# Supplementary material for: Over supplementation with vitamin B12 alters microbe-host interactions in the gut leading to accelerated Citrobacter rodentium colonization and pathogenesis in mice
Source: Microbiome. 2023 Feb 3;11:21. doi: 10.1186/s40168-023-01461-w (PMC9896722; doi:10.1186/s40168-023-01461-w)
Supplement: Supplementary file 4 — Additional file 3. Microbiota Deseq2 Results. [file 40168_2023_1461_MOESM3_ESM.xlsx]

## Sheet: Ileum Infected  (EPC) 
	baseMean	log2FoldChange	lfcSE	stat	pvalue	padj	Kingdom	Phylum	Class	Order	Family	Genus	Species
ASV8	397.294	4.26565	1.4939	2.85538	0.00429855	0.198821	d__Bacteria	Firmicutes	Clostridia	Lachnospirales	Lachnospiraceae	Lachnospiraceae_NK4A136_group	NA
ASV11	523.422	3.87415	1.4929	2.59504	0.00945791	0.198821	d__Bacteria	Firmicutes	Clostridia	Lachnospirales	Lachnospiraceae	Lachnospiraceae_NK4A136_group	uncultured_bacterium
ASV7	1314.05	2.95489	1.14329	2.58456	0.00975045	0.198821	d__Bacteria	Proteobacteria	Gammaproteobacteria	Enterobacterales	Enterobacteriaceae	Citrobacter	Citrobacter_rodentium
ASV319	6.58805	-6.01603	2.37191	-2.53636	0.0112012	0.198821	d__Bacteria	Firmicutes	Clostridia	Lachnospirales	Lachnospiraceae	NA	NA
ASV131	11.4052	3.37405	1.67719	2.01173	0.0442489	0.628334	d__Bacteria	Firmicutes	Clostridia	Lachnospirales	Lachnospiraceae	NA	NA
ASV55	72.8781	1.51526	0.80914	1.87268	0.0611122	0.678042	d__Bacteria	Firmicutes	Clostridia	Oscillospirales	Ruminococcaceae	Incertae_Sedis	uncultured_bacterium
ASV62	52.7614	2.07389	1.16808	1.77547	0.0758208	0.678042	d__Bacteria	Firmicutes	Clostridia	Lachnospirales	Lachnospiraceae	ASF356	uncultured_bacterium
ASV110	24.5559	2.11268	1.19228	1.77197	0.0763991	0.678042	d__Bacteria	Firmicutes	Clostridia	Lachnospirales	Lachnospiraceae	Lachnospiraceae_UCG-006	uncultured_bacterium
ASV363	2.0844	-4.34596	2.6113	-1.66429	0.0960551	0.755602	d__Bacteria	Firmicutes	Clostridia	Peptostreptococcales-Tissierellales	Anaerovoracaceae	[Eubacterium]_brachy_group	uncultured_bacterium
ASV241	2.48825	-4.61358	2.85762	-1.61448	0.106423	0.755602	d__Bacteria	Firmicutes	Clostridia	Clostridia_UCG-014	Clostridia_UCG-014	Clostridia_UCG-014	NA
ASV85	34.3413	2.20361	1.41233	1.56026	0.118699	0.766146	d__Bacteria	Firmicutes	Clostridia	Lachnospirales	Lachnospiraceae	NA	NA
ASV84	77.081	-2.1694	1.52623	-1.42141	0.155199	0.821895	d__Bacteria	Firmicutes	Clostridia	Lachnospirales	Lachnospiraceae	A2	NA
ASV1	32168.9	1.38218	0.997591	1.38552	0.165893	0.821895	d__Bacteria	Firmicutes	Bacilli	Lactobacillales	Lactobacillaceae	Lactobacillus	Lactobacillus_johnsonii
ASV465	1.81736	-4.16128	3.0204	-1.37772	0.168288	0.821895	d__Bacteria	Firmicutes	Bacilli	Lactobacillales	Carnobacteriaceae	Carnobacterium	Carnobacterium_maltaromaticum
ASV201	1.62524	4.12269	3.03005	1.3606	0.17364	0.821895	d__Bacteria	Firmicutes	Clostridia	Lachnospirales	Lachnospiraceae	Roseburia	Clostridium_sp.
ASV31	59.4911	1.51139	1.19455	1.26524	0.205785	0.913169	d__Bacteria	Firmicutes	Clostridia	Lachnospirales	Lachnospiraceae	NA	NA
ASV330	18.2734	1.52715	1.28982	1.184	0.236412	0.933291	d__Bacteria	Firmicutes	Bacilli	Lactobacillales	Lactobacillaceae	Lactobacillus	NA
ASV424	1.17012	-3.53338	3.02995	-1.16615	0.243553	0.933291	d__Bacteria	Firmicutes	Bacilli	Bacillales	Planococcaceae	Lysinibacillus	NA
ASV134	22.208	1.17109	1.03307	1.1336	0.256964	0.933291	d__Bacteria	Firmicutes	Clostridia	Lachnospirales	Lachnospiraceae	Lachnospiraceae_FCS020_group	uncultured_bacterium
ASV46	15.9259	1.46317	1.3471	1.08617	0.277406	0.933291	d__Bacteria	Firmicutes	Clostridia	Lachnospirales	Lachnospiraceae	NA	NA
ASV332	0.963924	-3.24716	3.03584	-1.06961	0.284795	0.933291	d__Bacteria	Firmicutes	Clostridia	Oscillospirales	Butyricicoccaceae	Butyricicoccus	uncultured_bacterium
ASV53	13.4373	-1.45285	1.48396	-0.979033	0.327563	0.933291	d__Bacteria	Firmicutes	Clostridia	Lachnospirales	Lachnospiraceae	[Eubacterium]_ventriosum_group	NA
ASV176	6.37663	1.53405	1.60611	0.955138	0.339508	0.933291	d__Bacteria	Firmicutes	Clostridia	Oscillospirales	Ruminococcaceae	Incertae_Sedis	uncultured_bacterium
ASV107	23.8564	1.38277	1.49529	0.92475	0.355096	0.933291	d__Bacteria	Firmicutes	Clostridia	Lachnospirales	Lachnospiraceae	uncultured	uncultured_bacterium
ASV121	82.6256	1.27878	1.4686	0.870747	0.383892	0.933291	d__Bacteria	Actinobacteriota	Coriobacteriia	Coriobacteriales	Eggerthellaceae	Parvibacter	uncultured_bacterium
ASV69	32.8103	1.14861	1.32616	0.866112	0.386429	0.933291	d__Bacteria	Firmicutes	Clostridia	Lachnospirales	Lachnospiraceae	NA	NA
ASV156	44.4635	-0.845414	0.984008	-0.859154	0.390255	0.933291	d__Bacteria	Firmicutes	Bacilli	Erysipelotrichales	Erysipelotrichaceae	Erysipelotrichaceae	uncultured_bacterium
ASV386	0.579593	-2.51576	3.05705	-0.822937	0.410544	0.933291	d__Bacteria	Firmicutes	Clostridia	Peptostreptococcales-Tissierellales	Anaerovoracaceae	[Eubacterium]_brachy_group	uncultured_bacterium
ASV47	96.2676	0.699144	0.874518	0.799462	0.424023	0.933291	d__Bacteria	Firmicutes	Clostridia	Lachnospirales	Lachnospiraceae	NA	NA
ASV33	3.85797	1.73147	2.16978	0.797996	0.424873	0.933291	d__Bacteria	Firmicutes	Clostridia	Lachnospirales	Lachnospiraceae	uncultured	Clostridium_sp.
ASV93	9.05231	1.01502	1.31811	0.770057	0.441266	0.933291	d__Bacteria	Firmicutes	Clostridia	Peptostreptococcales-Tissierellales	Anaerovoracaceae	[Eubacterium]_nodatum_group	NA
ASV87	157.926	0.735633	0.963541	0.763468	0.445185	0.933291	d__Bacteria	Firmicutes	Clostridia	Lachnospirales	Lachnospiraceae	GCA-900066575	uncultured_bacterium
ASV22	199.882	0.952736	1.25232	0.76078	0.446789	0.933291	d__Bacteria	Firmicutes	Clostridia	Oscillospirales	Oscillospiraceae	Colidextribacter	NA
ASV61	61.7606	-0.778826	1.02404	-0.760546	0.446928	0.933291	d__Bacteria	Firmicutes	Bacilli	Erysipelotrichales	Erysipelatoclostridiaceae	Erysipelatoclostridiaceae	uncultured_bacterium
ASV72	27.2943	0.812132	1.22897	0.660823	0.508726	0.953713	d__Bacteria	Firmicutes	Clostridia	Lachnospirales	Lachnospiraceae	uncultured	NA
ASV32	35.7283	-1.11059	1.72195	-0.64496	0.518953	0.953713	d__Bacteria	Firmicutes	Clostridia	Oscillospirales	Oscillospiraceae	uncultured	uncultured_bacterium
ASV3	4458	0.560466	0.967214	0.579464	0.562276	0.953713	d__Bacteria	Verrucomicrobiota	Verrucomicrobiae	Verrucomicrobiales	Akkermansiaceae	Akkermansia	Akkermansia_muciniphila
ASV70	36.6127	-0.730429	1.28532	-0.568285	0.569841	0.953713	d__Bacteria	Firmicutes	Bacilli	Erysipelotrichales	Erysipelatoclostridiaceae	Erysipelatoclostridium	uncultured_bacterium
ASV138	19.0936	0.668652	1.2173	0.549293	0.582804	0.953713	d__Bacteria	Firmicutes	Clostridia	Oscillospirales	Oscillospiraceae	NA	NA
ASV56	264.91	-0.368394	0.692077	-0.532302	0.594517	0.953713	d__Bacteria	Firmicutes	Clostridia	Lachnospirales	Lachnospiraceae	Lachnoclostridium	NA
ASV222	6.17594	0.786115	1.61246	0.487527	0.625885	0.953713	d__Bacteria	Firmicutes	Clostridia	Lachnospirales	Lachnospiraceae	NA	NA
ASV50	59.7291	-0.411255	0.883071	-0.46571	0.641423	0.953713	d__Bacteria	Firmicutes	Clostridia	Lachnospirales	Lachnospiraceae	A2	uncultured_bacterium
ASV139	16.9953	-0.9075	2.0706	-0.43828	0.661184	0.953713	d__Bacteria	Firmicutes	Clostridia	Lachnospirales	Lachnospiraceae	Marvinbryantia	uncultured_bacterium
ASV126	57.6463	-0.424304	0.980441	-0.432769	0.665183	0.953713	d__Bacteria	Actinobacteriota	Coriobacteriia	Coriobacteriales	Eggerthellaceae	Enterorhabdus	uncultured_bacterium
ASV178	22.962	-0.427638	1.00349	-0.426149	0.669999	0.953713	d__Bacteria	Firmicutes	Clostridia	Lachnospirales	Lachnospiraceae	NA	NA
ASV38	98.553	0.417732	1.00435	0.415924	0.677466	0.953713	d__Bacteria	Firmicutes	Clostridia	Oscillospirales	Oscillospiraceae	NA	NA
ASV456	0.88107	1.20122	3.03461	0.395842	0.692222	0.953713	d__Bacteria	Proteobacteria	Gammaproteobacteria	Xanthomonadales	Xanthomonadaceae	Stenotrophomonas	NA
ASV104	18.8994	0.511339	1.32803	0.385035	0.700212	0.953713	d__Bacteria	Firmicutes	Clostridia	Lachnospirales	Lachnospiraceae	NA	NA
ASV185	38.7221	-0.28808	0.785342	-0.366821	0.713752	0.953713	d__Bacteria	Firmicutes	Clostridia	Lachnospirales	Lachnospiraceae	Roseburia	uncultured_bacterium
ASV420	3.62461	0.914337	2.60587	0.350875	0.725682	0.953713	d__Bacteria	Actinobacteriota	Actinobacteria	Propionibacteriales	Propionibacteriaceae	Cutibacterium	NA
ASV253	23.5331	-0.477883	1.3621	-0.350843	0.725706	0.953713	d__Bacteria	Proteobacteria	Gammaproteobacteria	Pseudomonadales	Pseudomonadaceae	Pseudomonas	NA
ASV15	428.725	-0.349211	1.02847	-0.339543	0.734201	0.953713	d__Bacteria	Firmicutes	Clostridia	Lachnospirales	Lachnospiraceae	Lachnospiraceae_NK4A136_group	NA
ASV26	153.131	0.246324	0.726512	0.33905	0.734572	0.953713	d__Bacteria	Firmicutes	Clostridia	Lachnospirales	Lachnospiraceae	[Eubacterium]_xylanophilum_group	uncultured_bacterium
ASV197	9.61984	-0.727584	2.16113	-0.336668	0.736367	0.953713	d__Bacteria	Firmicutes	Clostridia	Lachnospirales	Lachnospiraceae	uncultured	unidentified
ASV145	11.9102	0.436906	1.41344	0.309108	0.757239	0.953713	d__Bacteria	Firmicutes	Clostridia	Lachnospirales	Lachnospiraceae	NA	NA
ASV148	17.0857	-0.359842	1.17754	-0.305589	0.759918	0.953713	d__Bacteria	Firmicutes	Clostridia	Lachnospirales	Lachnospiraceae	NA	NA
ASV28	44.1096	0.302667	1.13112	0.267581	0.789022	0.953713	d__Bacteria	Firmicutes	Clostridia	Oscillospirales	Oscillospiraceae	Oscillibacter	unidentified
ASV42	116.074	0.256444	0.966893	0.265225	0.790836	0.953713	d__Bacteria	Firmicutes	Clostridia	Lachnospirales	Lachnospiraceae	NA	NA
ASV18	1006.84	-0.320496	1.24374	-0.257686	0.796649	0.953713	d__Bacteria	Proteobacteria	Gammaproteobacteria	Burkholderiales	Sutterellaceae	Parasutterella	uncultured_bacterium
ASV198	10.111	0.494241	2.01199	0.245648	0.805955	0.953713	d__Bacteria	Firmicutes	Clostridia	Oscillospirales	Ruminococcaceae	Incertae_Sedis	NA
ASV71	6.66175	0.378723	2.3866	0.158687	0.873915	0.972286	d__Bacteria	Firmicutes	Clostridia	Oscillospirales	Ruminococcaceae	Anaerotruncus	uncultured_bacterium
ASV446	2.2596	0.412397	2.7843	0.148115	0.882252	0.972286	d__Bacteria	Proteobacteria	Alphaproteobacteria	Rhizobiales	Rhizobiaceae	Ochrobactrum	NA
ASV429	2.75503	-0.369674	2.94578	-0.125493	0.900133	0.972286	d__Bacteria	Firmicutes	Bacilli	Lactobacillales	Lactobacillaceae	Lactobacillus	Lactobacillus_salivarius
ASV29	67.8725	-0.166961	1.3503	-0.123648	0.901594	0.972286	d__Bacteria	Firmicutes	Clostridia	Lachnospirales	Lachnospiraceae	uncultured	uncultured_bacterium
ASV423	1.91164	0.295373	2.91229	0.101423	0.919215	0.972286	d__Bacteria	Firmicutes	Negativicutes	Veillonellales-Selenomonadales	Selenomonadaceae	Anaerovibrio	uncultured_bacterium
ASV256	16.8189	-0.171977	1.81379	-0.0948165	0.924461	0.972286	d__Bacteria	Firmicutes	Bacilli	Lactobacillales	Enterococcaceae	Enterococcus	NA
ASV408	1.34191	-0.283213	2.9877	-0.094793	0.924479	0.972286	d__Bacteria	Proteobacteria	Gammaproteobacteria	Aeromonadales	Succinivibrionaceae	Succinivibrio	NA
ASV123	3.35999	0.213735	2.54698	0.083917	0.933122	0.972286	d__Bacteria	Firmicutes	Clostridia	Lachnospirales	Lachnospiraceae	uncultured	uncultured_bacterium
ASV79	61.4324	0.089126	1.41469	0.0630006	0.949766	0.972286	d__Bacteria	Firmicutes	Clostridia	Lachnospirales	Lachnospiraceae	uncultured	uncultured_bacterium
ASV19	170.79	0.0415181	0.799643	0.0519208	0.958592	0.972286	d__Bacteria	Firmicutes	Clostridia	Lachnospirales	Lachnospiraceae	Blautia	Lachnospiraceae_bacterium
ASV184	12.1429	0.0186226	1.26626	0.0147068	0.988266	0.988266	d__Bacteria	Actinobacteriota	Coriobacteriia	Coriobacteriales	Eggerthellaceae	Enterorhabdus	uncultured_bacterium

## Sheet: Ileum Naïve (EPC)
	baseMean	log2FoldChange	lfcSE	stat	pvalue	padj	Kingdom	Phylum	Class	Order	Family	Genus	Species
ASV32	42.8133	4.52731	1.86234	2.43098	0.0150579	0.466697	d__Bacteria	Firmicutes	Clostridia	Oscillospirales	Oscillospiraceae	NA	NA
ASV184	62.4447	1.35368	0.594746	2.27606	0.0228425	0.466697	d__Bacteria	Actinobacteriota	Coriobacteriia	Coriobacteriales	Eggerthellaceae	Enterorhabdus	uncultured_bacterium
ASV156	84.1064	1.59629	0.702962	2.2708	0.023159	0.466697	d__Bacteria	Firmicutes	Bacilli	Erysipelotrichales	Erysipelotrichaceae	NA	NA
ASV87	116.343	1.66035	0.752031	2.20782	0.027257	0.466697	d__Bacteria	Firmicutes	Clostridia	Lachnospirales	Lachnospiraceae	NA	NA
ASV5	15969.1	0.973142	0.441227	2.20554	0.0274165	0.466697	d__Bacteria	Bacteroidota	Bacteroidia	Bacteroidales	Muribaculaceae	Muribaculaceae	uncultured_bacterium
ASV61	149.736	1.61494	0.754048	2.14169	0.0322182	0.466697	d__Bacteria	Firmicutes	Bacilli	Erysipelotrichales	Erysipelatoclostridiaceae	Erysipelatoclostridiaceae	uncultured_bacterium
ASV131	6.71317	3.65328	1.7636	2.07149	0.0383131	0.466697	d__Bacteria	Firmicutes	Clostridia	Lachnospirales	Lachnospiraceae	NA	NA
ASV147	33.2788	3.57382	1.84504	1.93699	0.0527468	0.466697	d__Bacteria	Firmicutes	Clostridia	Lachnospirales	Lachnospiraceae	Marvinbryantia	uncultured_bacterium
ASV138	35.2737	1.37668	0.711599	1.93463	0.0530359	0.466697	d__Bacteria	Firmicutes	Clostridia	Oscillospirales	Oscillospiraceae	NA	NA
ASV45	23.4314	3.43033	1.77969	1.92749	0.0539185	0.466697	d__Bacteria	Firmicutes	Clostridia	Lachnospirales	Lachnospiraceae	Blautia	unidentified
ASV84	10.7568	4.77529	2.56593	1.86103	0.0627394	0.466697	d__Bacteria	Firmicutes	Clostridia	Lachnospirales	Lachnospiraceae	A2	NA
ASV38	272.132	1.27476	0.68921	1.84959	0.064372	0.466697	d__Bacteria	Firmicutes	Clostridia	Oscillospirales	Oscillospiraceae	NA	NA
ASV256	16.6198	-2.3351	1.31855	-1.77096	0.0765676	0.469024	d__Bacteria	Firmicutes	Bacilli	Lactobacillales	Enterococcaceae	Enterococcus	NA
ASV53	52.0442	1.76051	0.999327	1.76169	0.078121	0.469024	d__Bacteria	Firmicutes	Clostridia	Lachnospirales	Lachnospiraceae	[Eubacterium]_ventriosum_group	NA
ASV69	49.8458	-1.33074	0.762304	-1.74568	0.0808661	0.469024	d__Bacteria	Firmicutes	Clostridia	Lachnospirales	Lachnospiraceae	NA	NA
ASV14	171.03	2.38578	1.39099	1.71517	0.0863137	0.469331	d__Bacteria	Firmicutes	Clostridia	Lachnospirales	Lachnospiraceae	Lachnospiraceae_NK4A136_group	NA
ASV386	2.95113	-3.97294	2.46566	-1.61131	0.107112	0.54816	d__Bacteria	Firmicutes	Clostridia	Peptostreptococcales-Tissierellales	Anaerovoracaceae	[Eubacterium]_brachy_group	uncultured_bacterium
ASV134	40.4857	0.876152	0.599114	1.46241	0.143628	0.663559	d__Bacteria	Firmicutes	Clostridia	Lachnospirales	Lachnospiraceae	NA	NA
ASV363	6.10965	-2.6024	1.85569	-1.40239	0.160798	0.663559	d__Bacteria	Firmicutes	Clostridia	Peptostreptococcales-Tissierellales	Anaerovoracaceae	[Eubacterium]_brachy_group	uncultured_bacterium
ASV55	110.621	0.81039	0.579756	1.39781	0.162169	0.663559	d__Bacteria	Firmicutes	Clostridia	Oscillospirales	Ruminococcaceae	Incertae_Sedis	NA
ASV93	21.7174	0.91516	0.658584	1.38959	0.164654	0.663559	d__Bacteria	Firmicutes	Clostridia	Peptostreptococcales-Tissierellales	Anaerovoracaceae	[Eubacterium]_nodatum_group	NA
ASV36	137.879	0.820231	0.613494	1.33698	0.181229	0.663559	d__Bacteria	Firmicutes	Clostridia	Oscillospirales	Oscillospiraceae	Colidextribacter	NA
ASV105	118.241	1.37611	1.03248	1.33282	0.18259	0.663559	d__Bacteria	Firmicutes	Clostridia	Lachnospirales	Lachnospiraceae	uncultured	NA
ASV31	56.8057	0.77435	0.590323	1.31174	0.189608	0.663559	d__Bacteria	Firmicutes	Clostridia	Lachnospirales	Lachnospiraceae	NA	NA
ASV18	3731.46	0.71334	0.553685	1.28835	0.197624	0.663559	d__Bacteria	Proteobacteria	Gammaproteobacteria	Burkholderiales	Sutterellaceae	Parasutterella	NA
ASV201	4.03661	3.16235	2.48767	1.27121	0.203654	0.663559	d__Bacteria	Firmicutes	Clostridia	Lachnospirales	Lachnospiraceae	Roseburia	Clostridium_sp.
ASV4	209.831	-0.561531	0.451652	-1.24328	0.213764	0.663559	d__Bacteria	Bacteroidota	Bacteroidia	Bacteroidales	Bacteroidaceae	Bacteroides	NA
ASV47	126.554	1.02591	0.836807	1.22598	0.220206	0.663559	d__Bacteria	Firmicutes	Clostridia	Lachnospirales	Lachnospiraceae	NA	NA
ASV42	199.328	0.793674	0.686481	1.15615	0.24762	0.663559	d__Bacteria	Firmicutes	Clostridia	Lachnospirales	Lachnospiraceae	NA	NA
ASV198	62.3786	0.827868	0.717294	1.15415	0.248437	0.663559	d__Bacteria	Firmicutes	Clostridia	Oscillospirales	Ruminococcaceae	Incertae_Sedis	NA
ASV121	154.95	0.537314	0.468463	1.14697	0.251393	0.663559	d__Bacteria	Actinobacteriota	Coriobacteriia	Coriobacteriales	Eggerthellaceae	NA	NA
ASV429	1.74895	-3.37473	2.98065	-1.13221	0.257544	0.663559	d__Bacteria	Firmicutes	Bacilli	Lactobacillales	Lactobacillaceae	Lactobacillus	Lactobacillus_salivarius
ASV197	1.65986	3.3668	2.98117	1.12935	0.258749	0.663559	d__Bacteria	Firmicutes	Clostridia	Lachnospirales	Lachnospiraceae	uncultured	unidentified
ASV3	6650.53	0.816696	0.724025	1.128	0.259322	0.663559	d__Bacteria	Verrucomicrobiota	Verrucomicrobiae	Verrucomicrobiales	Akkermansiaceae	Akkermansia	Akkermansia_muciniphila
ASV123	6.04322	1.56709	1.49204	1.0503	0.293578	0.714744	d__Bacteria	Firmicutes	Clostridia	Lachnospirales	Lachnospiraceae	uncultured	uncultured_bacterium
ASV420	7.86301	-2.15476	2.06083	-1.04558	0.295756	0.714744	d__Bacteria	Actinobacteriota	Actinobacteria	Propionibacteriales	Propionibacteriaceae	Cutibacterium	NA
ASV145	54.9824	-0.884678	0.891302	-0.992568	0.32092	0.736618	d__Bacteria	Firmicutes	Clostridia	Lachnospirales	Lachnospiraceae	NA	NA
ASV330	23.7011	0.9838	1.01798	0.96642	0.333834	0.736618	d__Bacteria	Firmicutes	Bacilli	Lactobacillales	Lactobacillaceae	Lactobacillus	NA
ASV9	121.138	0.524009	0.551198	0.950673	0.341771	0.736618	d__Bacteria	Firmicutes	Clostridia	Oscillospirales	Oscillospiraceae	uncultured	uncultured_bacterium
ASV76	281.834	0.556037	0.587057	0.94716	0.343557	0.736618	d__Bacteria	Firmicutes	Clostridia	Lachnospirales	Lachnospiraceae	Lachnoclostridium	NA
ASV2	17886.1	-0.572109	0.624435	-0.916202	0.359561	0.736618	d__Bacteria	Bacteroidota	Bacteroidia	Bacteroidales	Muribaculaceae	Muribaculaceae	NA
ASV207	35.0072	0.705769	0.780758	0.903953	0.36602	0.736618	d__Bacteria	Firmicutes	Clostridia	Lachnospirales	Lachnospiraceae	NA	NA
ASV253	92.4636	-0.972651	1.07677	-0.903303	0.366365	0.736618	d__Bacteria	Proteobacteria	Gammaproteobacteria	Pseudomonadales	Pseudomonadaceae	Pseudomonas	NA
ASV33	5.94005	1.73659	1.94746	0.891722	0.372542	0.736618	d__Bacteria	Firmicutes	Clostridia	Lachnospirales	Lachnospiraceae	uncultured	Clostridium_sp.
ASV107	45.0554	0.678631	0.856331	0.792487	0.428077	0.796423	d__Bacteria	Firmicutes	Clostridia	Lachnospirales	Lachnospiraceae	uncultured	NA
ASV72	60.4034	0.394177	0.506679	0.777963	0.436591	0.796423	d__Bacteria	Firmicutes	Clostridia	Lachnospirales	Lachnospiraceae	uncultured	NA
ASV241	0.380927	2.30247	3.01689	0.763195	0.445347	0.796423	d__Bacteria	Firmicutes	Clostridia	Clostridia_UCG-014	Clostridia_UCG-014	Clostridia_UCG-014	NA
ASV387	26.0091	-0.946838	1.24582	-0.760011	0.447248	0.796423	d__Bacteria	Proteobacteria	Gammaproteobacteria	Enterobacterales	NA	NA	NA
ASV28	94.0883	0.377435	0.499278	0.755961	0.449673	0.796423	d__Bacteria	Firmicutes	Clostridia	Oscillospirales	Oscillospiraceae	Oscillibacter	unidentified
ASV252	6.37923	1.14387	1.58814	0.720257	0.471367	0.796423	d__Bacteria	Firmicutes	Clostridia	Lachnospirales	Lachnospiraceae	Marvinbryantia	Clostridiales_bacterium
ASV46	4.53857	-0.928654	1.29569	-0.716726	0.473543	0.796423	d__Bacteria	Firmicutes	Clostridia	Lachnospirales	Lachnospiraceae	NA	NA
ASV222	8.97619	0.910494	1.30842	0.695874	0.486508	0.796423	d__Bacteria	Firmicutes	Clostridia	Lachnospirales	Lachnospiraceae	NA	NA
ASV22	186.72	0.526968	0.76728	0.686799	0.492209	0.796423	d__Bacteria	Firmicutes	Clostridia	Oscillospirales	Oscillospiraceae	Colidextribacter	NA
ASV319	0.283354	-2.051	3.02584	-0.677827	0.497881	0.796423	d__Bacteria	Firmicutes	Clostridia	Lachnospirales	Lachnospiraceae	NA	NA
ASV62	44.6737	0.564827	0.844266	0.669015	0.503486	0.796423	d__Bacteria	Firmicutes	Clostridia	Lachnospirales	Lachnospiraceae	ASF356	uncultured_bacterium
ASV446	7.28592	-1.54714	2.5432	-0.608346	0.542958	0.821916	d__Bacteria	Proteobacteria	Alphaproteobacteria	Rhizobiales	Rhizobiaceae	Ochrobactrum	NA
ASV332	1.0622	-1.80708	2.98245	-0.605904	0.544578	0.821916	d__Bacteria	Firmicutes	Clostridia	Oscillospirales	Butyricicoccaceae	Butyricicoccus	uncultured_bacterium
ASV1	63140.1	-0.524137	0.886445	-0.59128	0.554333	0.821916	d__Bacteria	Firmicutes	Bacilli	Lactobacillales	Lactobacillaceae	Lactobacillus	NA
ASV408	7.00813	-1.31402	2.2396	-0.586721	0.557391	0.821916	d__Bacteria	Proteobacteria	Gammaproteobacteria	Aeromonadales	Succinivibrionaceae	Succinivibrio	NA
ASV73	112.336	0.30862	0.675182	0.457091	0.647605	0.935026	d__Bacteria	Firmicutes	Clostridia	Lachnospirales	Lachnospiraceae	NA	NA
ASV41	43.1311	0.377474	0.862175	0.437816	0.66152	0.935026	d__Bacteria	Firmicutes	Clostridia	Oscillospirales	Oscillospiraceae	Colidextribacter	uncultured_bacterium
ASV29	210.131	-0.308617	0.715755	-0.431176	0.66634	0.935026	d__Bacteria	Firmicutes	Clostridia	Lachnospirales	Lachnospiraceae	uncultured	uncultured_bacterium
ASV85	34.4257	-0.299657	0.7484	-0.400397	0.688864	0.951289	d__Bacteria	Firmicutes	Clostridia	Lachnospirales	Lachnospiraceae	NA	NA
ASV104	38.6475	-0.369531	1.06593	-0.346673	0.728837	0.978489	d__Bacteria	Firmicutes	Clostridia	Lachnospirales	Lachnospiraceae	NA	NA
ASV26	286.541	0.137969	0.488373	0.282507	0.777555	0.978489	d__Bacteria	Firmicutes	Clostridia	Lachnospirales	Lachnospiraceae	[Eubacterium]_xylanophilum_group	uncultured_bacterium
ASV48	44.1837	0.229185	0.844959	0.271238	0.786208	0.978489	d__Bacteria	Firmicutes	Clostridia	Lachnospirales	Lachnospiraceae	NA	NA
ASV465	2.59016	0.734383	2.93346	0.250347	0.802319	0.978489	d__Bacteria	Firmicutes	Bacilli	Lactobacillales	Carnobacteriaceae	Carnobacterium	Carnobacterium_maltaromaticum
ASV148	20.83	-0.319485	1.29283	-0.247119	0.804816	0.978489	d__Bacteria	Firmicutes	Clostridia	Lachnospirales	Lachnospiraceae	NA	NA
ASV232	11.7208	0.547805	2.43542	0.224933	0.822031	0.978489	d__Bacteria	Firmicutes	Clostridia	Lachnospirales	Lachnospiraceae	uncultured	NA
ASV12	833.971	-0.172586	0.794718	-0.217166	0.828079	0.978489	d__Bacteria	Firmicutes	Clostridia	Lachnospirales	Lachnospiraceae	Lachnospiraceae_NK4A136_group	uncultured_bacterium
ASV60	6.94181	0.261756	1.31863	0.198507	0.842649	0.978489	d__Bacteria	Firmicutes	Clostridia	Oscillospirales	Ruminococcaceae	uncultured	uncultured_bacterium
ASV110	82.2484	-0.139615	0.734336	-0.190124	0.849212	0.978489	d__Bacteria	Firmicutes	Clostridia	Lachnospirales	Lachnospiraceae	Lachnospiraceae_UCG-006	uncultured_bacterium
ASV8	622.598	-0.15246	0.861771	-0.176914	0.859576	0.978489	d__Bacteria	Firmicutes	Clostridia	Lachnospirales	Lachnospiraceae	Lachnospiraceae_NK4A136_group	NA
ASV424	8.87853	-0.32455	1.87765	-0.17285	0.86277	0.978489	d__Bacteria	Firmicutes	Bacilli	Bacillales	Planococcaceae	Lysinibacillus	NA
ASV71	0.783193	0.502074	2.98363	0.168276	0.866366	0.978489	d__Bacteria	Firmicutes	Clostridia	Oscillospirales	Ruminococcaceae	Anaerotruncus	uncultured_bacterium
ASV126	157.536	-0.0809465	0.485955	-0.166572	0.867707	0.978489	d__Bacteria	Actinobacteriota	Coriobacteriia	Coriobacteriales	Eggerthellaceae	Enterorhabdus	uncultured_bacterium
ASV50	90.264	0.0733103	0.504399	0.145342	0.884441	0.978489	d__Bacteria	Firmicutes	Clostridia	Lachnospirales	Lachnospiraceae	A2	uncultured_bacterium
ASV423	4.30587	0.350039	2.42971	0.144066	0.885448	0.978489	d__Bacteria	Firmicutes	Negativicutes	Veillonellales-Selenomonadales	Selenomonadaceae	Anaerovibrio	uncultured_bacterium
ASV70	46.0199	-0.0843263	0.639984	-0.131763	0.895172	0.978489	d__Bacteria	Firmicutes	Bacilli	Erysipelotrichales	Erysipelatoclostridiaceae	Erysipelatoclostridium	uncultured_bacterium
ASV178	59.1604	-0.0725518	0.620754	-0.116877	0.906958	0.978489	d__Bacteria	Firmicutes	Clostridia	Lachnospirales	Lachnospiraceae	NA	NA
ASV15	600.565	-0.0539032	0.516114	-0.104441	0.91682	0.978489	d__Bacteria	Firmicutes	Clostridia	Lachnospirales	Lachnospiraceae	Lachnospiraceae_NK4A136_group	NA
ASV49	21.3428	-0.111772	1.57854	-0.0708071	0.943551	0.978489	d__Bacteria	Firmicutes	Clostridia	Lachnospirales	Lachnospiraceae	Tuzzerella	uncultured_bacterium
ASV19	262.815	-0.0315737	0.463548	-0.068113	0.945696	0.978489	d__Bacteria	Firmicutes	Clostridia	Lachnospirales	Lachnospiraceae	Blautia	Lachnospiraceae_bacterium
ASV456	5.39972	-0.114651	2.13177	-0.0537823	0.957109	0.978489	d__Bacteria	Proteobacteria	Gammaproteobacteria	Xanthomonadales	Xanthomonadaceae	Stenotrophomonas	NA
ASV176	9.28405	0.057195	1.24715	0.0458604	0.963421	0.978489	d__Bacteria	Firmicutes	Clostridia	Oscillospirales	Ruminococcaceae	Incertae_Sedis	uncultured_bacterium
ASV90	5.50054	-0.0445342	1.08442	-0.0410674	0.967242	0.978489	d__Bacteria	Firmicutes	Clostridia	Peptococcales	Peptococcaceae	uncultured	uncultured_bacterium
ASV193	9.08152	0.00283275	1.14152	0.00248155	0.99802	0.99802	d__Bacteria	Firmicutes	Clostridia	Lachnospirales	Lachnospiraceae	NA	NA

## Sheet: Cecum Infected (EPC)
	baseMean	log2FoldChange	lfcSE	stat	pvalue	padj	Kingdom	Phylum	Class	Order	Family	Genus	Species
ASV232	26.6298	-8.06566	2.2003	-3.66571	0.000246656	0.0107857	d__Bacteria	Firmicutes	Clostridia	Lachnospirales	Lachnospiraceae	uncultured	NA
ASV203	11.7082	7.20738	2.00068	3.60247	0.000315212	0.0107857	d__Bacteria	Firmicutes	Clostridia	Lachnospirales	Lachnospiraceae	Acetatifactor	uncultured_bacterium
ASV131	103.47	1.35601	0.380346	3.56521	0.000363562	0.0107857	d__Bacteria	Firmicutes	Clostridia	Lachnospirales	Lachnospiraceae	NA	NA
ASV45	166.503	-3.85182	1.16084	-3.31813	0.000906232	0.0201637	d__Bacteria	Firmicutes	Clostridia	Lachnospirales	Lachnospiraceae	Blautia	unidentified
ASV15	4382.08	-1.57661	0.565739	-2.78682	0.00532277	0.0728819	d__Bacteria	Firmicutes	Clostridia	Lachnospirales	Lachnospiraceae	Lachnospiraceae_NK4A136_group	NA
ASV28	759.896	-0.982738	0.352939	-2.78444	0.00536199	0.0728819	d__Bacteria	Firmicutes	Clostridia	Oscillospirales	Oscillospiraceae	Oscillibacter	unidentified
ASV110	119.693	2.5662	0.928871	2.76271	0.00573228	0.0728819	d__Bacteria	Firmicutes	Clostridia	Lachnospirales	Lachnospiraceae	Lachnospiraceae_UCG-006	uncultured_bacterium
ASV85	334.901	1.05817	0.410295	2.57905	0.00990712	0.110217	d__Bacteria	Firmicutes	Clostridia	Lachnospirales	Lachnospiraceae	NA	NA
ASV319	3.97439	-5.32978	2.21052	-2.41109	0.0159048	0.157281	d__Bacteria	Firmicutes	Clostridia	Lachnospirales	Lachnospiraceae	NA	NA
ASV135	72.4028	1.23483	0.520558	2.37213	0.0176857	0.157402	d__Bacteria	Firmicutes	Bacilli	Erysipelotrichales	Erysipelotrichaceae	NA	NA
ASV115	246.113	-3.83086	1.65112	-2.32016	0.0203324	0.164507	d__Bacteria	Firmicutes	Clostridia	Clostridia_vadinBB60_group	Clostridia_vadinBB60_group	Clostridia_vadinBB60_group	uncultured_bacterium
ASV266	2.75493	5.1275	2.8974	1.76969	0.0767789	0.569443	d__Bacteria	Firmicutes	Clostridia	Clostridia_UCG-014	Clostridia_UCG-014	Clostridia_UCG-014	NA
ASV58	194.314	-0.349894	0.242572	-1.44244	0.149179	0.916627	d__Bacteria	Firmicutes	Clostridia	Oscillospirales	Oscillospiraceae	NA	NA
ASV14	4900.5	-1.52164	1.0836	-1.40424	0.160248	0.916627	d__Bacteria	Firmicutes	Clostridia	Lachnospirales	Lachnospiraceae	Lachnospiraceae_NK4A136_group	NA
ASV156	8.43676	0.768778	0.549911	1.398	0.162112	0.916627	d__Bacteria	Firmicutes	Bacilli	Erysipelotrichales	Erysipelotrichaceae	Erysipelotrichaceae	uncultured_bacterium
ASV256	5.31858	-3.10227	2.2559	-1.37518	0.169075	0.916627	d__Bacteria	Firmicutes	Bacilli	Lactobacillales	Enterococcaceae	Enterococcus	NA
ASV252	7.1803	-1.66025	1.22476	-1.35557	0.175235	0.916627	d__Bacteria	Firmicutes	Clostridia	Lachnospirales	Lachnospiraceae	Marvinbryantia	Clostridiales_bacterium
ASV394	6.7576	-2.84862	2.24822	-1.26705	0.205136	0.916627	d__Bacteria	Firmicutes	Clostridia	Christensenellales	Christensenellaceae	uncultured	uncultured_bacterium
ASV79	532.713	-0.853305	0.678119	-1.25834	0.208269	0.916627	d__Bacteria	Firmicutes	Clostridia	Lachnospirales	Lachnospiraceae	uncultured	NA
ASV176	76.4021	0.783646	0.655403	1.19567	0.231825	0.916627	d__Bacteria	Firmicutes	Clostridia	Oscillospirales	Ruminococcaceae	Incertae_Sedis	uncultured_bacterium
ASV123	85.4337	-0.769026	0.673955	-1.14106	0.253843	0.916627	d__Bacteria	Firmicutes	Clostridia	Lachnospirales	Lachnospiraceae	uncultured	uncultured_bacterium
ASV22	1593.46	-0.563268	0.511974	-1.10019	0.27125	0.916627	d__Bacteria	Firmicutes	Clostridia	Oscillospirales	Oscillospiraceae	Colidextribacter	NA
ASV126	19.571	-0.944218	0.887895	-1.06343	0.287585	0.916627	d__Bacteria	Actinobacteriota	Coriobacteriia	Coriobacteriales	Eggerthellaceae	Enterorhabdus	uncultured_bacterium
ASV57	356.369	-0.396422	0.384986	-1.02971	0.303148	0.916627	d__Bacteria	Firmicutes	Clostridia	Oscillospirales	Oscillospiraceae	Oscillibacter	NA
ASV55	469.679	0.62076	0.602907	1.02961	0.303192	0.916627	d__Bacteria	Firmicutes	Clostridia	Oscillospirales	Ruminococcaceae	Incertae_Sedis	NA
ASV47	564.639	0.285008	0.282277	1.00968	0.31265	0.916627	d__Bacteria	Firmicutes	Clostridia	Lachnospirales	Lachnospiraceae	NA	NA
ASV148	65.7412	-0.552762	0.551103	-1.00301	0.315856	0.916627	d__Bacteria	Firmicutes	Clostridia	Lachnospirales	Lachnospiraceae	NA	NA
ASV179	119.406	-1.1898	1.2623	-0.942572	0.3459	0.916627	d__Bacteria	Firmicutes	Clostridia	Lachnospirales	Lachnospiraceae	Blautia	Lachnospiraceae_bacterium
ASV1	1469.88	-0.683008	0.726317	-0.940372	0.347027	0.916627	d__Bacteria	Firmicutes	Bacilli	Lactobacillales	Lactobacillaceae	Lactobacillus	Lactobacillus_johnsonii
ASV334	17.1717	1.28612	1.3689	0.939528	0.34746	0.916627	d__Bacteria	Firmicutes	Clostridia	Oscillospirales	UCG-010	UCG-010	uncultured_organism
ASV33	156.484	0.910909	1.00597	0.905505	0.365198	0.916627	d__Bacteria	Firmicutes	Clostridia	Lachnospirales	Lachnospiraceae	uncultured	Clostridium_sp.
ASV49	317.117	-1.43287	1.65029	-0.868249	0.385258	0.916627	d__Bacteria	Firmicutes	Clostridia	Lachnospirales	Lachnospiraceae	Tuzzerella	uncultured_bacterium
ASV69	288.064	0.699971	0.818727	0.85495	0.392579	0.916627	d__Bacteria	Firmicutes	Clostridia	Lachnospirales	Lachnospiraceae	NA	NA
ASV90	198.523	0.317137	0.373214	0.849746	0.395466	0.916627	d__Bacteria	Firmicutes	Clostridia	Peptococcales	Peptococcaceae	uncultured	uncultured_bacterium
ASV104	113.206	0.393812	0.473472	0.831754	0.405548	0.916627	d__Bacteria	Firmicutes	Clostridia	Lachnospirales	Lachnospiraceae	NA	NA
ASV46	940.949	-0.738513	0.918674	-0.803891	0.42146	0.916627	d__Bacteria	Firmicutes	Clostridia	Lachnospirales	Lachnospiraceae	NA	NA
ASV121	30.4658	0.828035	1.06457	0.777808	0.436682	0.916627	d__Bacteria	Actinobacteriota	Coriobacteriia	Coriobacteriales	Eggerthellaceae	Parvibacter	uncultured_bacterium
ASV41	460.398	-0.399336	0.519581	-0.768572	0.442147	0.916627	d__Bacteria	Firmicutes	Clostridia	Oscillospirales	Oscillospiraceae	Colidextribacter	uncultured_bacterium
ASV9	5926.07	0.5109	0.682703	0.748348	0.45425	0.916627	d__Bacteria	Firmicutes	Clostridia	Oscillospirales	Oscillospiraceae	uncultured	uncultured_bacterium
ASV3	12509.4	0.417171	0.561461	0.743008	0.457477	0.916627	d__Bacteria	Verrucomicrobiota	Verrucomicrobiae	Verrucomicrobiales	Akkermansiaceae	Akkermansia	Akkermansia_muciniphila
ASV31	1067.65	0.731231	0.988271	0.73991	0.459355	0.916627	d__Bacteria	Firmicutes	Clostridia	Lachnospirales	Lachnospiraceae	NA	NA
ASV5	6026.46	-0.289022	0.397635	-0.726851	0.467317	0.916627	d__Bacteria	Bacteroidota	Bacteroidia	Bacteroidales	Muribaculaceae	Muribaculaceae	uncultured_bacterium
ASV201	97.7077	0.587474	0.818902	0.717392	0.473132	0.916627	d__Bacteria	Firmicutes	Clostridia	Lachnospirales	Lachnospiraceae	Roseburia	NA
ASV73	509.463	0.431013	0.604817	0.712634	0.476072	0.916627	d__Bacteria	Firmicutes	Clostridia	Lachnospirales	Lachnospiraceae	NA	NA
ASV7	22254.2	0.658909	0.928272	0.709823	0.477814	0.916627	d__Bacteria	Proteobacteria	Gammaproteobacteria	Enterobacterales	Enterobacteriaceae	Citrobacter	Citrobacter_rodentium
ASV56	916.294	0.246989	0.365274	0.676175	0.49893	0.916627	d__Bacteria	Firmicutes	Clostridia	Lachnospirales	Lachnospiraceae	NA	NA
ASV145	17.8773	0.873813	1.33071	0.656652	0.511405	0.916627	d__Bacteria	Firmicutes	Clostridia	Lachnospirales	Lachnospiraceae	NA	NA
ASV134	86.4428	0.227296	0.352875	0.644125	0.519495	0.916627	d__Bacteria	Firmicutes	Clostridia	Lachnospirales	Lachnospiraceae	NA	NA
ASV70	71.0254	-0.753369	1.2296	-0.612695	0.540078	0.916627	d__Bacteria	Firmicutes	Bacilli	Erysipelotrichales	Erysipelatoclostridiaceae	Erysipelatoclostridium	uncultured_bacterium
ASV178	44.2428	0.278154	0.459271	0.605644	0.544752	0.916627	d__Bacteria	Firmicutes	Clostridia	Lachnospirales	Lachnospiraceae	NA	NA
ASV62	568.346	0.401394	0.679352	0.590849	0.554621	0.916627	d__Bacteria	Firmicutes	Clostridia	Lachnospirales	Lachnospiraceae	ASF356	uncultured_bacterium
ASV187	63.5876	-0.495408	0.870491	-0.569113	0.56928	0.916627	d__Bacteria	Firmicutes	Clostridia	Oscillospirales	Ruminococcaceae	Incertae_Sedis	NA
ASV386	1.41398	-1.57274	2.79857	-0.561981	0.574129	0.916627	d__Bacteria	Firmicutes	Clostridia	Peptostreptococcales-Tissierellales	Anaerovoracaceae	[Eubacterium]_brachy_group	uncultured_bacterium
ASV332	19.9947	-0.882277	1.68594	-0.523313	0.600756	0.916627	d__Bacteria	Firmicutes	Clostridia	Oscillospirales	Butyricicoccaceae	Butyricicoccus	uncultured_bacterium
ASV36	711.948	0.148938	0.301491	0.494005	0.621303	0.916627	d__Bacteria	Firmicutes	Clostridia	Oscillospirales	Oscillospiraceae	Colidextribacter	NA
ASV139	34.5706	-1.24809	2.56581	-0.486432	0.626661	0.916627	d__Bacteria	Firmicutes	Clostridia	Lachnospirales	Lachnospiraceae	Marvinbryantia	uncultured_bacterium
ASV61	154.648	0.270053	0.575502	0.469247	0.638893	0.916627	d__Bacteria	Firmicutes	Bacilli	Erysipelotrichales	Erysipelatoclostridiaceae	Erysipelatoclostridiaceae	uncultured_bacterium
ASV71	181.54	-0.208853	0.471231	-0.443206	0.657616	0.916627	d__Bacteria	Firmicutes	Clostridia	Oscillospirales	Ruminococcaceae	Anaerotruncus	uncultured_bacterium
ASV222	21.7694	0.312008	0.704969	0.442584	0.658066	0.916627	d__Bacteria	Firmicutes	Clostridia	Lachnospirales	Lachnospiraceae	NA	NA
ASV412	2.49457	-0.709714	1.61411	-0.439694	0.660159	0.916627	d__Bacteria	Verrucomicrobiota	Verrucomicrobiae	Verrucomicrobiales	Akkermansiaceae	Akkermansia	Akkermansia_muciniphila
ASV185	170.526	-0.200412	0.463433	-0.43245	0.665414	0.916627	d__Bacteria	Firmicutes	Clostridia	Lachnospirales	Lachnospiraceae	NA	NA
ASV2	15259.2	0.290427	0.677719	0.428536	0.668261	0.916627	d__Bacteria	Bacteroidota	Bacteroidia	Bacteroidales	Muribaculaceae	Muribaculaceae	NA
ASV337	27.7593	0.662992	1.69019	0.392258	0.694867	0.916627	d__Bacteria	Firmicutes	Clostridia	Clostridia_vadinBB60_group	Clostridia_vadinBB60_group	Clostridia_vadinBB60_group	unidentified
ASV323	10.836	-0.775733	2.01642	-0.384709	0.700453	0.916627	d__Bacteria	Firmicutes	Clostridia	Oscillospirales	Ruminococcaceae	Harryflintia	uncultured_bacterium
ASV26	832.32	0.31941	0.841654	0.379503	0.704315	0.916627	d__Bacteria	Firmicutes	Clostridia	Lachnospirales	Lachnospiraceae	[Eubacterium]_xylanophilum_group	uncultured_bacterium
ASV84	139.032	0.74171	2.08365	0.355966	0.721866	0.916627	d__Bacteria	Firmicutes	Clostridia	Lachnospirales	Lachnospiraceae	A2	NA
ASV60	594.537	-0.0854394	0.252385	-0.338528	0.734965	0.916627	d__Bacteria	Firmicutes	Clostridia	Oscillospirales	Ruminococcaceae	uncultured	uncultured_bacterium
ASV42	661.147	-0.210445	0.645396	-0.326071	0.744371	0.916627	d__Bacteria	Firmicutes	Clostridia	Lachnospirales	Lachnospiraceae	NA	NA
ASV107	308.925	0.131692	0.429502	0.306615	0.759137	0.916627	d__Bacteria	Firmicutes	Clostridia	Lachnospirales	Lachnospiraceae	uncultured	NA
ASV32	818.036	-0.490939	1.68811	-0.290822	0.771187	0.916627	d__Bacteria	Firmicutes	Clostridia	Oscillospirales	Oscillospiraceae	uncultured	uncultured_bacterium
ASV193	22.3728	-0.18558	0.678345	-0.273578	0.784409	0.916627	d__Bacteria	Firmicutes	Clostridia	Lachnospirales	Lachnospiraceae	NA	NA
ASV29	638.895	0.240894	0.924055	0.260692	0.79433	0.916627	d__Bacteria	Firmicutes	Clostridia	Lachnospirales	Lachnospiraceae	uncultured	uncultured_bacterium
ASV4	15670.5	-0.0829943	0.333822	-0.248618	0.803656	0.916627	d__Bacteria	Bacteroidota	Bacteroidia	Bacteroidales	Bacteroidaceae	Bacteroides	Bacteroides_thetaiotaomicron
ASV316	3.62816	0.676343	2.78435	0.242909	0.808076	0.916627	d__Bacteria	Firmicutes	Clostridia	Oscillospirales	Ruminococcaceae	Paludicola	uncultured_bacterium
ASV216	42.9028	0.077412	0.321828	0.240538	0.809913	0.916627	d__Bacteria	Firmicutes	Clostridia	Oscillospirales	Ruminococcaceae	uncultured	[Clostridium]_leptum
ASV8	3983.05	0.336429	1.51379	0.222243	0.824125	0.916627	d__Bacteria	Firmicutes	Clostridia	Lachnospirales	Lachnospiraceae	Lachnospiraceae_NK4A136_group	NA
ASV50	262.151	-0.107873	0.493912	-0.218406	0.827113	0.916627	d__Bacteria	Firmicutes	Clostridia	Lachnospirales	Lachnospiraceae	A2	uncultured_bacterium
ASV19	1898.62	-0.167373	0.790421	-0.211751	0.832301	0.916627	d__Bacteria	Firmicutes	Clostridia	Lachnospirales	Lachnospiraceae	Blautia	Lachnospiraceae_bacterium
ASV53	125.207	0.137476	0.658676	0.208715	0.834671	0.916627	d__Bacteria	Firmicutes	Clostridia	Lachnospirales	Lachnospiraceae	[Eubacterium]_ventriosum_group	NA
ASV38	1516.74	-0.0730663	0.359588	-0.203195	0.838983	0.916627	d__Bacteria	Firmicutes	Clostridia	Oscillospirales	Oscillospiraceae	NA	NA
ASV48	512.026	0.0645798	0.326419	0.197843	0.843168	0.916627	d__Bacteria	Firmicutes	Clostridia	Lachnospirales	Lachnospiraceae	NA	NA
ASV197	150.896	-0.501923	2.55954	-0.196099	0.844533	0.916627	d__Bacteria	Firmicutes	Clostridia	Lachnospirales	Lachnospiraceae	uncultured	unidentified
ASV11	5205.35	0.271747	1.63808	0.165893	0.868241	0.931006	d__Bacteria	Firmicutes	Clostridia	Lachnospirales	Lachnospiraceae	Lachnospiraceae_NK4A136_group	uncultured_bacterium
ASV18	350.805	-0.142071	0.996414	-0.142582	0.88662	0.939395	d__Bacteria	Proteobacteria	Gammaproteobacteria	Burkholderiales	Sutterellaceae	Parasutterella	NA
ASV184	10.1398	0.092255	0.798938	0.115472	0.908071	0.950804	d__Bacteria	Actinobacteriota	Coriobacteriia	Coriobacteriales	Eggerthellaceae	Enterorhabdus	uncultured_bacterium
ASV363	2.44831	0.270121	2.79101	0.0967826	0.922899	0.955093	d__Bacteria	Firmicutes	Clostridia	Peptostreptococcales-Tissierellales	Anaerovoracaceae	[Eubacterium]_brachy_group	uncultured_bacterium
ASV72	312.816	-0.0328656	0.58724	-0.0559662	0.955369	0.96677	d__Bacteria	Firmicutes	Clostridia	Lachnospirales	Lachnospiraceae	uncultured	NA
ASV82	560.519	0.0271473	0.530987	0.0511262	0.959225	0.96677	d__Bacteria	Firmicutes	Clostridia	Lachnospirales	Lachnospiraceae	NA	NA
ASV253	3.29009	-0.0693957	1.66578	-0.0416596	0.96677	0.96677	d__Bacteria	Proteobacteria	Gammaproteobacteria	Pseudomonadales	Pseudomonadaceae	Pseudomonas	NA

## Sheet: Cecum Naïve (EPC)
	baseMean	log2FoldChange	lfcSE	stat	pvalue	padj	Kingdom	Phylum	Class	Order	Family	Genus	Species
ASV115	92.7854	-8.15572	1.13638	-7.17693	7.12918e-13	6.34497e-11	d__Bacteria	Firmicutes	Clostridia	Clostridia_vadinBB60_group	Clostridia_vadinBB60_group	Clostridia_vadinBB60_group	uncultured_bacterium
ASV45	152.642	4.3341	1.1525	3.76062	0.00016949	0.00754231	d__Bacteria	Firmicutes	Clostridia	Lachnospirales	Lachnospiraceae	Blautia	unidentified
ASV69	315.115	-1.48042	0.436852	-3.38883	0.000701923	0.0208237	d__Bacteria	Firmicutes	Clostridia	Lachnospirales	Lachnospiraceae	NA	NA
ASV87	281.649	0.929926	0.378096	2.4595	0.0139132	0.219809	d__Bacteria	Firmicutes	Clostridia	Lachnospirales	Lachnospiraceae	NA	NA
ASV57	272.037	1.17179	0.478949	2.44659	0.0144213	0.219809	d__Bacteria	Firmicutes	Clostridia	Oscillospirales	Oscillospiraceae	Oscillibacter	NA
ASV266	6.12472	5.84186	2.39737	2.43678	0.0148186	0.219809	d__Bacteria	Firmicutes	Clostridia	Clostridia_UCG-014	Clostridia_UCG-014	Clostridia_UCG-014	NA
ASV18	792.537	1.25127	0.54699	2.28755	0.0221635	0.281794	d__Bacteria	Proteobacteria	Gammaproteobacteria	Burkholderiales	Sutterellaceae	Parasutterella	NA
ASV36	654.614	0.560049	0.26243	2.13409	0.0328353	0.365293	d__Bacteria	Firmicutes	Clostridia	Oscillospirales	Oscillospiraceae	Colidextribacter	NA
ASV60	504.322	0.605365	0.293693	2.06122	0.0392823	0.376844	d__Bacteria	Firmicutes	Clostridia	Oscillospirales	Ruminococcaceae	uncultured	uncultured_bacterium
ASV203	6.07021	5.83279	2.8738	2.02964	0.0423929	0.376844	d__Bacteria	Firmicutes	Clostridia	Lachnospirales	Lachnospiraceae	Acetatifactor	uncultured_bacterium
ASV145	61.641	-1.09779	0.556549	-1.9725	0.0485527	0.376844	d__Bacteria	Firmicutes	Clostridia	Lachnospirales	Lachnospiraceae	NA	NA
ASV26	852.19	-0.637298	0.326304	-1.95308	0.0508105	0.376844	d__Bacteria	Firmicutes	Clostridia	Lachnospirales	Lachnospiraceae	[Eubacterium]_xylanophilum_group	uncultured_bacterium
ASV49	110.683	-2.62863	1.39743	-1.88105	0.0599657	0.392054	d__Bacteria	Firmicutes	Clostridia	Lachnospirales	Lachnospiraceae	Tuzzerella	uncultured_bacterium
ASV73	374.617	-0.891957	0.477327	-1.86865	0.0616715	0.392054	d__Bacteria	Firmicutes	Clostridia	Lachnospirales	Lachnospiraceae	NA	NA
ASV253	3.6633	4.33639	2.38116	1.82112	0.0685881	0.406956	d__Bacteria	Proteobacteria	Gammaproteobacteria	Pseudomonadales	Pseudomonadaceae	Pseudomonas	NA
ASV85	272.327	-0.755842	0.455742	-1.65849	0.0972192	0.540782	d__Bacteria	Firmicutes	Clostridia	Lachnospirales	Lachnospiraceae	NA	NA
ASV70	96.5703	-0.945107	0.580403	-1.62836	0.103448	0.54158	d__Bacteria	Firmicutes	Bacilli	Erysipelotrichales	Erysipelatoclostridiaceae	Erysipelatoclostridium	uncultured_bacterium
ASV46	322.603	1.55837	0.992246	1.57055	0.116288	0.57498	d__Bacteria	Firmicutes	Clostridia	Lachnospirales	Lachnospiraceae	NA	NA
ASV48	444.868	-0.56218	0.377291	-1.49004	0.136213	0.638048	d__Bacteria	Firmicutes	Clostridia	Lachnospirales	Lachnospiraceae	NA	NA
ASV47	367.874	0.530488	0.376372	1.40948	0.158694	0.66637	d__Bacteria	Firmicutes	Clostridia	Lachnospirales	Lachnospiraceae	NA	NA
ASV15	3308.4	-0.563762	0.404542	-1.39358	0.163445	0.66637	d__Bacteria	Firmicutes	Clostridia	Lachnospirales	Lachnospiraceae	Lachnospiraceae_NK4A136_group	NA
ASV72	325.355	0.565534	0.407044	1.38937	0.164721	0.66637	d__Bacteria	Firmicutes	Clostridia	Lachnospirales	Lachnospiraceae	uncultured	NA
ASV139	32.9861	2.34917	1.82321	1.28848	0.197579	0.71717	d__Bacteria	Firmicutes	Clostridia	Lachnospirales	Lachnospiraceae	Marvinbryantia	uncultured_bacterium
ASV126	52.0254	-0.644343	0.524716	-1.22798	0.219453	0.71717	d__Bacteria	Actinobacteriota	Coriobacteriia	Coriobacteriales	Eggerthellaceae	Enterorhabdus	uncultured_bacterium
ASV84	1.3504	3.68207	3.00462	1.22547	0.220399	0.71717	d__Bacteria	Firmicutes	Clostridia	Lachnospirales	Lachnospiraceae	A2	NA
ASV28	807.291	0.484461	0.403602	1.20035	0.230005	0.71717	d__Bacteria	Firmicutes	Clostridia	Oscillospirales	Oscillospiraceae	Oscillibacter	unidentified
ASV53	132.303	0.610428	0.52281	1.16759	0.242972	0.71717	d__Bacteria	Firmicutes	Clostridia	Lachnospirales	Lachnospiraceae	[Eubacterium]_ventriosum_group	NA
ASV252	5.36418	2.02084	1.74066	1.16096	0.245658	0.71717	d__Bacteria	Firmicutes	Clostridia	Lachnospirales	Lachnospiraceae	Marvinbryantia	Clostridiales_bacterium
ASV332	6.27404	2.74928	2.39027	1.1502	0.250062	0.71717	d__Bacteria	Firmicutes	Clostridia	Oscillospirales	Butyricicoccaceae	Butyricicoccus	uncultured_bacterium
ASV31	513.199	0.699382	0.621286	1.1257	0.260292	0.71717	d__Bacteria	Firmicutes	Clostridia	Lachnospirales	Lachnospiraceae	NA	NA
ASV32	81.9775	-1.43762	1.27859	-1.12438	0.260852	0.71717	d__Bacteria	Firmicutes	Clostridia	Oscillospirales	Oscillospiraceae	uncultured	uncultured_bacterium
ASV9	5497.36	0.314778	0.292156	1.07743	0.281288	0.71717	d__Bacteria	Firmicutes	Clostridia	Oscillospirales	Oscillospiraceae	uncultured	uncultured_bacterium
ASV363	0.716543	-3.22295	3.0287	-1.06414	0.287267	0.71717	d__Bacteria	Firmicutes	Clostridia	Peptostreptococcales-Tissierellales	Anaerovoracaceae	[Eubacterium]_brachy_group	uncultured_bacterium
ASV56	479.586	-0.340135	0.320525	-1.06118	0.288607	0.71717	d__Bacteria	Firmicutes	Clostridia	Lachnospirales	Lachnospiraceae	NA	NA
ASV33	72.5737	0.916119	0.870894	1.05193	0.292832	0.71717	d__Bacteria	Firmicutes	Clostridia	Lachnospirales	Lachnospiraceae	uncultured	Clostridium_sp.
ASV19	1558.38	-0.464773	0.455358	-1.02068	0.307407	0.71717	d__Bacteria	Firmicutes	Clostridia	Lachnospirales	Lachnospiraceae	Blautia	Lachnospiraceae_bacterium
ASV5	8390.13	0.419024	0.412279	1.01636	0.309458	0.71717	d__Bacteria	Bacteroidota	Bacteroidia	Bacteroidales	Muribaculaceae	Muribaculaceae	uncultured_bacterium
ASV104	91.3527	-0.666017	0.666695	-0.998983	0.317803	0.71717	d__Bacteria	Firmicutes	Clostridia	Lachnospirales	Lachnospiraceae	NA	NA
ASV185	125.35	-0.44122	0.444658	-0.992269	0.321066	0.71717	d__Bacteria	Firmicutes	Clostridia	Lachnospirales	Lachnospiraceae	NA	NA
ASV394	0.627604	-3.00421	3.03549	-0.989694	0.322324	0.71717	d__Bacteria	Firmicutes	Clostridia	Christensenellales	Christensenellaceae	uncultured	uncultured_bacterium
ASV61	254.35	0.593194	0.646494	0.917556	0.358851	0.778551	d__Bacteria	Firmicutes	Bacilli	Erysipelotrichales	Erysipelatoclostridiaceae	Erysipelatoclostridiaceae	uncultured_bacterium
ASV50	388.33	-0.319854	0.357263	-0.895289	0.370633	0.778551	d__Bacteria	Firmicutes	Clostridia	Lachnospirales	Lachnospiraceae	A2	uncultured_bacterium
ASV38	872.734	-0.227927	0.260142	-0.876166	0.38094	0.778551	d__Bacteria	Firmicutes	Clostridia	Oscillospirales	Oscillospiraceae	NA	NA
ASV148	36.7908	-1.30484	1.50172	-0.8689	0.384902	0.778551	d__Bacteria	Firmicutes	Clostridia	Lachnospirales	Lachnospiraceae	NA	NA
ASV412	0.547475	2.4217	3.02783	0.799816	0.423818	0.820031	d__Bacteria	Verrucomicrobiota	Verrucomicrobiae	Verrucomicrobiales	Akkermansiaceae	Akkermansia	Akkermansia_muciniphila
ASV41	754.742	0.327795	0.414465	0.790885	0.429011	0.820031	d__Bacteria	Firmicutes	Clostridia	Oscillospirales	Oscillospiraceae	Colidextribacter	uncultured_bacterium
ASV131	61.2225	-0.305212	0.38931	-0.783983	0.43305	0.820031	d__Bacteria	Firmicutes	Clostridia	Lachnospirales	Lachnospiraceae	NA	NA
ASV184	22.8116	-0.488786	0.67635	-0.722683	0.469875	0.828131	d__Bacteria	Actinobacteriota	Coriobacteriia	Coriobacteriales	Eggerthellaceae	Enterorhabdus	uncultured_bacterium
ASV156	8.22317	0.837086	1.18671	0.705383	0.480572	0.828131	d__Bacteria	Firmicutes	Bacilli	Erysipelotrichales	Erysipelotrichaceae	Erysipelotrichaceae	uncultured_bacterium
ASV55	429.627	-0.369852	0.527716	-0.700855	0.483394	0.828131	d__Bacteria	Firmicutes	Clostridia	Oscillospirales	Ruminococcaceae	Incertae_Sedis	NA
ASV1	2921.22	-0.369311	0.52853	-0.698753	0.484707	0.828131	d__Bacteria	Firmicutes	Bacilli	Lactobacillales	Lactobacillaceae	Lactobacillus	Lactobacillus_johnsonii
ASV135	37.9409	0.418444	0.625711	0.668749	0.503655	0.828131	d__Bacteria	Firmicutes	Bacilli	Erysipelotrichales	Erysipelotrichaceae	NA	NA
ASV319	4.16569	-1.64924	2.47272	-0.666972	0.50479	0.828131	d__Bacteria	Firmicutes	Clostridia	Lachnospirales	Lachnospiraceae	NA	NA
ASV222	35.7003	0.386066	0.5824	0.662888	0.507402	0.828131	d__Bacteria	Firmicutes	Clostridia	Lachnospirales	Lachnospiraceae	NA	NA
ASV58	189.468	0.294727	0.449218	0.656089	0.511767	0.828131	d__Bacteria	Firmicutes	Clostridia	Oscillospirales	Oscillospiraceae	NA	NA
ASV386	2.10043	-1.6096	2.64057	-0.609566	0.54215	0.842653	d__Bacteria	Firmicutes	Clostridia	Peptostreptococcales-Tissierellales	Anaerovoracaceae	[Eubacterium]_brachy_group	uncultured_bacterium
ASV4	11471.3	0.290966	0.477951	0.608778	0.542672	0.842653	d__Bacteria	Bacteroidota	Bacteroidia	Bacteroidales	Bacteroidaceae	Bacteroides	Bacteroides_thetaiotaomicron
ASV256	2.59025	-1.30371	2.18617	-0.596343	0.550946	0.842653	d__Bacteria	Firmicutes	Bacilli	Lactobacillales	Enterococcaceae	Enterococcus	NA
ASV14	1912.25	0.781593	1.33628	0.584903	0.558613	0.842653	d__Bacteria	Firmicutes	Clostridia	Lachnospirales	Lachnospiraceae	Lachnospiraceae_NK4A136_group	NA
ASV334	5.10142	1.22186	2.16903	0.563319	0.573218	0.842889	d__Bacteria	Firmicutes	Clostridia	Oscillospirales	UCG-010	UCG-010	uncultured_organism
ASV121	53.0746	-0.444127	0.809025	-0.548966	0.583029	0.842889	d__Bacteria	Actinobacteriota	Coriobacteriia	Coriobacteriales	Eggerthellaceae	Parvibacter	uncultured_bacterium
ASV3	5263.73	-0.315993	0.582019	-0.542926	0.587181	0.842889	d__Bacteria	Verrucomicrobiota	Verrucomicrobiae	Verrucomicrobiales	Akkermansiaceae	Akkermansia	Akkermansia_muciniphila
ASV107	421.581	-0.18745	0.364864	-0.513753	0.607424	0.858107	d__Bacteria	Firmicutes	Clostridia	Lachnospirales	Lachnospiraceae	uncultured	NA
ASV216	30.1695	0.583442	1.17893	0.494889	0.620678	0.863131	d__Bacteria	Firmicutes	Clostridia	Oscillospirales	Ruminococcaceae	uncultured	[Clostridium]_leptum
ASV123	41.4277	0.348213	0.727996	0.478317	0.632425	0.865935	d__Bacteria	Firmicutes	Clostridia	Lachnospirales	Lachnospiraceae	uncultured	uncultured_bacterium
ASV197	0.249622	1.41292	3.05563	0.4624	0.643794	0.868147	d__Bacteria	Firmicutes	Clostridia	Lachnospirales	Lachnospiraceae	uncultured	unidentified
ASV90	153.484	0.143805	0.340163	0.422752	0.672476	0.893289	d__Bacteria	Firmicutes	Clostridia	Peptococcales	Peptococcaceae	uncultured	uncultured_bacterium
ASV193	45.1303	-0.248619	0.6155	-0.40393	0.686264	0.898199	d__Bacteria	Firmicutes	Clostridia	Lachnospirales	Lachnospiraceae	NA	NA
ASV110	112.861	-0.278774	0.724728	-0.38466	0.700489	0.90353	d__Bacteria	Firmicutes	Clostridia	Lachnospirales	Lachnospiraceae	Lachnospiraceae_UCG-006	uncultured_bacterium
ASV134	96.7052	0.173653	0.476312	0.364579	0.715426	0.909613	d__Bacteria	Firmicutes	Clostridia	Lachnospirales	Lachnospiraceae	NA	NA
ASV93	67.0491	0.126063	0.372241	0.33866	0.734866	0.92117	d__Bacteria	Firmicutes	Clostridia	Peptostreptococcales-Tissierellales	Anaerovoracaceae	NA	NA
ASV12	12001.2	-0.298643	0.967058	-0.308816	0.757461	0.936306	d__Bacteria	Firmicutes	Clostridia	Lachnospirales	Lachnospiraceae	Lachnospiraceae_NK4A136_group	uncultured_bacterium
ASV2	10486.5	0.171725	0.606042	0.283354	0.776905	0.938167	d__Bacteria	Bacteroidota	Bacteroidia	Bacteroidales	Muribaculaceae	Muribaculaceae	NA
ASV8	8713.72	-0.262006	0.938234	-0.279255	0.780049	0.938167	d__Bacteria	Firmicutes	Clostridia	Lachnospirales	Lachnospiraceae	Lachnospiraceae_NK4A136_group	NA
ASV178	84.8721	-0.0865844	0.36964	-0.23424	0.814799	0.966894	d__Bacteria	Firmicutes	Clostridia	Lachnospirales	Lachnospiraceae	NA	NA
ASV187	87.1733	0.141062	0.683051	0.206517	0.836387	0.978422	d__Bacteria	Firmicutes	Clostridia	Oscillospirales	Ruminococcaceae	Incertae_Sedis	NA
ASV29	594.878	-0.096745	0.578546	-0.167221	0.867196	0.978422	d__Bacteria	Firmicutes	Clostridia	Lachnospirales	Lachnospiraceae	uncultured	uncultured_bacterium
ASV42	496.018	0.0654348	0.423181	0.154626	0.877116	0.978422	d__Bacteria	Firmicutes	Clostridia	Lachnospirales	Lachnospiraceae	NA	NA
ASV62	438.322	0.0673241	0.442562	0.152124	0.87909	0.978422	d__Bacteria	Firmicutes	Clostridia	Lachnospirales	Lachnospiraceae	ASF356	uncultured_bacterium
ASV124	456.216	0.0840376	0.554237	0.151628	0.879481	0.978422	d__Bacteria	Firmicutes	Clostridia	Lachnospirales	Lachnospiraceae	uncultured	NA
ASV316	1.1558	-0.31271	2.97658	-0.105057	0.916331	0.988615	d__Bacteria	Firmicutes	Clostridia	Oscillospirales	Ruminococcaceae	Paludicola	uncultured_bacterium
ASV295	25.9065	-0.113313	1.40411	-0.0807008	0.93568	0.988615	d__Bacteria	Firmicutes	Clostridia	Clostridia_vadinBB60_group	Clostridia_vadinBB60_group	Clostridia_vadinBB60_group	unidentified
ASV22	1078.29	-0.0278468	0.378493	-0.0735728	0.94135	0.988615	d__Bacteria	Firmicutes	Clostridia	Oscillospirales	Oscillospiraceae	Colidextribacter	NA
ASV323	0.863133	-0.182193	3.00315	-0.0606675	0.951624	0.988615	d__Bacteria	Firmicutes	Clostridia	Oscillospirales	Ruminococcaceae	Harryflintia	uncultured_bacterium
ASV71	73.6726	-0.0299503	0.511409	-0.0585642	0.953299	0.988615	d__Bacteria	Firmicutes	Clostridia	Oscillospirales	Ruminococcaceae	Anaerotruncus	uncultured_bacterium
ASV236	32.1258	-0.0785911	1.40182	-0.0560635	0.955291	0.988615	d__Bacteria	Firmicutes	Clostridia	Lachnospirales	Lachnospiraceae	Roseburia	NA
ASV176	30.3752	-0.00971574	0.377902	-0.0257097	0.979489	0.992928	d__Bacteria	Firmicutes	Clostridia	Oscillospirales	Ruminococcaceae	Incertae_Sedis	uncultured_bacterium
ASV179	0.906552	-0.0510189	2.99881	-0.0170131	0.986426	0.992928	d__Bacteria	Firmicutes	Clostridia	Lachnospirales	Lachnospiraceae	Blautia	Lachnospiraceae_bacterium
ASV232	24.4255	-0.0256176	2.89007	-0.00886401	0.992928	0.992928	d__Bacteria	Firmicutes	Clostridia	Lachnospirales	Lachnospiraceae	uncultured	NA

## Sheet: Colon Infected (EPC)
	baseMean	log2FoldChange	lfcSE	stat	pvalue	padj	Kingdom	Phylum	Class	Order	Family	Genus	Species
ASV45	28.6526	-4.14393	1.13227	-3.65984	0.000252372	0.0189279	d__Bacteria	Firmicutes	Clostridia	Lachnospirales	Lachnospiraceae	Blautia	unidentified
ASV131	34.3105	2.75994	0.891512	3.0958	0.00196285	0.073607	d__Bacteria	Firmicutes	Clostridia	Lachnospirales	Lachnospiraceae	NA	NA
ASV112	111.555	2.31603	0.801831	2.88843	0.00387174	0.0967935	d__Bacteria	Firmicutes	Clostridia	Lachnospirales	Lachnospiraceae	NA	NA
ASV47	214.12	1.82287	0.70919	2.57035	0.0101595	0.190491	d__Bacteria	Firmicutes	Clostridia	Lachnospirales	Lachnospiraceae	NA	NA
ASV53	42.6545	-1.79372	0.743151	-2.41367	0.0157928	0.197511	d__Bacteria	Firmicutes	Clostridia	Lachnospirales	Lachnospiraceae	[Eubacterium]_ventriosum_group	NA
ASV15	1158.33	-1.38034	0.575057	-2.40035	0.0163795	0.197511	d__Bacteria	Firmicutes	Clostridia	Lachnospirales	Lachnospiraceae	Lachnospiraceae_NK4A136_group	NA
ASV295	4.13742	-5.94404	2.52211	-2.35678	0.0184343	0.197511	d__Bacteria	Firmicutes	Clostridia	Clostridia_vadinBB60_group	Clostridia_vadinBB60_group	Clostridia_vadinBB60_group	unidentified
ASV72	58.4552	1.21544	0.55506	2.18975	0.0285424	0.242444	d__Bacteria	Firmicutes	Clostridia	Lachnospirales	Lachnospiraceae	uncultured	NA
ASV58	62.0338	-1.07472	0.498441	-2.15616	0.0310715	0.242444	d__Bacteria	Firmicutes	Clostridia	Oscillospirales	Oscillospiraceae	NA	NA
ASV7	6000.58	3.01863	1.45152	2.07963	0.0375598	0.242444	d__Bacteria	Proteobacteria	Gammaproteobacteria	Enterobacterales	Enterobacteriaceae	Citrobacter	Citrobacter_rodentium
ASV93	17.9772	-1.04895	0.505288	-2.07594	0.0378991	0.242444	d__Bacteria	Firmicutes	Clostridia	Peptostreptococcales-Tissierellales	Anaerovoracaceae	[Eubacterium]_nodatum_group	NA
ASV50	71.414	-0.940423	0.455103	-2.0664	0.038791	0.242444	d__Bacteria	Firmicutes	Clostridia	Lachnospirales	Lachnospiraceae	A2	uncultured_bacterium
ASV3	3081.96	0.847089	0.444195	1.90702	0.056518	0.301409	d__Bacteria	Verrucomicrobiota	Verrucomicrobiae	Verrucomicrobiales	Akkermansiaceae	Akkermansia	Akkermansia_muciniphila
ASV9	1768.31	1.52187	0.802053	1.89747	0.0577663	0.301409	d__Bacteria	Firmicutes	Clostridia	Oscillospirales	Oscillospiraceae	uncultured	uncultured_bacterium
ASV62	207.987	2.01261	1.07126	1.87873	0.0602819	0.301409	d__Bacteria	Firmicutes	Clostridia	Lachnospirales	Lachnospiraceae	ASF356	uncultured_bacterium
ASV241	2.75462	-5.35482	3.01818	-1.77419	0.0760316	0.355559	d__Bacteria	Firmicutes	Clostridia	Clostridia_UCG-014	Clostridia_UCG-014	Clostridia_UCG-014	NA
ASV110	22.7094	2.57251	1.47232	1.74725	0.0805933	0.355559	d__Bacteria	Firmicutes	Clostridia	Lachnospirales	Lachnospiraceae	Lachnospiraceae_UCG-006	uncultured_bacterium
ASV176	13.4255	1.77958	1.05818	1.68173	0.0926204	0.385918	d__Bacteria	Firmicutes	Clostridia	Oscillospirales	Ruminococcaceae	Incertae_Sedis	uncultured_bacterium
ASV126	13.8312	-1.86536	1.13404	-1.64488	0.0999952	0.394718	d__Bacteria	Actinobacteriota	Coriobacteriia	Coriobacteriales	Eggerthellaceae	Enterorhabdus	uncultured_bacterium
ASV79	117.302	-1.13426	0.739575	-1.53366	0.125113	0.469175	d__Bacteria	Firmicutes	Clostridia	Lachnospirales	Lachnospiraceae	uncultured	NA
ASV148	33.6027	-1.12069	0.764082	-1.46671	0.142455	0.508767	d__Bacteria	Firmicutes	Clostridia	Lachnospirales	Lachnospiraceae	NA	NA
ASV115	34.8395	-2.95438	2.06754	-1.42893	0.153024	0.521671	d__Bacteria	Firmicutes	Clostridia	Clostridia_vadinBB60_group	Clostridia_vadinBB60_group	Clostridia_vadinBB60_group	uncultured_bacterium
ASV22	859.501	0.946539	0.688469	1.37484	0.16918	0.551673	d__Bacteria	Firmicutes	Clostridia	Oscillospirales	Oscillospiraceae	Colidextribacter	NA
ASV57	82.4141	-0.850463	0.651183	-1.30603	0.191544	0.581979	d__Bacteria	Firmicutes	Clostridia	Oscillospirales	Oscillospiraceae	Oscillibacter	NA
ASV49	103.734	-2.31703	1.7839	-1.29886	0.193993	0.581979	d__Bacteria	Firmicutes	Clostridia	Lachnospirales	Lachnospiraceae	Tuzzerella	uncultured_bacterium
ASV60	132.086	0.622543	0.496947	1.25274	0.210302	0.598269	d__Bacteria	Firmicutes	Clostridia	Oscillospirales	Ruminococcaceae	uncultured	uncultured_bacterium
ASV139	20.8227	-2.43512	1.96553	-1.23892	0.215377	0.598269	d__Bacteria	Firmicutes	Clostridia	Lachnospirales	Lachnospiraceae	Marvinbryantia	uncultured_bacterium
ASV70	48.2074	-1.64442	1.4166	-1.16083	0.245713	0.656619	d__Bacteria	Firmicutes	Bacilli	Erysipelotrichales	Erysipelatoclostridiaceae	Erysipelatoclostridium	uncultured_bacterium
ASV56	310.871	0.751048	0.658268	1.14095	0.253893	0.656619	d__Bacteria	Firmicutes	Clostridia	Lachnospirales	Lachnospiraceae	Lachnoclostridium	NA
ASV245	30.4818	1.09478	0.987824	1.10828	0.267743	0.669356	d__Bacteria	Firmicutes	Bacilli	Erysipelotrichales	Erysipelotrichaceae	NA	NA
ASV71	40.8289	0.926691	0.871784	1.06298	0.28779	0.696266	d__Bacteria	Firmicutes	Clostridia	Oscillospirales	Ruminococcaceae	Anaerotruncus	uncultured_bacterium
ASV5	1900.61	-0.599476	0.592857	-1.01116	0.311938	0.696865	d__Bacteria	Bacteroidota	Bacteroidia	Bacteroidales	Muribaculaceae	Muribaculaceae	uncultured_bacterium
ASV179	19.8682	-2.07973	2.06159	-1.0088	0.313071	0.696865	d__Bacteria	Firmicutes	Clostridia	Lachnospirales	Lachnospiraceae	Blautia	Lachnospiraceae_bacterium
ASV193	8.44177	-1.31667	1.33212	-0.988395	0.322959	0.696865	d__Bacteria	Firmicutes	Clostridia	Lachnospirales	Lachnospiraceae	NA	NA
ASV1	2452.3	1.05408	1.07141	0.983821	0.325204	0.696865	d__Bacteria	Firmicutes	Bacilli	Lactobacillales	Lactobacillaceae	Lactobacillus	Lactobacillus_johnsonii
ASV14	2078.72	-1.23129	1.3074	-0.941785	0.346303	0.721464	d__Bacteria	Firmicutes	Clostridia	Lachnospirales	Lachnospiraceae	Lachnospiraceae_NK4A136_group	NA
ASV178	12.1613	0.725657	0.825349	0.879213	0.379286	0.768823	d__Bacteria	Firmicutes	Clostridia	Lachnospirales	Lachnospiraceae	NA	NA
ASV38	384.956	0.539315	0.637603	0.845848	0.397638	0.784811	d__Bacteria	Firmicutes	Clostridia	Oscillospirales	Oscillospiraceae	NA	NA
ASV156	4.64059	0.797008	1.01016	0.788994	0.430115	0.827145	d__Bacteria	Firmicutes	Bacilli	Erysipelotrichales	Erysipelotrichaceae	Erysipelotrichaceae	uncultured_bacterium
ASV90	62.6171	0.386378	0.546371	0.707172	0.47946	0.865845	d__Bacteria	Firmicutes	Clostridia	Peptococcales	Peptococcaceae	uncultured	uncultured_bacterium
ASV55	138.441	0.578509	0.822055	0.703735	0.481598	0.865845	d__Bacteria	Firmicutes	Clostridia	Oscillospirales	Ruminococcaceae	Incertae_Sedis	NA
ASV18	159.059	0.996537	1.42671	0.698486	0.484873	0.865845	d__Bacteria	Proteobacteria	Gammaproteobacteria	Burkholderiales	Sutterellaceae	Parasutterella	NA
ASV82	209.417	0.524919	0.812676	0.645914	0.518335	0.904073	d__Bacteria	Firmicutes	Clostridia	Lachnospirales	Lachnospiraceae	NA	NA
ASV134	18.012	-0.649522	1.03944	-0.624879	0.532051	0.906904	d__Bacteria	Firmicutes	Clostridia	Lachnospirales	Lachnospiraceae	NA	NA
ASV216	6.00794	0.770695	1.35075	0.570568	0.568293	0.920086	d__Bacteria	Firmicutes	Clostridia	Oscillospirales	Ruminococcaceae	uncultured	[Clostridium]_leptum
ASV33	39.0012	0.943371	1.69493	0.556583	0.577813	0.920086	d__Bacteria	Firmicutes	Clostridia	Lachnospirales	Lachnospiraceae	uncultured	Clostridium_sp.
ASV185	33.8229	-0.378954	0.69982	-0.541502	0.588161	0.920086	d__Bacteria	Firmicutes	Clostridia	Lachnospirales	Lachnospiraceae	NA	NA
ASV145	6.11787	0.618218	1.28455	0.481271	0.630324	0.920086	d__Bacteria	Firmicutes	Clostridia	Lachnospirales	Lachnospiraceae	NA	NA
ASV121	4.49396	0.852839	1.78386	0.478087	0.632588	0.920086	d__Bacteria	Actinobacteriota	Coriobacteriia	Coriobacteriales	Eggerthellaceae	Parvibacter	uncultured_bacterium
ASV8	1161.76	0.844794	1.84504	0.457872	0.647045	0.920086	d__Bacteria	Firmicutes	Clostridia	Lachnospirales	Lachnospiraceae	Lachnospiraceae_NK4A136_group	NA
ASV187	8.52567	-0.822805	1.85639	-0.443229	0.6576	0.920086	d__Bacteria	Firmicutes	Clostridia	Oscillospirales	Ruminococcaceae	Incertae_Sedis	NA
ASV201	21.2083	0.727665	1.71617	0.424004	0.671563	0.920086	d__Bacteria	Firmicutes	Clostridia	Lachnospirales	Lachnospiraceae	Roseburia	NA
ASV4	3714.37	0.180167	0.434026	0.415107	0.678064	0.920086	d__Bacteria	Bacteroidota	Bacteroidia	Bacteroidales	Bacteroidaceae	Bacteroides	Bacteroides_thetaiotaomicron
ASV29	239.391	-0.423894	1.0253	-0.413434	0.679289	0.920086	d__Bacteria	Firmicutes	Clostridia	Lachnospirales	Lachnospiraceae	uncultured	uncultured_bacterium
ASV12	1476.7	0.75751	1.85268	0.408873	0.682633	0.920086	d__Bacteria	Firmicutes	Clostridia	Lachnospirales	Lachnospiraceae	Lachnospiraceae_NK4A136_group	uncultured_bacterium
ASV334	0.783348	-1.19593	3.0178	-0.396292	0.69189	0.920086	d__Bacteria	Firmicutes	Clostridia	Oscillospirales	UCG-010	UCG-010	uncultured_organism
ASV26	269.276	-0.283596	0.734112	-0.386312	0.699265	0.920086	d__Bacteria	Firmicutes	Clostridia	Lachnospirales	Lachnospiraceae	[Eubacterium]_xylanophilum_group	uncultured_bacterium
ASV104	24.6097	0.27639	0.820306	0.336935	0.736166	0.951938	d__Bacteria	Firmicutes	Clostridia	Lachnospirales	Lachnospiraceae	NA	NA
ASV61	59.962	0.153131	0.617429	0.248015	0.804123	0.998833	d__Bacteria	Firmicutes	Bacilli	Erysipelotrichales	Erysipelatoclostridiaceae	Erysipelatoclostridiaceae	uncultured_bacterium
ASV184	3.21698	-0.427322	1.77125	-0.241255	0.809358	0.998833	d__Bacteria	Actinobacteriota	Coriobacteriia	Coriobacteriales	Eggerthellaceae	Enterorhabdus	uncultured_bacterium
ASV123	14.9619	0.224758	0.978056	0.229801	0.818247	0.998833	d__Bacteria	Firmicutes	Clostridia	Lachnospirales	Lachnospiraceae	uncultured	uncultured_bacterium
ASV107	82.9122	0.162786	0.862334	0.188774	0.85027	0.998833	d__Bacteria	Firmicutes	Clostridia	Lachnospirales	Lachnospiraceae	uncultured	NA
ASV252	1.74781	0.53139	2.96051	0.179493	0.857551	0.998833	d__Bacteria	Firmicutes	Clostridia	Lachnospirales	Lachnospiraceae	Marvinbryantia	Clostridiales_bacterium
ASV28	192.075	-0.0855095	0.509702	-0.167764	0.866769	0.998833	d__Bacteria	Firmicutes	Clostridia	Oscillospirales	Oscillospiraceae	Oscillibacter	unidentified
ASV42	135.78	0.103583	0.689258	0.150282	0.880542	0.998833	d__Bacteria	Firmicutes	Clostridia	Lachnospirales	Lachnospiraceae	NA	NA
ASV84	97.8123	-0.257708	1.99751	-0.129015	0.897346	0.998833	d__Bacteria	Firmicutes	Clostridia	Lachnospirales	Lachnospiraceae	A2	NA
ASV46	179.032	0.14653	1.13929	0.128614	0.897663	0.998833	d__Bacteria	Firmicutes	Clostridia	Lachnospirales	Lachnospiraceae	NA	NA
ASV2	2804.54	0.0638474	0.571291	0.11176	0.911014	0.998833	d__Bacteria	Bacteroidota	Bacteroidia	Bacteroidales	Muribaculaceae	Muribaculaceae	NA
ASV73	145.311	0.0434524	0.612783	0.07091	0.943469	0.998833	d__Bacteria	Firmicutes	Clostridia	Lachnospirales	Lachnospiraceae	NA	NA
ASV69	67.8574	0.0455109	0.970426	0.0468978	0.962595	0.998833	d__Bacteria	Firmicutes	Clostridia	Lachnospirales	Lachnospiraceae	NA	NA
ASV256	5.48364	-0.0926896	2.65275	-0.0349409	0.972127	0.998833	d__Bacteria	Firmicutes	Bacilli	Lactobacillales	Enterococcaceae	Enterococcus	NA
ASV222	5.54135	0.0416315	1.46917	0.0283367	0.977394	0.998833	d__Bacteria	Firmicutes	Clostridia	Lachnospirales	Lachnospiraceae	NA	NA
ASV32	340.309	0.0556308	2.10717	0.0264007	0.978938	0.998833	d__Bacteria	Firmicutes	Clostridia	Oscillospirales	Oscillospiraceae	uncultured	uncultured_bacterium
ASV19	425.409	0.0157425	0.867096	0.0181554	0.985515	0.998833	d__Bacteria	Firmicutes	Clostridia	Lachnospirales	Lachnospiraceae	Blautia	Lachnospiraceae_bacterium
ASV48	151.022	-0.000219111	0.768565	-0.000285091	0.999773	0.999773	d__Bacteria	Firmicutes	Clostridia	Lachnospirales	Lachnospiraceae	NA	NA

## Sheet: Colon Naïve (EPC)
	baseMean	log2FoldChange	lfcSE	stat	pvalue	padj	Kingdom	Phylum	Class	Order	Family	Genus	Species
ASV115	32.7855	-7.19776	0.751112	-9.58282	9.44351e-22	7.2715e-20	d__Bacteria	Firmicutes	Clostridia	Clostridia_vadinBB60_group	Clostridia_vadinBB60_group	Clostridia_vadinBB60_group	uncultured_bacterium
ASV15	953.14	-1.3061	0.375598	-3.47738	0.000506337	0.019494	d__Bacteria	Firmicutes	Clostridia	Lachnospirales	Lachnospiraceae	Lachnospiraceae_NK4A136_group	NA
ASV295	4.94257	-4.46266	1.38907	-3.21271	0.0013149	0.0337492	d__Bacteria	Firmicutes	Clostridia	Clostridia_vadinBB60_group	Clostridia_vadinBB60_group	Clostridia_vadinBB60_group	unidentified
ASV104	13.9302	-2.5985	0.843753	-3.0797	0.00207212	0.0398883	d__Bacteria	Firmicutes	Clostridia	Lachnospirales	Lachnospiraceae	NA	NA
ASV193	6.13045	-2.50097	0.861248	-2.90389	0.00368562	0.0567585	d__Bacteria	Firmicutes	Clostridia	Lachnospirales	Lachnospiraceae	NA	NA
ASV39	214.369	-1.29728	0.464725	-2.7915	0.00524638	0.0673286	d__Bacteria	Firmicutes	Clostridia	Oscillospirales	Oscillospiraceae	NA	NA
ASV18	653.496	1.35239	0.499311	2.7085	0.0067588	0.0743468	d__Bacteria	Proteobacteria	Gammaproteobacteria	Burkholderiales	Sutterellaceae	Parasutterella	NA
ASV49	37.2589	-2.34044	0.914306	-2.5598	0.0104731	0.100804	d__Bacteria	Firmicutes	Clostridia	Lachnospirales	Lachnospiraceae	Tuzzerella	uncultured_bacterium
ASV107	83.719	-0.97741	0.397347	-2.45984	0.0138999	0.118921	d__Bacteria	Firmicutes	Clostridia	Lachnospirales	Lachnospiraceae	uncultured	NA
ASV61	160.956	1.35447	0.594678	2.27766	0.0227468	0.169855	d__Bacteria	Firmicutes	Bacilli	Erysipelotrichales	Erysipelatoclostridiaceae	Erysipelatoclostridiaceae	uncultured_bacterium
ASV48	106.905	-0.585265	0.263633	-2.21999	0.0264191	0.169855	d__Bacteria	Firmicutes	Clostridia	Lachnospirales	Lachnospiraceae	NA	NA
ASV46	63.3999	-2.22437	1.00232	-2.21923	0.0264709	0.169855	d__Bacteria	Firmicutes	Clostridia	Lachnospirales	Lachnospiraceae	NA	NA
ASV185	31.6948	-1.16	0.600255	-1.93252	0.053296	0.315676	d__Bacteria	Firmicutes	Clostridia	Lachnospirales	Lachnospiraceae	NA	NA
ASV67	127.937	0.790574	0.418453	1.88928	0.0588544	0.323699	d__Bacteria	Firmicutes	Clostridia	Lachnospirales	Lachnospiraceae	ASF356	uncultured_bacterium
ASV135	56.7195	1.24414	0.717685	1.73355	0.0829986	0.426059	d__Bacteria	Firmicutes	Bacilli	Erysipelotrichales	Erysipelotrichaceae	NA	NA
ASV69	49.8585	-1.16044	0.694768	-1.67025	0.0948696	0.456315	d__Bacteria	Firmicutes	Clostridia	Lachnospirales	Lachnospiraceae	NA	NA
ASV85	37.2495	-0.624724	0.380638	-1.64125	0.100745	0.456315	d__Bacteria	Firmicutes	Clostridia	Lachnospirales	Lachnospiraceae	NA	NA
ASV29	139.952	-0.883325	0.587245	-1.50418	0.132534	0.550471	d__Bacteria	Firmicutes	Clostridia	Lachnospirales	Lachnospiraceae	uncultured	uncultured_bacterium
ASV134	15.418	-0.963241	0.657452	-1.46511	0.14289	0.550471	d__Bacteria	Firmicutes	Clostridia	Lachnospirales	Lachnospiraceae	NA	NA
ASV71	25.4449	-0.888905	0.618571	-1.43703	0.15071	0.550471	d__Bacteria	Firmicutes	Clostridia	Oscillospirales	Ruminococcaceae	Anaerotruncus	uncultured_bacterium
ASV56	98.0381	0.439768	0.310146	1.41794	0.156209	0.550471	d__Bacteria	Firmicutes	Clostridia	Lachnospirales	Lachnospiraceae	Lachnoclostridium	NA
ASV26	246.696	-0.362288	0.256163	-1.41429	0.157277	0.550471	d__Bacteria	Firmicutes	Clostridia	Lachnospirales	Lachnospiraceae	[Eubacterium]_xylanophilum_group	uncultured_bacterium
ASV73	168.282	-0.474241	0.365632	-1.29704	0.194616	0.648689	d__Bacteria	Firmicutes	Clostridia	Lachnospirales	Lachnospiraceae	NA	NA
ASV5	3119.34	0.492123	0.385876	1.27534	0.202189	0.648689	d__Bacteria	Bacteroidota	Bacteroidia	Bacteroidales	Muribaculaceae	Muribaculaceae	uncultured_bacterium
ASV22	422.669	-0.244875	0.211097	-1.16001	0.246044	0.753542	d__Bacteria	Firmicutes	Clostridia	Oscillospirales	Oscillospiraceae	Colidextribacter	NA
ASV176	9.859	-0.612263	0.53725	-1.13962	0.254443	0.753542	d__Bacteria	Firmicutes	Clostridia	Oscillospirales	Ruminococcaceae	Incertae_Sedis	uncultured_bacterium
ASV7	0.321085	3.32536	2.9965	1.10975	0.267109	0.753631	d__Bacteria	Proteobacteria	Gammaproteobacteria	Enterobacterales	Enterobacteriaceae	Citrobacter	Citrobacter_rodentium
ASV2	3830	0.506117	0.462719	1.09379	0.274048	0.753631	d__Bacteria	Bacteroidota	Bacteroidia	Bacteroidales	Muribaculaceae	Muribaculaceae	NA
ASV123	9.16307	-0.975606	0.914572	-1.06674	0.286091	0.759622	d__Bacteria	Firmicutes	Clostridia	Lachnospirales	Lachnospiraceae	uncultured	uncultured_bacterium
ASV79	117.397	-0.507417	0.516849	-0.981752	0.326222	0.804592	d__Bacteria	Firmicutes	Clostridia	Lachnospirales	Lachnospiraceae	uncultured	NA
ASV19	330.858	-0.462652	0.491303	-0.941683	0.346355	0.804592	d__Bacteria	Firmicutes	Clostridia	Lachnospirales	Lachnospiraceae	Blautia	Lachnospiraceae_bacterium
ASV3	2395.24	0.468141	0.501104	0.93422	0.35019	0.804592	d__Bacteria	Verrucomicrobiota	Verrucomicrobiae	Verrucomicrobiales	Akkermansiaceae	Akkermansia	Akkermansia_muciniphila
ASV139	27.7656	1.21385	1.30848	0.927682	0.353573	0.804592	d__Bacteria	Firmicutes	Clostridia	Lachnospirales	Lachnospiraceae	Marvinbryantia	uncultured_bacterium
ASV47	90.0595	-0.209286	0.231167	-0.905344	0.365283	0.804592	d__Bacteria	Firmicutes	Clostridia	Lachnospirales	Lachnospiraceae	NA	NA
ASV110	11.6478	0.792979	0.974031	0.814121	0.415576	0.804592	d__Bacteria	Firmicutes	Clostridia	Lachnospirales	Lachnospiraceae	Lachnospiraceae_UCG-006	uncultured_bacterium
ASV32	112.543	-0.907894	1.14977	-0.789629	0.429744	0.804592	d__Bacteria	Firmicutes	Clostridia	Oscillospirales	Oscillospiraceae	uncultured	uncultured_bacterium
ASV55	71.9149	-0.38933	0.500199	-0.77835	0.436363	0.804592	d__Bacteria	Firmicutes	Clostridia	Oscillospirales	Ruminococcaceae	Incertae_Sedis	NA
ASV50	76.3013	0.173486	0.234773	0.738951	0.459937	0.804592	d__Bacteria	Firmicutes	Clostridia	Lachnospirales	Lachnospiraceae	A2	uncultured_bacterium
ASV148	20.5884	-0.564227	0.772938	-0.729977	0.465404	0.804592	d__Bacteria	Firmicutes	Clostridia	Lachnospirales	Lachnospiraceae	NA	NA
ASV14	853.779	-0.672128	0.953625	-0.704813	0.480926	0.804592	d__Bacteria	Firmicutes	Clostridia	Lachnospirales	Lachnospiraceae	Lachnospiraceae_NK4A136_group	NA
ASV31	112.124	0.361223	0.514357	0.70228	0.482504	0.804592	d__Bacteria	Firmicutes	Clostridia	Lachnospirales	Lachnospiraceae	NA	NA
ASV12	2788.67	0.61988	0.903174	0.686335	0.492502	0.804592	d__Bacteria	Firmicutes	Clostridia	Lachnospirales	Lachnospiraceae	Lachnospiraceae_NK4A136_group	uncultured_bacterium
ASV4	4803.12	0.211801	0.309585	0.684147	0.493882	0.804592	d__Bacteria	Bacteroidota	Bacteroidia	Bacteroidales	Bacteroidaceae	Bacteroides	Bacteroides_thetaiotaomicron
ASV334	0.736412	-1.70726	2.52656	-0.675726	0.499215	0.804592	d__Bacteria	Firmicutes	Clostridia	Oscillospirales	UCG-010	UCG-010	uncultured_organism
ASV53	88.6984	0.410204	0.624197	0.65717	0.511072	0.804592	d__Bacteria	Firmicutes	Clostridia	Lachnospirales	Lachnospiraceae	[Eubacterium]_ventriosum_group	NA
ASV201	13.0492	-0.67137	1.04697	-0.641251	0.52136	0.804592	d__Bacteria	Firmicutes	Clostridia	Lachnospirales	Lachnospiraceae	Roseburia	NA
ASV1	1150.48	0.268229	0.425742	0.630027	0.528677	0.804592	d__Bacteria	Firmicutes	Bacilli	Lactobacillales	Lactobacillaceae	Lactobacillus	Lactobacillus_johnsonii
ASV121	16.8479	0.411448	0.677125	0.607639	0.543427	0.804592	d__Bacteria	Actinobacteriota	Coriobacteriia	Coriobacteriales	Eggerthellaceae	Parvibacter	uncultured_bacterium
ASV126	13.8718	-0.405805	0.671815	-0.604043	0.545815	0.804592	d__Bacteria	Actinobacteriota	Coriobacteriia	Coriobacteriales	Eggerthellaceae	Enterorhabdus	uncultured_bacterium
ASV8	2019.51	0.567658	0.976921	0.581069	0.561194	0.804592	d__Bacteria	Firmicutes	Clostridia	Lachnospirales	Lachnospiraceae	Lachnospiraceae_NK4A136_group	NA
ASV252	3.97376	0.892424	1.5865	0.562512	0.573767	0.804592	d__Bacteria	Firmicutes	Clostridia	Lachnospirales	Lachnospiraceae	Marvinbryantia	Clostridiales_bacterium
ASV178	11.1788	-0.268394	0.479291	-0.559982	0.575492	0.804592	d__Bacteria	Firmicutes	Clostridia	Lachnospirales	Lachnospiraceae	NA	NA
ASV222	6.2087	-0.533132	0.989896	-0.538574	0.590181	0.804592	d__Bacteria	Firmicutes	Clostridia	Lachnospirales	Lachnospiraceae	NA	NA
ASV82	116.688	0.247404	0.465728	0.531221	0.595265	0.804592	d__Bacteria	Firmicutes	Clostridia	Lachnospirales	Lachnospiraceae	NA	NA
ASV184	7.17742	0.394548	0.746257	0.528703	0.597012	0.804592	d__Bacteria	Actinobacteriota	Coriobacteriia	Coriobacteriales	Eggerthellaceae	Enterorhabdus	uncultured_bacterium
ASV256	0.923325	-1.00628	1.93546	-0.519919	0.60312	0.804592	d__Bacteria	Firmicutes	Bacilli	Lactobacillales	Enterococcaceae	Enterococcus	NA
ASV179	0.64731	-1.52741	2.95725	-0.516496	0.605508	0.804592	d__Bacteria	Firmicutes	Clostridia	Lachnospirales	Lachnospiraceae	Blautia	Lachnospiraceae_bacterium
ASV391	2.92931	-0.65288	1.26598	-0.515711	0.606056	0.804592	d__Bacteria	Bacteroidota	Bacteroidia	Bacteroidales	Barnesiellaceae	Barnesiella	NA
ASV93	37.0615	0.195937	0.407965	0.480279	0.631029	0.815797	d__Bacteria	Firmicutes	Clostridia	Peptostreptococcales-Tissierellales	Anaerovoracaceae	[Eubacterium]_nodatum_group	NA
ASV84	9.607	-0.951662	2.00883	-0.473739	0.635686	0.815797	d__Bacteria	Firmicutes	Clostridia	Lachnospirales	Lachnospiraceae	A2	NA
ASV45	24.4001	0.522436	1.17796	0.443509	0.657398	0.82983	d__Bacteria	Firmicutes	Clostridia	Lachnospirales	Lachnospiraceae	Blautia	unidentified
ASV60	76.7712	-0.107547	0.265409	-0.405213	0.685321	0.851124	d__Bacteria	Firmicutes	Clostridia	Oscillospirales	Ruminococcaceae	uncultured	uncultured_bacterium
ASV57	56.2754	-0.143727	0.530393	-0.270983	0.786404	0.950907	d__Bacteria	Firmicutes	Clostridia	Oscillospirales	Oscillospiraceae	Oscillibacter	NA
ASV72	47.1133	0.0909996	0.357319	0.254673	0.798976	0.950907	d__Bacteria	Firmicutes	Clostridia	Lachnospirales	Lachnospiraceae	uncultured	NA
ASV42	142.471	-0.090909	0.404801	-0.224577	0.822308	0.950907	d__Bacteria	Firmicutes	Clostridia	Lachnospirales	Lachnospiraceae	NA	NA
ASV131	10.6904	-0.168317	0.791143	-0.212752	0.83152	0.950907	d__Bacteria	Firmicutes	Clostridia	Lachnospirales	Lachnospiraceae	NA	NA
ASV70	68.7416	-0.143552	0.770097	-0.186407	0.852125	0.950907	d__Bacteria	Firmicutes	Bacilli	Erysipelotrichales	Erysipelatoclostridiaceae	Erysipelatoclostridium	uncultured_bacterium
ASV33	10.4552	0.175892	1.00527	0.174971	0.861103	0.950907	d__Bacteria	Firmicutes	Clostridia	Lachnospirales	Lachnospiraceae	uncultured	Clostridium_sp.
ASV241	4.8195	-0.367018	2.10722	-0.174172	0.861731	0.950907	d__Bacteria	Firmicutes	Clostridia	Clostridia_UCG-014	Clostridia_UCG-014	Clostridia_UCG-014	NA
ASV187	12.8973	-0.175581	1.0286	-0.170699	0.864461	0.950907	d__Bacteria	Firmicutes	Clostridia	Oscillospirales	Ruminococcaceae	Incertae_Sedis	NA
ASV156	4.7517	0.149041	1.12525	0.132452	0.894626	0.958979	d__Bacteria	Firmicutes	Bacilli	Erysipelotrichales	Erysipelotrichaceae	Erysipelotrichaceae	uncultured_bacterium
ASV145	9.00189	-0.116449	1.08071	-0.107753	0.914192	0.958979	d__Bacteria	Firmicutes	Clostridia	Lachnospirales	Lachnospiraceae	NA	NA
ASV90	34.8987	-0.0395246	0.392719	-0.100644	0.919833	0.958979	d__Bacteria	Firmicutes	Clostridia	Peptococcales	Peptococcaceae	uncultured	uncultured_bacterium
ASV58	58.3001	-0.0334398	0.384521	-0.0869647	0.9307	0.958979	d__Bacteria	Firmicutes	Clostridia	Oscillospirales	Oscillospiraceae	NA	NA
ASV9	696.132	-0.0352199	0.425747	-0.0827248	0.93407	0.958979	d__Bacteria	Firmicutes	Clostridia	Oscillospirales	Oscillospiraceae	uncultured	uncultured_bacterium
ASV28	131.264	0.0214512	0.42392	0.050602	0.959643	0.97227	d__Bacteria	Firmicutes	Clostridia	Oscillospirales	Oscillospiraceae	Oscillibacter	unidentified
ASV216	8.24565	0.0338795	1.00593	0.0336798	0.973132	0.973132	d__Bacteria	Firmicutes	Clostridia	Oscillospirales	Ruminococcaceae	uncultured	[Clostridium]_leptum

## Sheet: Colon Naïve (SURV)
	baseMean	log2FoldChange	lfcSE	stat	pvalue	padj	Kingdom	Phylum	Class	Order	Family	Genus	Species
ASV61	56.096	-2.52365	0.497239	-5.07532	3.86836e-07	3.32679e-05	d__Bacteria	Firmicutes	Bacilli	Erysipelotrichales	Erysipelatoclostridiaceae	Erysipelatoclostridiaceae	uncultured_bacterium
ASV217	9.28658	-6.01013	1.49826	-4.01141	6.03582e-05	0.0025954	d__Bacteria	Firmicutes	Clostridia	Clostridia_vadinBB60_group	Clostridia_vadinBB60_group	Clostridia_vadinBB60_group	uncultured_bacterium
ASV46	34.3417	2.619	0.967257	2.70765	0.00677608	0.154786	d__Bacteria	Firmicutes	Clostridia	Lachnospirales	Lachnospiraceae	NA	NA
ASV49	124.226	-0.958797	0.363547	-2.63734	0.00835586	0.154786	d__Bacteria	Firmicutes	Clostridia	Lachnospirales	Lachnospiraceae	Tuzzerella	uncultured_bacterium
ASV82	38.3268	2.26651	0.867702	2.61209	0.00899917	0.154786	d__Bacteria	Firmicutes	Clostridia	Lachnospirales	Lachnospiraceae	NA	NA
ASV98	57.8549	1.48311	0.603869	2.45602	0.0140486	0.195954	d__Bacteria	Firmicutes	Clostridia	Oscillospirales	Ruminococcaceae	Incertae_Sedis	NA
ASV167	47.766	-2.02166	0.83884	-2.41006	0.0159497	0.195954	d__Bacteria	Firmicutes	Bacilli	RF39	RF39	RF39	uncultured_bacterium
ASV63	353.007	-1.51196	0.677687	-2.23106	0.0256769	0.276027	d__Bacteria	Firmicutes	Clostridia	Clostridia_vadinBB60_group	Clostridia_vadinBB60_group	Clostridia_vadinBB60_group	unidentified
ASV41	66.3652	-1.03763	0.504704	-2.05592	0.0397901	0.380217	d__Bacteria	Firmicutes	Clostridia	Oscillospirales	Oscillospiraceae	Colidextribacter	uncultured_bacterium
ASV53	147.068	-2.28136	1.1353	-2.00948	0.0444867	0.382586	d__Bacteria	Firmicutes	Clostridia	Lachnospirales	Lachnospiraceae	[Eubacterium]_ventriosum_group	NA
ASV50	116.949	0.67146	0.346151	1.93979	0.0524053	0.406196	d__Bacteria	Firmicutes	Clostridia	Lachnospirales	Lachnospiraceae	A2	uncultured_bacterium
ASV54	418.558	-1.39772	0.733411	-1.90578	0.0566785	0.406196	d__Bacteria	Firmicutes	Clostridia	Lachnospirales	Lachnospiraceae	NA	NA
ASV252	13.0461	-1.61122	0.934722	-1.72374	0.0847548	0.509484	d__Bacteria	Firmicutes	Clostridia	Lachnospirales	Lachnospiraceae	Marvinbryantia	Clostridiales_bacterium
ASV119	36.7062	-1.81031	1.06139	-1.7056	0.0880835	0.509484	d__Bacteria	Firmicutes	Clostridia	Oscillospirales	Ruminococcaceae	Ruminococcaceae	uncultured_bacterium
ASV241	14.1338	-1.5312	0.911913	-1.6791	0.0931319	0.509484	d__Bacteria	Firmicutes	Clostridia	Clostridia_UCG-014	Clostridia_UCG-014	Clostridia_UCG-014	NA
ASV73	57.5843	1.17757	0.715259	1.64635	0.0996912	0.509484	d__Bacteria	Firmicutes	Clostridia	Lachnospirales	Lachnospiraceae	NA	NA
ASV289	10.4045	0.843448	0.516035	1.63448	0.102158	0.509484	d__Bacteria	Firmicutes	Clostridia	Oscillospirales	Ruminococcaceae	NA	NA
ASV133	189.45	-0.981596	0.612625	-1.60228	0.109094	0.509484	d__Bacteria	Bacteroidota	Bacteroidia	Bacteroidales	Muribaculaceae	Muribaculaceae	uncultured_bacterium
ASV131	6.04585	3.17717	2.00227	1.58679	0.11256	0.509484	d__Bacteria	Firmicutes	Clostridia	Lachnospirales	Lachnospiraceae	NA	NA
ASV146	76.1555	-2.31912	1.49129	-1.55511	0.11992	0.515656	d__Bacteria	Firmicutes	Clostridia	Oscillospirales	[Eubacterium]_coprostanoligenes_group	[Eubacterium]_coprostanoligenes_group	NA
ASV6	5643.32	-0.602865	0.407137	-1.48074	0.138675	0.520272	d__Bacteria	Bacteroidota	Bacteroidia	Bacteroidales	Muribaculaceae	Muribaculaceae	NA
ASV95	262.937	0.695547	0.475205	1.46368	0.143283	0.520272	d__Bacteria	Firmicutes	Clostridia	Lachnospirales	Lachnospiraceae	Blautia	Lachnospiraceae_bacterium
ASV118	105.438	-1.88323	1.28948	-1.46045	0.144166	0.520272	d__Bacteria	Firmicutes	Bacilli	Acholeplasmatales	Acholeplasmataceae	Anaeroplasma	uncultured_bacterium
ASV12	181.907	4.08167	2.80195	1.45673	0.145192	0.520272	d__Bacteria	Firmicutes	Clostridia	Lachnospirales	Lachnospiraceae	Lachnospiraceae_NK4A136_group	uncultured_bacterium
ASV8	142.244	3.94218	2.75656	1.43011	0.152686	0.525239	d__Bacteria	Firmicutes	Clostridia	Lachnospirales	Lachnospiraceae	Lachnospiraceae_NK4A136_group	NA
ASV148	5.10176	-1.22395	0.895676	-1.36651	0.171779	0.568193	d__Bacteria	Firmicutes	Clostridia	Lachnospirales	Lachnospiraceae	NA	NA
ASV86	149.872	0.797232	0.602829	1.32248	0.186007	0.574555	d__Bacteria	Firmicutes	Clostridia	Lachnospirales	Lachnospiraceae	NA	NA
ASV70	100.03	0.725592	0.55876	1.29858	0.19409	0.574555	d__Bacteria	Firmicutes	Bacilli	Erysipelotrichales	Erysipelatoclostridiaceae	Erysipelatoclostridium	uncultured_bacterium
ASV257	7.92586	-1.95419	1.51777	-1.28754	0.197906	0.574555	d__Bacteria	Firmicutes	Clostridia	Lachnospirales	Lachnospiraceae	Acetatifactor	uncultured_bacterium
ASV93	54.9922	-0.407809	0.326874	-1.2476	0.212177	0.574555	d__Bacteria	Firmicutes	Clostridia	Peptostreptococcales-Tissierellales	Anaerovoracaceae	[Eubacterium]_nodatum_group	NA
ASV45	186.485	-1.05707	0.848004	-1.24654	0.212566	0.574555	d__Bacteria	Firmicutes	Clostridia	Lachnospirales	Lachnospiraceae	Blautia	unidentified
ASV58	147.65	-0.418602	0.336709	-1.24322	0.213788	0.574555	d__Bacteria	Firmicutes	Clostridia	Oscillospirales	Oscillospiraceae	NA	NA
ASV9	357.306	0.822744	0.710254	1.15838	0.246709	0.633575	d__Bacteria	Firmicutes	Clostridia	Oscillospirales	Oscillospiraceae	uncultured	uncultured_bacterium
ASV47	58.9616	1.33955	1.16566	1.14918	0.250483	0.633575	d__Bacteria	Firmicutes	Clostridia	Lachnospirales	Lachnospiraceae	NA	NA
ASV84	79.9028	0.406774	0.369323	1.1014	0.270721	0.639991	d__Bacteria	Firmicutes	Clostridia	Lachnospirales	Lachnospiraceae	A2	NA
ASV136	44.364	-0.671365	0.616055	-1.08978	0.27581	0.639991	d__Bacteria	Firmicutes	Clostridia	Lachnospirales	Lachnospiraceae	NA	NA
ASV135	8.08221	1.48393	1.3635	1.08832	0.276452	0.639991	d__Bacteria	Firmicutes	Bacilli	Erysipelotrichales	Erysipelotrichaceae	NA	NA
ASV197	5.32194	-1.16821	1.08764	-1.07408	0.282787	0.639991	d__Bacteria	Firmicutes	Clostridia	Lachnospirales	Lachnospiraceae	uncultured	unidentified
ASV60	98.3729	0.335274	0.333212	1.00619	0.314325	0.668789	d__Bacteria	Firmicutes	Clostridia	Oscillospirales	Ruminococcaceae	uncultured	uncultured_bacterium
ASV272	27.769	-0.85702	0.875022	-0.979427	0.327369	0.668789	d__Bacteria	Firmicutes	Clostridia	Lachnospirales	Lachnospiraceae	NA	NA
ASV90	24.4051	0.480748	0.496898	0.967499	0.333295	0.668789	d__Bacteria	Firmicutes	Clostridia	Peptococcales	Peptococcaceae	uncultured	uncultured_bacterium
ASV228	24.9312	-0.566392	0.588792	-0.961956	0.336072	0.668789	d__Bacteria	Firmicutes	Clostridia	Lachnospirales	Lachnospiraceae	NA	NA
ASV89	319.265	-1.22868	1.28583	-0.955553	0.339298	0.668789	d__Bacteria	Firmicutes	Clostridia	Lachnospirales	Lachnospiraceae	Lachnospiraceae_NK4A136_group	uncultured_bacterium
ASV32	337.985	-0.575857	0.606239	-0.949884	0.342171	0.668789	d__Bacteria	Firmicutes	Clostridia	Oscillospirales	Oscillospiraceae	uncultured	uncultured_bacterium
ASV36	150.637	0.575771	0.670625	0.858558	0.390584	0.727865	d__Bacteria	Firmicutes	Clostridia	Oscillospirales	Oscillospiraceae	Colidextribacter	NA
ASV76	136.264	0.313934	0.373665	0.840147	0.400826	0.727865	d__Bacteria	Firmicutes	Clostridia	Lachnospirales	Lachnospiraceae	NA	NA
ASV62	91.7417	-0.436806	0.530989	-0.822627	0.41072	0.727865	d__Bacteria	Firmicutes	Clostridia	Lachnospirales	Lachnospiraceae	ASF356	uncultured_bacterium
ASV112	42.4425	0.448555	0.551886	0.812768	0.416351	0.727865	d__Bacteria	Firmicutes	Clostridia	Lachnospirales	Lachnospiraceae	NA	NA
ASV57	127.198	-0.399411	0.500051	-0.79874	0.424441	0.727865	d__Bacteria	Firmicutes	Clostridia	Oscillospirales	Oscillospiraceae	Oscillibacter	NA
ASV184	11.4536	-0.467718	0.588594	-0.794637	0.426825	0.727865	d__Bacteria	Actinobacteriota	Coriobacteriia	Coriobacteriales	Eggerthellaceae	Enterorhabdus	uncultured_bacterium
ASV250	36.2953	1.08766	1.39582	0.779225	0.435847	0.727865	d__Bacteria	Firmicutes	Clostridia	Lachnospirales	Lachnospiraceae	Blautia	NA
ASV147	111.747	-0.653	0.854411	-0.764269	0.444707	0.727865	d__Bacteria	Firmicutes	Clostridia	Lachnospirales	Lachnospiraceae	Marvinbryantia	uncultured_bacterium
ASV29	132.497	0.348292	0.465501	0.748209	0.454334	0.727865	d__Bacteria	Firmicutes	Clostridia	Lachnospirales	Lachnospiraceae	uncultured	uncultured_bacterium
ASV266	8.9767	-1.33398	1.80522	-0.738959	0.459932	0.727865	d__Bacteria	Firmicutes	Clostridia	Clostridia_UCG-014	Clostridia_UCG-014	Clostridia_UCG-014	NA
ASV300	3.85766	-1.02447	1.40371	-0.729829	0.465495	0.727865	d__Bacteria	Firmicutes	Clostridia	Clostridia_UCG-014	Clostridia_UCG-014	Clostridia_UCG-014	NA
ASV198	4.30833	1.25657	1.87668	0.669575	0.503129	0.772662	d__Bacteria	Firmicutes	Clostridia	Oscillospirales	Ruminococcaceae	Incertae_Sedis	NA
ASV227	23.1678	0.523872	0.834946	0.627433	0.530376	0.796704	d__Bacteria	Firmicutes	Clostridia	Lachnospirales	Lachnospiraceae	Lachnospiraceae_UCG-006	NA
ASV79	253.437	-0.349305	0.566242	-0.616883	0.537312	0.796704	d__Bacteria	Firmicutes	Clostridia	Lachnospirales	Lachnospiraceae	uncultured	NA
ASV323	3.43848	-0.557587	0.944143	-0.590575	0.554805	0.808699	d__Bacteria	Firmicutes	Clostridia	Oscillospirales	Ruminococcaceae	Harryflintia	uncultured_bacterium
ASV180	23.1603	0.473745	1.0263	0.461607	0.644364	0.923588	d__Bacteria	Firmicutes	Clostridia	Lachnospirales	Lachnospiraceae	NA	NA
ASV69	41.2718	0.271433	0.631015	0.430153	0.667085	0.931986	d__Bacteria	Firmicutes	Clostridia	Lachnospirales	Lachnospiraceae	NA	NA
ASV42	190.77	-0.197707	0.46679	-0.423546	0.671897	0.931986	d__Bacteria	Firmicutes	Clostridia	Lachnospirales	Lachnospiraceae	NA	NA
ASV1	1001.39	0.165264	0.443983	0.372231	0.709721	0.968825	d__Bacteria	Firmicutes	Bacilli	Lactobacillales	Lactobacillaceae	Lactobacillus	Lactobacillus_johnsonii
ASV104	23.483	-0.318315	0.896298	-0.355144	0.722482	0.970835	d__Bacteria	Firmicutes	Clostridia	Lachnospirales	Lachnospiraceae	NA	NA
ASV22	276.698	0.129856	0.455046	0.28537	0.775361	0.989597	d__Bacteria	Firmicutes	Clostridia	Oscillospirales	Oscillospiraceae	Colidextribacter	NA
ASV111	85.7904	0.0963363	0.356522	0.270212	0.786997	0.989597	d__Bacteria	Firmicutes	Clostridia	Oscillospirales	Butyricicoccaceae	UCG-009	NA
ASV39	320.769	0.110976	0.48772	0.22754	0.820004	0.989597	d__Bacteria	Firmicutes	Clostridia	Oscillospirales	Oscillospiraceae	NA	NA
ASV204	68.2769	-0.13669	0.677629	-0.201718	0.840137	0.989597	d__Bacteria	Firmicutes	Clostridia	Lachnospirales	Lachnospiraceae	uncultured	NA
ASV91	294.361	-0.167928	0.911611	-0.18421	0.853849	0.989597	d__Bacteria	Firmicutes	Clostridia	Lachnospirales	Lachnospiraceae	Lachnospiraceae_UCG-001	uncultured_bacterium
ASV156	22.5376	-0.0927521	0.505833	-0.183365	0.854512	0.989597	d__Bacteria	Firmicutes	Bacilli	Erysipelotrichales	Erysipelotrichaceae	Erysipelotrichaceae	uncultured_bacterium
ASV276	19.7168	0.166086	0.942153	0.176284	0.860071	0.989597	d__Bacteria	Firmicutes	Clostridia	Lachnospirales	Lachnospiraceae	NA	NA
ASV71	56.0568	-0.106008	0.66694	-0.158947	0.873711	0.989597	d__Bacteria	Firmicutes	Clostridia	Oscillospirales	Ruminococcaceae	Anaerotruncus	uncultured_bacterium
ASV176	8.67972	-0.0987287	0.665485	-0.148356	0.882062	0.989597	d__Bacteria	Firmicutes	Clostridia	Oscillospirales	Ruminococcaceae	Incertae_Sedis	uncultured_bacterium
ASV14	497.87	0.125342	0.871142	0.143882	0.885593	0.989597	d__Bacteria	Firmicutes	Clostridia	Lachnospirales	Lachnospiraceae	Lachnospiraceae_NK4A136_group	NA
ASV26	101.791	-0.0734832	0.517368	-0.142033	0.887054	0.989597	d__Bacteria	Firmicutes	Clostridia	Lachnospirales	Lachnospiraceae	[Eubacterium]_xylanophilum_group	uncultured_bacterium
ASV48	76.0418	-0.0486445	0.392552	-0.123918	0.90138	0.989597	d__Bacteria	Firmicutes	Clostridia	Lachnospirales	Lachnospiraceae	NA	NA
ASV126	0.523766	0.348398	2.90879	0.119774	0.904662	0.989597	d__Bacteria	Actinobacteriota	Coriobacteriia	Coriobacteriales	Eggerthellaceae	Enterorhabdus	uncultured_bacterium
ASV218	14.0824	-0.0622104	0.691967	-0.0899037	0.928364	0.989597	d__Bacteria	Firmicutes	Clostridia	Oscillospirales	UCG-010	UCG-010	uncultured_organism
ASV123	42.5546	-0.0390932	0.44635	-0.087584	0.930207	0.989597	d__Bacteria	Firmicutes	Clostridia	Lachnospirales	Lachnospiraceae	uncultured	uncultured_bacterium
ASV237	1.57031	0.120255	1.48289	0.0810946	0.935367	0.989597	d__Bacteria	Firmicutes	Clostridia	Lachnospirales	Lachnospiraceae	NA	NA
ASV33	468.419	-0.0553526	0.775175	-0.0714066	0.943074	0.989597	d__Bacteria	Firmicutes	Clostridia	Lachnospirales	Lachnospiraceae	uncultured	Clostridium_sp.
ASV28	234.405	-0.0160538	0.299228	-0.0536508	0.957213	0.989597	d__Bacteria	Firmicutes	Clostridia	Oscillospirales	Oscillospiraceae	Oscillibacter	unidentified
ASV210	25.4308	-0.0196084	0.455707	-0.0430285	0.965679	0.989597	d__Bacteria	Firmicutes	Clostridia	Lachnospirales	Lachnospiraceae	NA	NA
ASV72	24.2965	-0.024063	0.574376	-0.0418942	0.966583	0.989597	d__Bacteria	Firmicutes	Clostridia	Lachnospirales	Lachnospiraceae	uncultured	NA
ASV121	22.2399	0.0114111	0.58403	0.0195386	0.984411	0.995993	d__Bacteria	Actinobacteriota	Coriobacteriia	Coriobacteriales	Eggerthellaceae	Parvibacter	uncultured_bacterium
ASV40	1072.28	-0.00144881	0.334573	-0.00433033	0.996545	0.996545	d__Bacteria	Firmicutes	Clostridia	Lachnospirales	Lachnospiraceae	Lachnospiraceae_NK4A136_group	NA

## Sheet: Colon Naïve SURV vs EPC
	baseMean	log2FoldChange	lfcSE	stat	pvalue	padj	Kingdom	Phylum	Class	Order	Family	Genus	Species
ASV4	5125.64	15.5551	0.710375	21.8971	2.76992e-106	1.66195e-104	d__Bacteria	Bacteroidota	Bacteroidia	Bacteroidales	Bacteroidaceae	Bacteroides	Bacteroides_thetaiotaomicron
ASV54	473.213	-12.6486	0.708499	-17.8527	2.75504e-71	8.26513e-70	d__Bacteria	Firmicutes	Clostridia	Lachnospirales	Lachnospiraceae	NA	NA
ASV3	2435.94	14.4685	0.814479	17.7641	1.34076e-70	2.68151e-69	d__Bacteria	Verrucomicrobiota	Verrucomicrobiae	Verrucomicrobiales	Akkermansiaceae	Akkermansia	Akkermansia_muciniphila
ASV111	64.7195	-9.78695	0.625776	-15.6397	3.90603e-55	4.88778e-54	d__Bacteria	Firmicutes	Clostridia	Oscillospirales	Butyricicoccaceae	UCG-009	NA
ASV63	396.541	-12.3927	0.792525	-15.637	4.07315e-55	4.88778e-54	d__Bacteria	Firmicutes	Clostridia	Clostridia_vadinBB60_group	Clostridia_vadinBB60_group	Clostridia_vadinBB60_group	unidentified
ASV107	111.448	10.04	0.678116	14.8057	1.3453e-49	1.3453e-48	d__Bacteria	Firmicutes	Clostridia	Lachnospirales	Lachnospiraceae	uncultured	uncultured_bacterium
ASV18	453.997	12.0377	0.878106	13.7087	9.00332e-43	7.71713e-42	d__Bacteria	Proteobacteria	Gammaproteobacteria	Burkholderiales	Sutterellaceae	Parasutterella	NA
ASV91	254.78	-11.7552	0.944836	-12.4416	1.55408e-35	1.16556e-34	d__Bacteria	Firmicutes	Clostridia	Lachnospirales	Lachnospiraceae	Lachnospiraceae_UCG-001	uncultured_bacterium
ASV167	57.051	-9.59102	0.782851	-12.2514	1.65118e-34	1.10078e-33	d__Bacteria	Firmicutes	Bacilli	RF39	RF39	RF39	uncultured_bacterium
ASV119	142.881	-9.92053	0.813559	-12.194	3.34637e-34	2.00782e-33	d__Bacteria	Firmicutes	Clostridia	Oscillospirales	NA	NA	NA
ASV118	120.454	-10.6749	0.972262	-10.9795	4.79765e-28	2.6169e-27	d__Bacteria	Firmicutes	Bacilli	Acholeplasmatales	Acholeplasmataceae	Anaeroplasma	uncultured_bacterium
ASV5	3236.21	3.83266	0.435407	8.80247	1.33834e-18	6.69169e-18	d__Bacteria	Bacteroidota	Bacteroidia	Bacteroidales	NA	NA	NA
ASV73	377.368	2.93418	0.359894	8.1529	3.55288e-16	1.63979e-15	d__Bacteria	Firmicutes	Clostridia	Lachnospirales	Lachnospiraceae	NA	NA
ASV204	60.2205	-6.25781	0.809019	-7.73506	1.03356e-14	4.42952e-14	d__Bacteria	Firmicutes	Clostridia	Lachnospirales	Lachnospiraceae	uncultured	NA
ASV33	370.859	-4.62935	0.702981	-6.58532	4.53919e-11	1.81567e-10	d__Bacteria	Firmicutes	Clostridia	Lachnospirales	Lachnospiraceae	uncultured	Clostridium_sp.
ASV216	9.20348	6.41053	1.06325	6.0292	1.64775e-09	6.17907e-09	d__Bacteria	Firmicutes	Clostridia	Oscillospirales	Ruminococcaceae	uncultured	[Clostridium]_leptum
ASV12	2710.06	7.07901	1.25271	5.65094	1.59571e-08	5.63192e-08	d__Bacteria	Firmicutes	Clostridia	Lachnospirales	Lachnospiraceae	Lachnospiraceae_NK4A136_group	uncultured_bacterium
ASV8	2003.77	6.88386	1.41722	4.85729	1.19004e-06	3.96681e-06	d__Bacteria	Firmicutes	Clostridia	Lachnospirales	Lachnospiraceae	Lachnospiraceae_NK4A136_group	NA
ASV218	10.9418	-4.58206	1.09898	-4.16935	3.05463e-05	9.64621e-05	d__Bacteria	Firmicutes	Clostridia	Oscillospirales	UCG-010	UCG-010	uncultured_organism
ASV9	991.687	1.88568	0.454467	4.14922	3.33607e-05	0.000100082	d__Bacteria	Firmicutes	Clostridia	Oscillospirales	Oscillospiraceae	uncultured	uncultured_bacterium
ASV46	115.477	3.67574	0.896685	4.09925	4.14492e-05	0.000118426	d__Bacteria	Firmicutes	Clostridia	Lachnospirales	Lachnospiraceae	NA	NA
ASV58	202.569	-1.26708	0.314924	-4.02344	5.73536e-05	0.000156419	d__Bacteria	Firmicutes	Clostridia	Oscillospirales	Oscillospiraceae	NA	NA
ASV45	392.85	-1.07223	0.269042	-3.98538	6.73718e-05	0.000175752	d__Bacteria	Firmicutes	Clostridia	Lachnospirales	Lachnospiraceae	NA	NA
ASV131	14.0704	3.4426	0.915128	3.76188	0.00016864	0.000421601	d__Bacteria	Firmicutes	Clostridia	Lachnospirales	Lachnospiraceae	NA	NA
ASV53	289.714	-1.56981	0.43666	-3.59503	0.000324352	0.000778444	d__Bacteria	Firmicutes	Clostridia	Lachnospirales	Lachnospiraceae	[Eubacterium]_ventriosum_group	NA
ASV176	38.7428	1.42551	0.398635	3.57598	0.000348921	0.000805203	d__Bacteria	Firmicutes	Clostridia	Oscillospirales	Ruminococcaceae	Incertae_Sedis	NA
ASV26	398.055	1.65047	0.4675	3.53042	0.000414895	0.000921989	d__Bacteria	Firmicutes	Clostridia	Lachnospirales	Lachnospiraceae	[Eubacterium]_xylanophilum_group	uncultured_bacterium
ASV55	113.333	1.76717	0.517709	3.41345	0.00064146	0.00137456	d__Bacteria	Firmicutes	Clostridia	Oscillospirales	Ruminococcaceae	Incertae_Sedis	NA
ASV69	108.78	1.22102	0.383738	3.18191	0.00146307	0.00302703	d__Bacteria	Firmicutes	Clostridia	Lachnospirales	Lachnospiraceae	NA	NA
ASV19	584.756	1.17145	0.385614	3.03789	0.00238241	0.00476482	d__Bacteria	Firmicutes	Clostridia	Lachnospirales	Lachnospiraceae	Blautia	Lachnospiraceae_bacterium
ASV115	85.0321	2.05238	0.699561	2.93381	0.00334828	0.00648053	d__Bacteria	Firmicutes	Clostridia	Clostridia_vadinBB60_group	Clostridia_vadinBB60_group	Clostridia_vadinBB60_group	uncultured_bacterium
ASV241	37.8584	-2.42825	0.861729	-2.81788	0.0048342	0.00906413	d__Bacteria	Firmicutes	Clostridia	Clostridia_UCG-014	Clostridia_UCG-014	Clostridia_UCG-014	NA
ASV139	118.525	-2.82252	1.04598	-2.69845	0.00696638	0.0126661	d__Bacteria	Firmicutes	Clostridia	Lachnospirales	Lachnospiraceae	Marvinbryantia	uncultured_bacterium
ASV90	57.7355	1.05898	0.402482	2.63114	0.00850998	0.0150176	d__Bacteria	Firmicutes	Clostridia	Peptococcales	Peptococcaceae	uncultured	uncultured_bacterium
ASV49	387.081	-0.539796	0.218501	-2.47045	0.0134942	0.0231328	d__Bacteria	Firmicutes	Clostridia	Lachnospirales	Lachnospiraceae	NA	NA
ASV32	620.255	-1.18829	0.506668	-2.3453	0.0190116	0.0316861	d__Bacteria	Firmicutes	Clostridia	Oscillospirales	Oscillospiraceae	NA	NA
ASV14	1373.6	1.43094	0.781196	1.83173	0.0669914	0.108635	d__Bacteria	Firmicutes	Clostridia	Lachnospirales	Lachnospiraceae	Lachnospiraceae_NK4A136_group	NA
ASV15	2380.43	0.538344	0.307122	1.75287	0.0796251	0.125724	d__Bacteria	Firmicutes	Clostridia	Lachnospirales	Lachnospiraceae	NA	NA
ASV85	80.8231	0.702693	0.403742	1.74045	0.0817801	0.125815	d__Bacteria	Firmicutes	Clostridia	Lachnospirales	Lachnospiraceae	NA	NA
ASV289	7.47738	-1.5504	0.936773	-1.65504	0.0979164	0.146875	d__Bacteria	Firmicutes	Clostridia	Oscillospirales	Ruminococcaceae	NA	NA
ASV135	63.7138	0.784838	0.486201	1.61423	0.106478	0.155822	d__Bacteria	Firmicutes	Bacilli	Erysipelotrichales	Erysipelotrichaceae	NA	NA
ASV180	22.2544	-1.04543	0.6673	-1.56666	0.117194	0.164865	d__Bacteria	Firmicutes	Clostridia	Lachnospirales	Lachnospiraceae	NA	NA
ASV6	8960.84	-0.724303	0.463533	-1.56257	0.118153	0.164865	d__Bacteria	Bacteroidota	Bacteroidia	Bacteroidales	Muribaculaceae	Muribaculaceae	NA
ASV93	88.2837	-0.56439	0.376889	-1.4975	0.134264	0.183087	d__Bacteria	Firmicutes	Clostridia	Peptostreptococcales-Tissierellales	Anaerovoracaceae	[Eubacterium]_nodatum_group	NA
ASV89	382.511	-3.32094	2.41249	-1.37656	0.168649	0.224865	d__Bacteria	Firmicutes	Clostridia	Lachnospirales	Lachnospiraceae	Lachnospiraceae_NK4A136_group	uncultured_bacterium
ASV84	344.469	-0.435826	0.333431	-1.3071	0.19118	0.249365	d__Bacteria	Firmicutes	Clostridia	Lachnospirales	Lachnospiraceae	NA	NA
ASV136	115.905	-0.624803	0.542717	-1.15125	0.24963	0.318676	d__Bacteria	Firmicutes	Clostridia	Lachnospirales	Lachnospiraceae	NA	NA
ASV22	877.351	0.24692	0.237326	1.04043	0.298141	0.372677	d__Bacteria	Firmicutes	Clostridia	Oscillospirales	Oscillospiraceae	Colidextribacter	NA
ASV50	271.395	0.191957	0.18969	1.01195	0.311562	0.381504	d__Bacteria	Firmicutes	Clostridia	Lachnospirales	Lachnospiraceae	NA	NA
ASV1	2003.05	0.431202	0.45478	0.948156	0.34305	0.41166	d__Bacteria	Firmicutes	Bacilli	Lactobacillales	Lactobacillaceae	Lactobacillus	Lactobacillus_johnsonii
ASV276	24.6836	-0.515644	0.584346	-0.882429	0.377545	0.44417	d__Bacteria	Firmicutes	Clostridia	Lachnospirales	Lachnospiraceae	NA	NA
ASV31	194.875	0.293471	0.407669	0.719878	0.4716	0.544154	d__Bacteria	Firmicutes	Clostridia	Lachnospirales	Lachnospiraceae	NA	NA
ASV121	73.8944	0.215595	0.434524	0.496162	0.61978	0.701638	d__Bacteria	Actinobacteriota	Coriobacteriia	Coriobacteriales	Eggerthellaceae	NA	NA
ASV61	322.478	0.222571	0.492619	0.451812	0.651405	0.723783	d__Bacteria	Firmicutes	Bacilli	Erysipelotrichales	Erysipelatoclostridiaceae	NA	NA
ASV104	46.174	0.185427	0.577843	0.320896	0.748289	0.816316	d__Bacteria	Firmicutes	Clostridia	Lachnospirales	Lachnospiraceae	NA	NA
ASV42	314.582	-0.126691	0.435628	-0.290825	0.771185	0.82627	d__Bacteria	Firmicutes	Clostridia	Lachnospirales	Lachnospiraceae	NA	NA
ASV60	239.864	-0.0463689	0.239928	-0.193262	0.846754	0.89132	d__Bacteria	Firmicutes	Clostridia	Oscillospirales	Ruminococcaceae	NA	NA
ASV29	757.576	-0.0315777	0.258026	-0.122382	0.902597	0.933721	d__Bacteria	Firmicutes	Clostridia	Lachnospirales	Lachnospiraceae	NA	NA
ASV39	886.051	0.00631988	0.320233	0.0197353	0.984255	0.994799	d__Bacteria	Firmicutes	Clostridia	Oscillospirales	Oscillospiraceae	NA	NA
ASV134	42.7046	-0.0027044	0.414848	-0.00651901	0.994799	0.994799	d__Bacteria	Firmicutes	Clostridia	Lachnospirales	Lachnospiraceae	NA	NA

## Sheet: RNAseq Infected (EPC)
	baseMean	log2FoldChange	lfcSE	stat	pvalue	padj	Kingdom	Phylum	Class	Order	Family	Genus	Species
2dd0239b2f3ddd5eebf3722a51dd447e	122.287	1.52073	0.476923	3.18862	0.00142951	0.121509	d__Bacteria	Firmicutes	Clostridia	Peptostreptococcales-Tissierellales	Anaerovoracaceae	[Eubacterium]_nodatum_group	NA
e62be0acde222776284024b1434ae1cc	3747.44	1.46384	0.537087	2.72552	0.00641997	0.203354	d__Bacteria	Firmicutes	Clostridia	Lachnospirales	Lachnospiraceae	Lachnospiraceae_UCG-006	NA
758ce7c004c1b4e72428ec6835b6c942	640.993	1.22064	0.454021	2.68851	0.00717722	0.203354	d__Bacteria	Firmicutes	Clostridia	Peptostreptococcales-Tissierellales	Anaerovoracaceae	NA	NA
3508a9a5324ee3973d3387aef0b7cf28	30.5862	-3.14527	1.21645	-2.58562	0.00972041	0.206559	d__Bacteria	Firmicutes	Clostridia	Lachnospirales	Lachnospiraceae	UC5-1-2E3	NA
94506790e8390ecc32204e740f25faf4	46.2117	1.14283	0.48504	2.35616	0.018465	0.301603	d__Bacteria	Firmicutes	Clostridia	Peptostreptococcales-Tissierellales	NA	NA	NA
c1b140a86610b38a8e37e032f7a01618	16.1082	4.41021	1.95939	2.2508	0.0243981	0.301603	d__Bacteria	Firmicutes	Bacilli	Erysipelotrichales	Erysipelotrichaceae	[Clostridium]_innocuum_group	NA
1f193a2dae4b97fb2180a83eb83c55b0	4320.79	-0.794983	0.361934	-2.19649	0.0280571	0.301603	d__Bacteria	Firmicutes	Clostridia	Lachnospirales	Lachnospiraceae	uncultured	NA
5eed3b5b0fe0dfed72ce6cfbc85861c1	217.48	1.85198	0.862077	2.14828	0.0316917	0.301603	d__Bacteria	Firmicutes	Clostridia	Lachnospirales	Lachnospiraceae	Acetatifactor	NA
72d205dd9d00f09dca211c71b7c89e24	299585	-0.915285	0.426774	-2.14466	0.0319802	0.301603	d__Bacteria	Firmicutes	Clostridia	Lachnospirales	Lachnospiraceae	Lachnospiraceae_NK4A136_group	NA
d99d2a188a62323f69d5a0782e093035	107.6	1.05098	0.499799	2.10281	0.0354827	0.301603	d__Bacteria	Actinobacteriota	Coriobacteriia	Coriobacteriales	Eggerthellaceae	Parvibacter	NA
9ad217a7f70e3017cec330ec1ce64885	42.5472	-1.66562	0.807084	-2.06375	0.0390416	0.301685	d__Bacteria	Firmicutes	Clostridia	Clostridia_vadinBB60_group	Clostridia_vadinBB60_group	Clostridia_vadinBB60_group	NA
2951f3764e1a9825e0b4c9d6f0a00c18	1996.85	-0.449482	0.24781	-1.81382	0.0697061	0.428051	d__Bacteria	Firmicutes	Clostridia	Oscillospirales	Ruminococcaceae	uncultured	NA
2c8b04d4837ed5e92b7f79bec0e7b9cb	43802.9	-0.457801	0.252763	-1.81118	0.0701125	0.428051	d__Bacteria	Firmicutes	Clostridia	NA	NA	NA	NA
04db58dba1f9589256712910e39a41b6	6.64783	-1.78767	0.996583	-1.7938	0.0728457	0.428051	d__Bacteria	Firmicutes	Bacilli	Lactobacillales	Enterococcaceae	Enterococcus	NA
36fd654fb7925b55a8a0de6e962e4726	255.374	0.647512	0.364348	1.77718	0.0755384	0.428051	d__Bacteria	Actinobacteriota	Coriobacteriia	Coriobacteriales	Eggerthellaceae	Adlercreutzia	NA
5d987ea39b20f2e6836be850d6fe8dac	11509.6	-0.641511	0.371049	-1.72891	0.0838253	0.445322	d__Bacteria	Firmicutes	Clostridia	Oscillospirales	Oscillospiraceae	Oscillibacter	NA
fb1690f46439316f8f5f9d717b8ae73f	108.335	-0.704338	0.433242	-1.62574	0.104006	0.518044	d__Bacteria	Actinobacteriota	Coriobacteriia	Coriobacteriales	Eggerthellaceae	Enterorhabdus	NA
3e20a247730db083661a09eedabef577	45.2583	1.49211	0.93457	1.59658	0.11036	0.518044	d__Bacteria	Proteobacteria	Gammaproteobacteria	Burkholderiales	NA	NA	NA
9ffd8333133e0963ad913fa18ab55fc2	170.067	-2.09771	1.33386	-1.57266	0.115798	0.518044	d__Bacteria	Firmicutes	Clostridia	Oscillospirales	Butyricicoccaceae	Butyricicoccus	NA
513cb7f8202c1a4d81749b625742f69b	192.712	0.845876	0.569912	1.48422	0.13775	0.585437	d__Bacteria	Firmicutes	Bacilli	Erysipelotrichales	Erysipelotrichaceae	uncultured	NA
1dbd3e8abcee37503335133fd3d22a78	214.148	1.29196	0.896709	1.44078	0.149647	0.590674	d__Bacteria	Proteobacteria	Gammaproteobacteria	Enterobacterales	Enterobacteriaceae	Citrobacter	NA
529e5155d88e1a7a342ff9f311ea95f5	748.666	0.545577	0.381674	1.42943	0.15288	0.590674	d__Bacteria	Actinobacteriota	Coriobacteriia	Coriobacteriales	Eggerthellaceae	NA	NA
65f6bdf1e6ff722619e4bb1ef65659a5	76663.4	-0.335368	0.238656	-1.40524	0.159951	0.591124	d__Bacteria	Firmicutes	NA	NA	NA	NA	NA
f7c3e08481f5f6de4a71563fd5f0e146	45840.2	1.26308	0.917954	1.37597	0.168831	0.595414	d__Bacteria	Proteobacteria	Gammaproteobacteria	Enterobacterales	Enterobacteriaceae	NA	NA
b57634a7cd59f2a3b374aeb81e68cd79	1.24486	3.59901	2.65428	1.35593	0.175122	0.595414	d__Bacteria	Firmicutes	Clostridia	Clostridia_UCG-014	Clostridia_UCG-014	Clostridia_UCG-014	NA
add2249447c960f7c2807b49629bbc98	10222.3	1.24618	0.953178	1.30739	0.19108	0.624686	d__Bacteria	Proteobacteria	Gammaproteobacteria	Enterobacterales	NA	NA	NA
cb149b060d00222f40bba0c602955cbf	1317.5	-1.68175	1.33724	-1.25763	0.208525	0.634341	d__Bacteria	Firmicutes	Clostridia	Oscillospirales	Butyricicoccaceae	NA	NA
7d689b940a256d86e3eb1d2791595a21	316.52	1.13478	0.914068	1.24146	0.214437	0.634341	d__Bacteria	Proteobacteria	Gammaproteobacteria	NA	NA	NA	NA
c333e091a78685c999261877d11b1bf0	550.236	-0.44995	0.369103	-1.21904	0.22283	0.634341	d__Bacteria	Actinobacteriota	NA	NA	NA	NA	NA
3ea0ba296844a0011ad7d688fe63c116	37.8063	-0.74545	0.618038	-1.20616	0.227757	0.634341	d__Bacteria	Firmicutes	Clostridia	Oscillospirales	Oscillospiraceae	Pseudoflavonifractor	NA
9af1e69414155f8045fdad1927dca6dd	220.033	1.09094	0.923804	1.18092	0.237635	0.634341	d__Bacteria	Firmicutes	Clostridia	Lachnospirales	Lachnospiraceae	Dorea	NA
ba530fec365085b0f6160951796f2cc7	19903.7	0.869279	0.747355	1.16314	0.244772	0.634341	d__Bacteria	Firmicutes	Clostridia	Lachnospirales	Lachnospiraceae	Roseburia	NA
37820e3703e0b2d64ab149f2cab598bc	10274	-0.534453	0.460955	-1.15945	0.246274	0.634341	d__Bacteria	Firmicutes	Clostridia	Oscillospirales	Ruminococcaceae	NA	NA
2c4a90c05a504f9784e264e02681c3bc	29279.9	-0.427763	0.38313	-1.1165	0.26421	0.660525	d__Bacteria	Firmicutes	Clostridia	Oscillospirales	Oscillospiraceae	Colidextribacter	NA
bc49c3479aa574f541ca1d187a0ca6e4	51689.6	0.424866	0.394008	1.07832	0.280891	0.670146	d__Bacteria	Bacteroidota	Bacteroidia	Bacteroidales	Bacteroidaceae	Bacteroides	NA
fad5265f69979d759bc47c834a08dff4	7392.46	-0.636593	0.593968	-1.07176	0.283826	0.670146	d__Bacteria	Firmicutes	Clostridia	Oscillospirales	Oscillospiraceae	uncultured	NA
f547b43181b0cfd006616fdedeef1812	13.7191	0.742377	0.714692	1.03874	0.298927	0.686725	d__Bacteria	Firmicutes	Bacilli	Erysipelotrichales	Erysipelotrichaceae	NA	NA
cfcd0825b82bc86b8addbc20a19d2d96	4541.15	-0.320972	0.321202	-0.999285	0.317657	0.699317	d__Bacteria	Firmicutes	Clostridia	Oscillospirales	Oscillospiraceae	Intestinimonas	NA
8120d4d2bbf754403d7566bfd2de3cd1	2942.39	0.589334	0.600527	0.98136	0.326415	0.699317	d__Bacteria	Firmicutes	Clostridia	Oscillospirales	Oscillospiraceae	UCG-002	NA
28c4ea81efa31f67aac6a282bf4f8272	23080.5	-0.500097	0.522902	-0.956387	0.338877	0.699317	d__Bacteria	Firmicutes	Clostridia	Lachnospirales	Lachnospiraceae	A2	NA
6f03753060de47ba219942faa5df4720	136.721	-0.556163	0.584698	-0.951196	0.341505	0.699317	d__Bacteria	Firmicutes	Clostridia	Lachnospirales	Lachnospiraceae	Marvinbryantia	NA
b7c2bd21496e6c240421c996aa86611d	194.579	0.451524	0.479202	0.942241	0.346069	0.699317	d__Bacteria	Firmicutes	Clostridia	Lachnospirales	Lachnospiraceae	Hungatella	NA
5e311304d3aa6904cfe703801a3871c1	314.656	0.484366	0.523727	0.924845	0.355047	0.699317	d__Bacteria	Firmicutes	Clostridia	Lachnospirales	Lachnospiraceae	Lachnospiraceae_FCS020_group	NA
a39e1a611951ee47e3e76a8d28bb6c34	13819.5	0.481355	0.528055	0.911562	0.361999	0.699317	d__Bacteria	Verrucomicrobiota	Verrucomicrobiae	Verrucomicrobiales	Akkermansiaceae	Akkermansia	NA
6466f46a7c33d1d725b2be67a74d3cb2	22448	0.413533	0.483071	0.856051	0.39197	0.740387	d__Bacteria	Firmicutes	Clostridia	Oscillospirales	Ruminococcaceae	Incertae_Sedis	NA
18452ccb8b37ab3625ff531f0d5f116a	3.10878	0.664073	0.792512	0.837933	0.402068	0.742952	d__Bacteria	Firmicutes	Bacilli	Erysipelotrichales	Erysipelotrichaceae	Erysipelotrichaceae	NA
b1a45e6e6088251bf072356fac5cebc7	14276.8	0.177946	0.224944	0.791066	0.428906	0.762338	d__Bacteria	Firmicutes	Clostridia	Oscillospirales	NA	NA	NA
873188beaf17f4d93bcaab07b4f875be	45.9905	0.50759	0.648701	0.782472	0.433937	0.762338	d__Bacteria	Firmicutes	Clostridia	Oscillospirales	Ruminococcaceae	Angelakisella	NA
e7a78df4cd77656d47a7b44bc4f0b4e8	919221	-0.165142	0.219757	-0.751475	0.452367	0.762338	d__Bacteria	Firmicutes	Clostridia	Lachnospirales	Lachnospiraceae	NA	NA
129a097e7b7691b6812826232288cdc1	126.663	-0.372482	0.499137	-0.746251	0.455516	0.762338	d__Bacteria	Firmicutes	Clostridia	Lachnospirales	Lachnospiraceae	Lachnospiraceae_UCG-001	NA
623f4adda0e660665b47e58670434baf	108.48	-0.505516	0.685576	-0.73736	0.460904	0.762338	d__Bacteria	Firmicutes	Clostridia	Oscillospirales	[Eubacterium]_coprostanoligenes_group	[Eubacterium]_coprostanoligenes_group	NA
55b903c53aceb92332e4d2558670327d	32.0732	1.0006	1.38206	0.723994	0.469069	0.762338	d__Bacteria	Firmicutes	Clostridia	Oscillospirales	UCG-010	UCG-010	NA
f73836e8562e38b1cb05a0c956ab649c	5305.76	-1.31231	1.86941	-0.701994	0.482683	0.762338	d__Bacteria	Firmicutes	Clostridia	Lachnospirales	Lachnospiraceae	Tuzzerella	NA
c9ccf673b227290a942a44d5b57d7668	86.2215	0.741104	1.05965	0.699389	0.484309	0.762338	d__Bacteria	Firmicutes	Clostridia	Lachnospirales	Lachnospiraceae	[Ruminococcus]_torques_group	NA
e7afac012a3216a9c8c452be63386e74	667.56	-0.271476	0.451069	-0.60185	0.547274	0.845787	d__Bacteria	Firmicutes	Clostridia	Oscillospirales	Ruminococcaceae	Anaerotruncus	NA
22b4f046929e056f0e5f4ab3ba5de7db	3633.42	-0.491929	0.859715	-0.5722	0.567187	0.860908	d__Bacteria	Firmicutes	Clostridia	Lachnospirales	Lachnospiraceae	[Eubacterium]_oxidoreducens_group	NA
3ef9670f70af5a29d020096481b00b18	447.052	-0.227554	0.436964	-0.520761	0.602533	0.872893	d__Bacteria	Firmicutes	Clostridia	Oscillospirales	Ruminococcaceae	Ruminococcus	NA
3499cc946ca582d228fbac5773805508	33569.9	-0.349117	0.671914	-0.519586	0.603352	0.872893	d__Bacteria	Firmicutes	Clostridia	Lachnospirales	Lachnospiraceae	[Eubacterium]_xylanophilum_group	NA
3b6a5b93be0dcf4a1bcbe91cb0d47112	3374.38	0.156635	0.303586	0.515949	0.60589	0.872893	d__Bacteria	Firmicutes	Clostridia	Lachnospirales	NA	NA	NA
3d0443904344e72fbc50a7afcf4840f5	231175	0.12115	0.245131	0.494227	0.621146	0.874103	d__Bacteria	Firmicutes	Clostridia	Oscillospirales	Oscillospiraceae	NA	NA
395d4321fa57ca90ecba879fdb279e55	6.43381	-0.706598	1.4553	-0.485534	0.627297	0.874103	d__Bacteria	Firmicutes	Clostridia	Christensenellales	Christensenellaceae	uncultured	NA
2b7fa9e711798de4e235416ae39f8027	286.952	-0.183536	0.396927	-0.462391	0.643801	0.882132	d__Bacteria	Firmicutes	Clostridia	Lachnospirales	Lachnospiraceae	[Eubacterium]_ventriosum_group	NA
04d928ba5ef6fb310cd0a59ac8650f20	52.2109	-0.625281	1.43443	-0.435909	0.662903	0.882132	d__Bacteria	Firmicutes	Clostridia	Oscillospirales	Ruminococcaceae	Harryflintia	NA
fe8ce5e93126f50ee841557e46f890da	332.33	0.209375	0.500089	0.418675	0.675454	0.882132	d__Bacteria	Firmicutes	Bacilli	Erysipelotrichales	Erysipelatoclostridiaceae	Coprobacillus	NA
9b444060cbc79870b17ffb4f1f0a5891	6121.33	0.268634	0.644472	0.416829	0.676804	0.882132	d__Bacteria	Firmicutes	Bacilli	NA	NA	NA	NA
38a5c305ef70b11660d53a1857ef7eaf	31990.1	0.131835	0.324943	0.405718	0.68495	0.882132	d__Bacteria	Bacteroidota	Bacteroidia	Bacteroidales	Muribaculaceae	Muribaculaceae	NA
c9c14b9b541719ea5e06f4767ef7519c	919.507	-0.232051	0.592614	-0.391573	0.695374	0.882191	d__Bacteria	Bacteroidota	Bacteroidia	Bacteroidales	NA	NA	NA
b09600b2c274554cf906bbd68756131b	1600.39	0.11114	0.307853	0.361018	0.718086	0.883239	d__Bacteria	Firmicutes	Clostridia	Peptococcales	Peptococcaceae	uncultured	NA
4a08c7c3a14c1481ecf907c4b7f4d96e	20.3885	0.292475	0.835394	0.350105	0.72626	0.883239	d__Bacteria	Firmicutes	Clostridia	Oscillospirales	Ruminococcaceae	Paludicola	NA
d590f2b82ad6cdfd845fb2bbc73bcca4	2605.64	0.249287	0.715066	0.348621	0.727374	0.883239	d__Bacteria	Firmicutes	Clostridia	Lachnospirales	Lachnospiraceae	GCA-900066575	NA
95e5210f2bf45e162d5b44164a60cd8f	785.095	0.156718	0.537392	0.291627	0.770572	0.911948	d__Bacteria	Firmicutes	Bacilli	Erysipelotrichales	Erysipelatoclostridiaceae	NA	NA
e36e2e6698e1f94cd60a813bf60c35e2	532.874	0.119832	0.414443	0.28914	0.772474	0.911948	d__Bacteria	Firmicutes	Clostridia	Lachnospirales	Lachnospiraceae	Lachnospiraceae_UCG-004	NA
af091c59a4676d64c1e06e64aa527aaf	13372.2	0.140328	0.568095	0.247015	0.804896	0.937208	d__Bacteria	Firmicutes	Clostridia	Lachnospirales	Lachnospiraceae	Blautia	NA
0ca1afadb2d1cad64bc12074dd7d6eae	698.682	0.204066	0.927024	0.22013	0.82577	0.941209	d__Bacteria	Proteobacteria	Gammaproteobacteria	Burkholderiales	Sutterellaceae	Parasutterella	NA
28fae3a99e441bbf5f6fad7c6ef09e59	203.68	0.108677	0.507629	0.214088	0.830478	0.941209	d__Bacteria	Firmicutes	Bacilli	Erysipelotrichales	Erysipelatoclostridiaceae	Erysipelatoclostridiaceae	NA
e8afde77608ced912b072eea619aae5d	982.46	-0.0422421	0.26038	-0.162232	0.871123	0.965432	d__Bacteria	Bacteroidota	Bacteroidia	Bacteroidales	Muribaculaceae	NA	NA
bbc28e40fec768c7d619bb9fccd49232	36081.4	0.0793697	0.578277	0.137252	0.890832	0.965432	d__Bacteria	Firmicutes	Bacilli	Lactobacillales	Lactobacillaceae	Lactobacillus	NA
e70dcc41bb5f9d00626b728c0c9d734b	11.8136	0.0603508	0.532272	0.113383	0.909727	0.965432	d__Bacteria	Firmicutes	Clostridia	Lachnospirales	Lachnospiraceae	Anaerosporobacter	NA
e83e345032168420dfd0511d9a5ea3d8	70.8846	0.0996939	0.992909	0.100406	0.920022	0.965432	d__Bacteria	Proteobacteria	Gammaproteobacteria	Burkholderiales	Sutterellaceae	NA	NA
527ecd373774cee6f50fc46cf6cb33e1	1506.12	0.0302874	0.307123	0.0986166	0.921443	0.965432	d__Bacteria	Bacteroidota	Bacteroidia	Bacteroidales	Muribaculaceae	Muribaculum	NA
cd64dbb482b6c1d4083ddb6a8263badc	2218.94	0.0358325	0.386878	0.0926196	0.926206	0.965432	d__Bacteria	Firmicutes	Clostridia	Oscillospirales	Oscillospiraceae	Flavonifractor	NA
cf785b3e63582143e81dacd6a81a7900	48860.4	-0.0569199	0.805076	-0.0707013	0.943635	0.965432	d__Bacteria	Firmicutes	Clostridia	Lachnospirales	Lachnospiraceae	ASF356	NA
23dde5ea873cc6a07d7623f3647de0a4	2336.18	0.0372464	0.615492	0.0605149	0.951746	0.965432	d__Bacteria	Firmicutes	Clostridia	Lachnospirales	Lachnospiraceae	Lachnospiraceae_UCG-008	NA
e806461aa98366515d47653c0b189d92	14410.6	0.0260508	0.452333	0.0575921	0.954074	0.965432	d__Bacteria	Firmicutes	Clostridia	Lachnospirales	Lachnospiraceae	Lachnoclostridium	NA
067b2226f5433a54aa6c68671bb99609	2749.14	-0.0357645	1.21321	-0.0294792	0.976482	0.976482	d__Bacteria	Firmicutes	Bacilli	Erysipelotrichales	Erysipelatoclostridiaceae	Erysipelatoclostridium	NA

## Sheet: RNAseq Naïve (EPC)
	baseMean	log2FoldChange	lfcSE	stat	pvalue	padj	Kingdom	Phylum	Class	Order	Family	Genus	Species
d590f2b82ad6cdfd845fb2bbc73bcca4	942.423	1.46873	0.335658	4.37567	1.21063e-05	0.000980608	d__Bacteria	Firmicutes	Clostridia	Lachnospirales	Lachnospiraceae	GCA-900066575	NA
d187956453ded77eea72e4c379500c0d	188.523	1.7861	0.571508	3.12524	0.00177661	0.0719526	d__Bacteria	Firmicutes	Clostridia	Lachnospirales	Lachnospiraceae	Acetatifactor	NA
f76234bcfb051493a6b3cbc97dfe8062	1723.48	0.652401	0.237179	2.75067	0.00594743	0.160581	d__Bacteria	Firmicutes	Clostridia	Lachnospirales	NA	NA	NA
067b2226f5433a54aa6c68671bb99609	2159.5	-1.42413	0.592366	-2.40414	0.0162106	0.252163	d__Bacteria	Firmicutes	Bacilli	Erysipelotrichales	Erysipelatoclostridiaceae	Erysipelatoclostridium	NA
b57634a7cd59f2a3b374aeb81e68cd79	3.43448	5.35764	2.2404	2.39137	0.0167855	0.252163	d__Bacteria	Firmicutes	Clostridia	Clostridia_UCG-014	Clostridia_UCG-014	Clostridia_UCG-014	uncultured_Ruminococcaceae
28c4ea81efa31f67aac6a282bf4f8272	16028.1	0.932467	0.396477	2.35188	0.0186787	0.252163	d__Bacteria	Firmicutes	Clostridia	Lachnospirales	Lachnospiraceae	A2	uncultured_bacterium
3ef9670f70af5a29d020096481b00b18	527.147	-0.94669	0.443358	-2.13527	0.0327389	0.378662	d__Bacteria	Firmicutes	Clostridia	Oscillospirales	Ruminococcaceae	Ruminococcus	uncultured_Clostridiales
5e311304d3aa6904cfe703801a3871c1	348.484	0.783292	0.382655	2.047	0.0406584	0.378662	d__Bacteria	Firmicutes	Clostridia	Lachnospirales	Lachnospiraceae	Lachnospiraceae_FCS020_group	NA
6f03753060de47ba219942faa5df4720	90.863	1.25398	0.616874	2.03279	0.0420735	0.378662	d__Bacteria	Firmicutes	Clostridia	Lachnospirales	Lachnospiraceae	Marvinbryantia	Clostridiales_bacterium
cd64dbb482b6c1d4083ddb6a8263badc	1459.32	-0.301934	0.162919	-1.85328	0.0638426	0.491014	d__Bacteria	Firmicutes	Clostridia	Oscillospirales	Oscillospiraceae	Flavonifractor	NA
9ffd8333133e0963ad913fa18ab55fc2	53.9275	1.57991	0.874726	1.80618	0.0708898	0.491014	d__Bacteria	Firmicutes	Clostridia	Oscillospirales	Butyricicoccaceae	Butyricicoccus	uncultured_bacterium
d99d2a188a62323f69d5a0782e093035	119.192	0.523647	0.297008	1.76308	0.0778876	0.491014	d__Bacteria	Actinobacteriota	Coriobacteriia	Coriobacteriales	Eggerthellaceae	Parvibacter	uncultured_bacterium
2b7fa9e711798de4e235416ae39f8027	367.322	0.785885	0.447119	1.75766	0.0788047	0.491014	d__Bacteria	Firmicutes	Clostridia	Lachnospirales	Lachnospiraceae	[Eubacterium]_ventriosum_group	NA
9b444060cbc79870b17ffb4f1f0a5891	3256	-0.631332	0.371282	-1.70041	0.0890533	0.499071	d__Bacteria	Firmicutes	Bacilli	NA	NA	NA	NA
36fd654fb7925b55a8a0de6e962e4726	235.897	0.494115	0.29721	1.66251	0.0964101	0.499071	d__Bacteria	Actinobacteriota	Coriobacteriia	Coriobacteriales	Eggerthellaceae	Adlercreutzia	NA
b7c2bd21496e6c240421c996aa86611d	93.262	0.65574	0.402947	1.62736	0.103661	0.499071	d__Bacteria	Firmicutes	Clostridia	Lachnospirales	Lachnospiraceae	Hungatella	NA
617c4a2a45d4af50d0f9acbf9aec042d	4.98084	2.04095	1.27839	1.5965	0.110376	0.499071	d__Bacteria	Firmicutes	Clostridia	Oscillospirales	UCG-010	UCG-010	NA
9ad217a7f70e3017cec330ec1ce64885	25.1128	-1.7782	1.11546	-1.59414	0.110905	0.499071	d__Bacteria	Firmicutes	Clostridia	Clostridia_vadinBB60_group	Clostridia_vadinBB60_group	Clostridia_vadinBB60_group	NA
accc36eee9c3d111edf1b5e5cd2532c5	1069.79	0.602335	0.395144	1.52434	0.127423	0.543223	d__Bacteria	Bacteroidota	Bacteroidia	Bacteroidales	NA	NA	NA
529e5155d88e1a7a342ff9f311ea95f5	671.848	0.362348	0.24207	1.49687	0.134427	0.544428	d__Bacteria	Actinobacteriota	Coriobacteriia	Coriobacteriales	Eggerthellaceae	NA	NA
65f6bdf1e6ff722619e4bb1ef65659a5	55782.8	0.415804	0.284259	1.46276	0.143532	0.553624	d__Bacteria	Firmicutes	NA	NA	NA	NA	NA
23dde5ea873cc6a07d7623f3647de0a4	1344.14	-0.509121	0.395237	-1.28814	0.197697	0.727883	d__Bacteria	Firmicutes	Clostridia	Lachnospirales	Lachnospiraceae	Lachnospiraceae_UCG-008	uncultured_organism
22b4f046929e056f0e5f4ab3ba5de7db	1529.08	-0.585698	0.488222	-1.19966	0.230273	0.747745	d__Bacteria	Firmicutes	Clostridia	Lachnospirales	Lachnospiraceae	[Eubacterium]_oxidoreducens_group	unidentified
1f193a2dae4b97fb2180a83eb83c55b0	5210.16	-0.474129	0.398098	-1.19098	0.23366	0.747745	d__Bacteria	Firmicutes	Clostridia	Lachnospirales	Lachnospiraceae	uncultured	mouse_gut
bbc28e40fec768c7d619bb9fccd49232	48856.3	-0.541445	0.466436	-1.16081	0.245718	0.747745	d__Bacteria	Firmicutes	Bacilli	Lactobacillales	Lactobacillaceae	Lactobacillus	NA
e36e2e6698e1f94cd60a813bf60c35e2	358.212	-0.572118	0.500391	-1.14334	0.252896	0.747745	d__Bacteria	Firmicutes	Clostridia	Lachnospirales	Lachnospiraceae	Lachnospiraceae_UCG-004	NA
99ba5c4dcb2565c310b0c727d4645cf1	28998.4	-0.34472	0.309447	-1.11399	0.265285	0.747745	d__Bacteria	Firmicutes	Clostridia	Lachnospirales	Lachnospiraceae	[Eubacterium]_xylanophilum_group	uncultured_bacterium
873188beaf17f4d93bcaab07b4f875be	40.0958	-0.582494	0.532264	-1.09437	0.273793	0.747745	d__Bacteria	Firmicutes	Clostridia	Oscillospirales	Ruminococcaceae	Angelakisella	Ruminococcus_sp.
18452ccb8b37ab3625ff531f0d5f116a	2.02522	1.09795	1.0046	1.09292	0.27443	0.747745	d__Bacteria	Firmicutes	Bacilli	Erysipelotrichales	Erysipelotrichaceae	Erysipelotrichaceae	uncultured_bacterium
e70dcc41bb5f9d00626b728c0c9d734b	12.6368	0.445231	0.422313	1.05427	0.29176	0.747745	d__Bacteria	Firmicutes	Clostridia	Lachnospirales	Lachnospiraceae	Anaerosporobacter	NA
cb149b060d00222f40bba0c602955cbf	428.369	0.985064	0.941013	1.04681	0.295186	0.747745	d__Bacteria	Firmicutes	Clostridia	Oscillospirales	Butyricicoccaceae	NA	NA
04d928ba5ef6fb310cd0a59ac8650f20	10.7504	1.76404	1.68591	1.04634	0.295405	0.747745	d__Bacteria	Firmicutes	Clostridia	Oscillospirales	Ruminococcaceae	Harryflintia	uncultured_bacterium
623f4adda0e660665b47e58670434baf	159.265	0.371031	0.364125	1.01897	0.308219	0.756539	d__Bacteria	Firmicutes	Clostridia	Oscillospirales	[Eubacterium]_coprostanoligenes_group	[Eubacterium]_coprostanoligenes_group	NA
c9ccf673b227290a942a44d5b57d7668	252.936	-0.672809	0.713397	-0.943106	0.345627	0.808605	d__Bacteria	Firmicutes	Clostridia	Lachnospirales	Lachnospiraceae	[Ruminococcus]_torques_group	NA
ae3637dad94b7e7d4860f9a93451f0e9	877926	-0.242398	0.271927	-0.891409	0.37271	0.808605	d__Bacteria	Firmicutes	Clostridia	Lachnospirales	Lachnospiraceae	NA	NA
fad5265f69979d759bc47c834a08dff4	6075.69	0.536739	0.606373	0.885162	0.376069	0.808605	d__Bacteria	Firmicutes	Clostridia	Oscillospirales	Oscillospiraceae	uncultured	NA
fe8ce5e93126f50ee841557e46f890da	343.612	0.486134	0.551585	0.88134	0.378134	0.808605	d__Bacteria	Firmicutes	Bacilli	Erysipelotrichales	Erysipelatoclostridiaceae	Coprobacillus	NA
95e5210f2bf45e162d5b44164a60cd8f	814.754	0.523275	0.595238	0.879102	0.379346	0.808605	d__Bacteria	Firmicutes	Bacilli	Erysipelotrichales	Erysipelatoclostridiaceae	NA	NA
0ca1afadb2d1cad64bc12074dd7d6eae	1473.15	0.468303	0.583064	0.803177	0.421873	0.811949	d__Bacteria	Proteobacteria	Gammaproteobacteria	Burkholderiales	Sutterellaceae	Parasutterella	NA
72d205dd9d00f09dca211c71b7c89e24	356668	-0.278714	0.350971	-0.794122	0.427125	0.811949	d__Bacteria	Firmicutes	Clostridia	Lachnospirales	Lachnospiraceae	Lachnospiraceae_NK4A136_group	NA
7fac6ae237b16d9a9c2689a2e46f3486	132.915	0.436677	0.567547	0.769411	0.44165	0.811949	d__Bacteria	Firmicutes	Clostridia	Lachnospirales	Lachnospiraceae	Dorea	NA
b09600b2c274554cf906bbd68756131b	1391.71	-0.0978108	0.129993	-0.752433	0.451791	0.811949	d__Bacteria	Firmicutes	Clostridia	Peptococcales	Peptococcaceae	uncultured	unidentified
a0f711df1dd035a90ac07167efc0ee9d	136.022	0.448917	0.606644	0.740001	0.4593	0.811949	d__Bacteria	Proteobacteria	Gammaproteobacteria	Burkholderiales	NA	NA	NA
af091c59a4676d64c1e06e64aa527aaf	9716.93	-0.221263	0.299276	-0.739327	0.459709	0.811949	d__Bacteria	Firmicutes	Clostridia	Lachnospirales	Lachnospiraceae	Blautia	Lachnospiraceae_bacterium
ba530fec365085b0f6160951796f2cc7	2912.98	-0.63949	0.869014	-0.73588	0.461804	0.811949	d__Bacteria	Firmicutes	Clostridia	Lachnospirales	Lachnospiraceae	Roseburia	Clostridium_sp.
bc49c3479aa574f541ca1d187a0ca6e4	37691.6	-0.262119	0.366408	-0.715376	0.474377	0.811949	d__Bacteria	Bacteroidota	Bacteroidia	Bacteroidales	Bacteroidaceae	Bacteroides	NA
e83e345032168420dfd0511d9a5ea3d8	145.471	0.450657	0.632893	0.712058	0.476429	0.811949	d__Bacteria	Proteobacteria	Gammaproteobacteria	Burkholderiales	Sutterellaceae	NA	NA
f547b43181b0cfd006616fdedeef1812	6.62257	0.699496	0.992973	0.704446	0.481155	0.811949	d__Bacteria	Firmicutes	Bacilli	Erysipelotrichales	Erysipelotrichaceae	NA	NA
28fae3a99e441bbf5f6fad7c6ef09e59	232.759	0.455225	0.663196	0.686411	0.492454	0.814057	d__Bacteria	Firmicutes	Bacilli	Erysipelotrichales	Erysipelatoclostridiaceae	Erysipelatoclostridiaceae	uncultured_bacterium
2c4a90c05a504f9784e264e02681c3bc	28803.2	-0.115677	0.194028	-0.596188	0.55105	0.892139	d__Bacteria	Firmicutes	Clostridia	Oscillospirales	Oscillospiraceae	Colidextribacter	NA
129a097e7b7691b6812826232288cdc1	95.3544	-0.359737	0.619924	-0.580293	0.561717	0.892139	d__Bacteria	Firmicutes	Clostridia	Lachnospirales	Lachnospiraceae	Lachnospiraceae_UCG-001	NA
4a08c7c3a14c1481ecf907c4b7f4d96e	9.96547	0.516505	0.920337	0.561213	0.574652	0.895132	d__Bacteria	Firmicutes	Clostridia	Oscillospirales	Ruminococcaceae	Paludicola	uncultured_bacterium
2951f3764e1a9825e0b4c9d6f0a00c18	1949.82	-0.0976912	0.185923	-0.525439	0.599278	0.915878	d__Bacteria	Firmicutes	Clostridia	Oscillospirales	Ruminococcaceae	uncultured	NA
38a5c305ef70b11660d53a1857ef7eaf	40956.6	-0.132325	0.27475	-0.48162	0.630076	0.930142	d__Bacteria	Bacteroidota	Bacteroidia	Bacteroidales	Muribaculaceae	Muribaculaceae	NA
94506790e8390ecc32204e740f25faf4	17.1016	0.172261	0.388632	0.443251	0.657584	0.930142	d__Bacteria	Firmicutes	Clostridia	Peptostreptococcales-Tissierellales	NA	NA	NA
e8afde77608ced912b072eea619aae5d	1512.84	-0.123555	0.285868	-0.432208	0.66559	0.930142	d__Bacteria	Bacteroidota	Bacteroidia	Bacteroidales	Muribaculaceae	NA	NA
3ea0ba296844a0011ad7d688fe63c116	18.1579	0.379673	0.905947	0.419089	0.675151	0.930142	d__Bacteria	Firmicutes	Clostridia	Oscillospirales	Oscillospiraceae	Pseudoflavonifractor	NA
0683a828f6806b3810740ef154287731	6387	-0.092539	0.231827	-0.399172	0.689766	0.930142	d__Bacteria	Firmicutes	Clostridia	Oscillospirales	Ruminococcaceae	NA	NA
e7afac012a3216a9c8c452be63386e74	400.577	0.220551	0.56013	0.39375	0.693766	0.930142	d__Bacteria	Firmicutes	Clostridia	Oscillospirales	Ruminococcaceae	Anaerotruncus	[Clostridium]_leptum
e806461aa98366515d47653c0b189d92	5840.05	-0.109355	0.289822	-0.377319	0.705937	0.930142	d__Bacteria	Firmicutes	Clostridia	Lachnospirales	Lachnospiraceae	Lachnoclostridium	Clostridium_fusiformis
ee98ff1a87ca28dc3c3232eb168af160	37341.2	0.0847571	0.22704	0.373313	0.708916	0.930142	d__Bacteria	Firmicutes	Clostridia	NA	NA	NA	NA
5d987ea39b20f2e6836be850d6fe8dac	11163.2	0.113789	0.308184	0.369224	0.711961	0.930142	d__Bacteria	Firmicutes	Clostridia	Oscillospirales	Oscillospiraceae	Oscillibacter	NA
6466f46a7c33d1d725b2be67a74d3cb2	18537.5	-0.0946763	0.3028	-0.31267	0.754532	0.95054	d__Bacteria	Firmicutes	Clostridia	Oscillospirales	Ruminococcaceae	Incertae_Sedis	NA
3d0443904344e72fbc50a7afcf4840f5	200872	-0.0397144	0.129903	-0.305725	0.759814	0.95054	d__Bacteria	Firmicutes	Clostridia	Oscillospirales	Oscillospiraceae	NA	NA
cf785b3e63582143e81dacd6a81a7900	23967.7	-0.107086	0.354784	-0.301833	0.762779	0.95054	d__Bacteria	Firmicutes	Clostridia	Lachnospirales	Lachnospiraceae	ASF356	NA
513cb7f8202c1a4d81749b625742f69b	88.8209	0.140358	0.55833	0.251389	0.801513	0.954892	d__Bacteria	Firmicutes	Bacilli	Erysipelotrichales	Erysipelotrichaceae	uncultured	unidentified
527ecd373774cee6f50fc46cf6cb33e1	2650.53	-0.0793654	0.32288	-0.245805	0.805833	0.954892	d__Bacteria	Bacteroidota	Bacteroidia	Bacteroidales	Muribaculaceae	Muribaculum	NA
1e72fda71f4843478cf501c4e0f678e4	3043.48	-0.0536388	0.223124	-0.240399	0.810021	0.954892	d__Bacteria	Firmicutes	Clostridia	Oscillospirales	Oscillospiraceae	UCG-002	NA
a39e1a611951ee47e3e76a8d28bb6c34	6083.1	-0.137752	0.629384	-0.218868	0.826753	0.954892	d__Bacteria	Verrucomicrobiota	Verrucomicrobiae	Verrucomicrobiales	Akkermansiaceae	Akkermansia	NA
f73836e8562e38b1cb05a0c956ab649c	2543.66	-0.36397	1.8057	-0.201567	0.840255	0.954892	d__Bacteria	Firmicutes	Clostridia	Lachnospirales	Lachnospiraceae	Tuzzerella	uncultured_bacterium
fb1690f46439316f8f5f9d717b8ae73f	150.205	0.046238	0.229649	0.201342	0.840431	0.954892	d__Bacteria	Actinobacteriota	Coriobacteriia	Coriobacteriales	Eggerthellaceae	Enterorhabdus	mouse_gut
b1a45e6e6088251bf072356fac5cebc7	12668.9	0.0342122	0.183908	0.186029	0.852422	0.954892	d__Bacteria	Firmicutes	Clostridia	Oscillospirales	NA	NA	NA
395d4321fa57ca90ecba879fdb279e55	1.87086	0.35509	2.02176	0.175634	0.860582	0.954892	d__Bacteria	Firmicutes	Clostridia	Christensenellales	Christensenellaceae	uncultured	uncultured_organism
2dd0239b2f3ddd5eebf3722a51dd447e	46.9596	0.0506449	0.333475	0.15187	0.879289	0.962465	d__Bacteria	Firmicutes	Clostridia	Peptostreptococcales-Tissierellales	Anaerovoracaceae	[Eubacterium]_nodatum_group	uncultured_organism
48c9c2c3a48204a43f999380aa6befb1	10.0569	-0.1352	1.12147	-0.120556	0.904042	0.976366	d__Bacteria	Firmicutes	Bacilli	Lactobacillales	Enterococcaceae	Enterococcus	NA
3508a9a5324ee3973d3387aef0b7cf28	12.5875	-0.168726	1.64947	-0.102291	0.918526	0.978955	d__Bacteria	Firmicutes	Clostridia	Lachnospirales	Lachnospiraceae	UC5-1-2E3	NA
c1b140a86610b38a8e37e032f7a01618	6.00777	0.135633	1.64429	0.0824869	0.93426	0.980962	d__Bacteria	Firmicutes	Bacilli	Erysipelotrichales	Erysipelotrichaceae	[Clostridium]_innocuum_group	NA
e62be0acde222776284024b1434ae1cc	2637.14	0.0337139	0.492782	0.0684156	0.945455	0.980962	d__Bacteria	Firmicutes	Clostridia	Lachnospirales	Lachnospiraceae	Lachnospiraceae_UCG-006	uncultured_bacterium
758ce7c004c1b4e72428ec6835b6c942	265.249	0.0114028	0.220835	0.0516348	0.95882	0.980962	d__Bacteria	Firmicutes	Clostridia	Peptostreptococcales-Tissierellales	Anaerovoracaceae	NA	NA
cfcd0825b82bc86b8addbc20a19d2d96	2409.91	0.0146819	0.375989	0.0390489	0.968851	0.980962	d__Bacteria	Firmicutes	Clostridia	Oscillospirales	Oscillospiraceae	Intestinimonas	NA
c333e091a78685c999261877d11b1bf0	738.506	0.00397732	0.17755	0.0224012	0.982128	0.982128	d__Bacteria	Actinobacteriota	NA	NA	NA	NA	NA
