# Supplementary material for: Over supplementation with vitamin B12 alters microbe-host interactions in the gut leading to accelerated Citrobacter rodentium colonization and pathogenesis in mice
Source: Microbiome. 2023 Feb 3;11:21. doi: 10.1186/s40168-023-01461-w (PMC9896722; doi:10.1186/s40168-023-01461-w)
Supplement: Supplementary file 5 — Additional file 4. Cecal metatranscriptomics Deseq2 Results. [file 40168_2023_1461_MOESM4_ESM.xlsx]

## Sheet: Organism naïve DESeq Results
Organism Name	baseMean	CONMean	CNCbl40Mean	log2FoldChange	lfcSE	stat	pvalue	padj
Desulfovibrio desulfuricans	15.0443	8.73024	21.3584	1.28751	0.326013	3.94927	7.83897e-05	0.604777
Mogibacterium sp.	60.1398	46.992	73.2876	0.632578	0.176117	3.59181	0.000328387	0.844501
Oceanimonas smirnovii	6.3603	10.2877	2.43287	-2.02317	0.560833	-3.60743	0.000309241	0.844501
OTHER	3.11946e+07	3.12488e+07	3.11404e+07	-0.00500938	0.190536	-0.0262911	0.979025	0.999698
Lachnospiraceae bacterium	743803	752403	735203	-0.0333615	0.270656	-0.123262	0.9019	0.999698
Legionella pneumophila	108540	111096	105984	-0.067966	0.327234	-0.207698	0.835464	0.999698
Clostridium sp.	88814.6	85821.2	91807.9	0.097281	0.163593	0.594652	0.552076	0.999698
Blautia massiliensis	51593.4	51305.3	51881.5	0.0161157	0.249958	0.0644736	0.948593	0.999698
Lachnoclostridium sp.	46872.7	47510.1	46235.3	-0.0392309	0.16788	-0.233684	0.81523	0.999698
Oscillibacter sp.	32748.4	30942.5	34554.3	0.159263	0.128874	1.2358	0.216533	0.999698
Bacteroidales	32512.7	33101.9	31923.5	-0.0522799	0.227083	-0.230224	0.817918	0.999698
Eubacterium plexicaudatum	26645.6	19528.5	33762.7	0.789864	0.43253	1.82615	0.0678283	0.999698
Clostridiales	24248.6	22678.3	25818.8	0.18711	0.185104	1.01084	0.312095	0.999698
Dorea sp.	24218.4	22177.5	26259.4	0.243743	0.130078	1.87382	0.0609559	0.999698
Bacteroides thetaiotaomicron	24178.6	26033.1	22324	-0.221723	0.349126	-0.635079	0.525377	0.999698
Firmicutes bacterium	22465.3	21750.9	23179.8	0.091795	0.112876	0.813238	0.416081	0.999698
Clostridiales bacterium	18791	18438.6	19143.5	0.0540938	0.108705	0.497623	0.61875	0.999698
Ruminococcaceae	18529.6	18238.2	18821	0.0453362	0.223454	0.202888	0.839223	0.999698
Eubacterium sp.	17892.5	15661	20124.1	0.361734	0.165834	2.1813	0.0291612	0.999698
Hungatella hathewayi	17665.3	17137.1	18193.6	0.0862517	0.18288	0.47163	0.637191	0.999698
Bacteroides	16698.4	17772.1	15624.7	-0.185741	0.316073	-0.587651	0.556767	0.999698
Butyrivibrio sp.	16179.3	15660	16698.5	0.0926576	0.180592	0.513078	0.607897	0.999698
Blautia sp.	14668.1	13777.6	15558.5	0.175353	0.145717	1.20338	0.228828	0.999698
Lactobacillus johnsonii	13401.4	15705.1	11097.7	-0.500977	0.458198	-1.09336	0.274234	0.999698
Eubacterium xylanophilum	13007.2	13876.7	12137.7	-0.193168	0.227886	-0.847652	0.396632	0.999698
Flavonifractor sp.	11994.3	11617.5	12371	0.090675	0.0938354	0.966321	0.333884	0.999698
Clostridium clostridioforme	11693	11871.9	11514.1	-0.0441394	0.164245	-0.268741	0.788129	0.999698
Akkermansia muciniphila	10813.4	11669.2	9957.51	-0.228828	0.557245	-0.410641	0.681336	0.999698
Roseburia sp.	9577.01	8682.84	10471.2	0.27017	0.191403	1.41153	0.15809	0.999698
Eisenbergiella tayi	9519.96	9396.89	9643.02	0.0373101	0.168538	0.221375	0.8248	0.999698
Roseburia intestinalis	8431.8	8197.47	8666.13	0.080262	0.287463	0.279208	0.780085	0.999698
Blautia wexlerae	8106.79	9544.39	6669.18	-0.517169	0.517774	-0.998833	0.317876	0.999698
Eubacterium rectale	7775.17	7476.41	8073.92	0.111018	0.263638	0.421101	0.673681	0.999698
Pseudoflavonifractor sp.	7553.57	6953.32	8153.82	0.229815	0.153072	1.50136	0.133263	0.999698
Marvinbryantia formatexigens	6180.79	5875	6486.58	0.142913	0.136577	1.0464	0.295379	0.999698
Clostridium bolteae	5926.12	5874.77	5977.47	0.0249507	0.161403	0.154587	0.877147	0.999698
Bacteroides sp.	5546	5691.64	5400.35	-0.075652	0.258858	-0.292253	0.770093	0.999698
Flavonifractor plautii	5499.71	5191.72	5807.71	0.161635	0.210676	0.767221	0.44295	0.999698
Lachnospiraceae	5465.47	6029.24	4901.7	-0.298789	0.352835	-0.846824	0.397093	0.999698
Lactobacillus gasseri	5203.02	5938.39	4467.65	-0.410578	0.422375	-0.972071	0.331015	0.999698
Anaerocolumna jejuensis	5044.76	3562.85	6526.68	0.873369	0.423149	2.06397	0.0390203	0.999698
Oscillibacter ruminantium	4995.08	4735.19	5254.98	0.150334	0.128902	1.16627	0.243507	0.999698
Neglecta timonensis	4933.65	4612.28	5255.02	0.187968	0.180526	1.04122	0.297773	0.999698
Clostridium symbiosum	4864	4327.92	5400.07	0.319078	0.174852	1.82485	0.0680242	0.999698
Butyrivibrio fibrisolvens	4735.66	4691.82	4779.5	0.0267781	0.21283	0.125819	0.899875	0.999698
Ruminococcaceae bacterium	4586.55	4336.37	4836.73	0.157463	0.111345	1.41419	0.157306	0.999698
Ruminococcus sp.	4513.81	4285.21	4742.41	0.146303	0.16511	0.886092	0.375568	0.999698
Anaerotruncus sp.	4388.71	4134.76	4642.67	0.167328	0.170068	0.98389	0.32517	0.999698
Butyrivibrio hungatei	4168.57	4311.74	4025.41	-0.0991058	0.302623	-0.32749	0.743298	0.999698
Oscillibacter	3982.09	3604.7	4359.49	0.274319	0.162074	1.69255	0.0905416	0.999698
Roseburia inulinivorans	3975.66	3892.68	4058.63	0.0603911	0.267881	0.22544	0.821637	0.999698
Lactonifactor longoviformis	3824.87	3343.32	4306.42	0.364841	0.173114	2.10752	0.0350729	0.999698
Clostridium asparagiforme	3756.71	3788.05	3725.37	-0.0243278	0.185475	-0.131165	0.895645	0.999698
Lactobacillus	3544.18	4032.26	3056.1	-0.399906	0.441683	-0.905415	0.365246	0.999698
Butyrivibrio proteoclasticus	3490.11	3499.55	3480.67	-0.00770657	0.22537	-0.0341952	0.972722	0.999698
Barnesiella intestinihominis	3432.53	3535.15	3329.9	-0.0862536	0.240493	-0.358653	0.719855	0.999698
Clostridium phoceensis	3423.62	3213.12	3634.11	0.177613	0.149685	1.18657	0.235395	0.999698
Acetivibrio ethanolgignens	3421.2	3287.79	3554.61	0.112806	0.171886	0.656287	0.511639	0.999698
Oscillibacter valericigenes	3406.7	3159.22	3654.19	0.210076	0.137065	1.53268	0.125356	0.999698
Blautia schinkii	3358.05	3081.2	3634.9	0.238075	0.152986	1.55618	0.119664	0.999698
Parabacteroides sp.	3341.76	3450.4	3233.13	-0.0937177	0.249904	-0.375015	0.707649	0.999698
Bacteroides caecimuris	3233.64	3505.51	2961.77	-0.242912	0.300755	-0.807674	0.419278	0.999698
Anaeromassilibacillus sp.	3212.24	2972.81	3451.66	0.215117	0.200549	1.07264	0.283433	0.999698
Bacteria	3201.32	3803.74	2598.89	-0.5494	0.254478	-2.15893	0.0308555	0.999698
Fusicatenibacter saccharivorans	3197.55	3052.55	3342.54	0.130789	0.172078	0.760058	0.44722	0.999698
Barnesiella sp.	3094.8	3159.06	3030.54	-0.0598707	0.252115	-0.237474	0.812289	0.999698
Blautia	3042.97	2745.45	3340.5	0.282777	0.149114	1.89638	0.0579094	0.999698
Virgibacillus senegalensis	3028.73	2979.49	3077.97	0.0470375	0.26455	0.177802	0.858879	0.999698
Lachnoclostridium	3010.03	2969.1	3050.95	0.039136	0.154431	0.25342	0.799943	0.999698
Chlamydia abortus	2988.6	3815.39	2161.8	-0.819546	0.464206	-1.76548	0.0774833	0.999698
Ruminococcus gauvreauii	2916.51	2709.96	3123.05	0.204151	0.175899	1.16062	0.245798	0.999698
Blautia hydrogenotrophica	2834.36	2497.43	3171.3	0.344222	0.171587	2.00611	0.0448448	0.999698
Clostridium scindens	2819.65	2611.09	3028.2	0.213741	0.141345	1.51219	0.130485	0.999698
Intestinimonas massiliensis	2800.25	2673.83	2926.66	0.130432	0.115244	1.13179	0.257722	0.999698
Lachnoanaerobaculum saburreum	2761.79	2654.71	2868.87	0.111818	0.188807	0.592233	0.553694	0.999698
Clostridium saccharolyticum	2748.38	2634.99	2861.76	0.118815	0.196068	0.605988	0.544523	0.999698
Roseburia faecis	2664	2568.62	2759.39	0.103523	0.265144	0.390442	0.69621	0.999698
Ruminococcus gnavus	2553.74	2537.42	2570.06	0.0186635	0.188563	0.0989776	0.921156	0.999698
Klebsiella pneumoniae	2537.57	2276.58	2798.55	0.297956	0.388825	0.766299	0.443499	0.999698
Anaerostipes sp.	2531.15	2205.02	2857.27	0.373725	0.174288	2.1443	0.0320087	0.999698
Prevotella sp.	2527.68	2618.95	2436.42	-0.104165	0.264692	-0.393533	0.693926	0.999698
Intestinimonas butyriciproducens	2523.38	2412.18	2634.58	0.127272	0.124467	1.02254	0.306526	0.999698
Roseburia hominis	2500.96	2253.55	2748.38	0.286564	0.221372	1.29449	0.195495	0.999698
Blautia producta	2398.32	2286.01	2510.63	0.134805	0.153822	0.87637	0.380829	0.999698
Dorea longicatena	2359.07	2286.26	2431.88	0.0888982	0.136682	0.650401	0.515433	0.999698
Clostridium indolis	2343.79	2271.76	2415.83	0.0886229	0.191198	0.463514	0.642996	0.999698
Oribacterium sp.	2246.59	2206.52	2286.66	0.0513269	0.149231	0.343943	0.730889	0.999698
Angelakisella massiliensis	2149.47	2147.17	2151.76	0.00278614	0.146637	0.0190002	0.984841	0.999698
Anaerosporobacter mobilis	2042.04	1805.05	2279.04	0.336605	0.243904	1.38007	0.167565	0.999698
Chlamydia trachomatis	1995.05	2678.41	1311.69	-1.02995	0.509998	-2.01952	0.0434332	0.999698
Bariatricus massiliensis	1939.6	1774.79	2104.41	0.245872	0.173847	1.4143	0.157274	0.999698
Clostridium citroniae	1884.68	1812.7	1956.66	0.109937	0.198135	0.554859	0.578991	0.999698
Eubacterium ventriosum	1870.47	1783.26	1957.68	0.13533	0.173156	0.781551	0.434479	0.999698
Pseudobutyrivibrio ruminis	1857.44	1789.92	1924.96	0.105157	0.195316	0.538396	0.590304	0.999698
Tyzzerella	1856.14	1721.13	1991.15	0.210523	0.197354	1.06673	0.286095	0.999698
Parasutterella excrementihominis	1807.78	1430.58	2184.98	0.611059	0.531753	1.14914	0.250498	0.999698
Lachnoclostridium phytofermentans	1795.74	1443.73	2147.76	0.573131	0.259195	2.2112	0.0270222	0.999698
Pseudoflavonifractor capillosus	1792.3	1709.82	1874.77	0.133201	0.138607	0.960997	0.336554	0.999698
Negativibacillus massiliensis	1760.27	1720.46	1800.09	0.0655215	0.151927	0.431268	0.666273	0.999698
unclassified Lachnospiraceae	1759.68	1716.79	1802.56	0.0705662	0.263116	0.268195	0.78855	0.999698
Ruminococcus flavefaciens	1754.03	1715.62	1792.43	0.0629299	0.143649	0.43808	0.661328	0.999698
Candidatus Stoquefichus	1730.13	1704.36	1755.89	0.0433345	0.277585	0.156113	0.875944	0.999698
Clostridium viride	1720.86	1597.53	1844.19	0.207105	0.183662	1.12765	0.259469	0.999698
Flavonifractor	1719.46	1624.15	1814.77	0.160134	0.124815	1.28298	0.199499	0.999698
Clostridium aerotolerans	1710.04	1697.03	1723.06	0.0220268	0.361639	0.0609081	0.951432	0.999698
Blautia obeum	1660.31	1595.61	1725.01	0.111862	0.221051	0.506048	0.612823	0.999698
Drancourtella sp.	1657.52	1531.29	1783.75	0.220461	0.165524	1.3319	0.182893	0.999698
Dorea formicigenerans	1649.99	1640.44	1659.54	0.0168006	0.193817	0.0866826	0.930924	0.999698
Butyrivibrio	1633.6	1610.7	1656.5	0.0405413	0.198414	0.204327	0.838098	0.999698
Paenibacillus sp.	1632.19	1551	1713.37	0.143813	0.168293	0.854543	0.392804	0.999698
Salmonella enterica	1627.07	2178.2	1075.94	-1.01754	0.536011	-1.89835	0.0576501	0.999698
Anaerotruncus colihominis	1598.59	1521.32	1675.86	0.139893	0.12842	1.08934	0.276002	0.999698
Robinsoniella peoriensis	1584.26	1451.42	1717.09	0.242251	0.155236	1.56054	0.118633	0.999698
Lachnospira pectinoschiza	1581.54	1465.37	1697.72	0.212513	0.232614	0.913586	0.360934	0.999698
Clostridium lactatifermentans	1573.56	1719.28	1427.84	-0.267743	0.361132	-0.741398	0.458452	0.999698
Bacteroides ovatus	1568.97	1644.63	1493.31	-0.138748	0.299082	-0.463911	0.642712	0.999698
Coprococcus sp.	1559.2	1494.8	1623.6	0.119188	0.13681	0.87119	0.38365	0.999698
Robinsoniella	1542.77	1371.34	1714.19	0.321103	0.133901	2.39806	0.016482	0.999698
Akkermansia	1510.86	1669.91	1351.82	-0.304671	0.51768	-0.588532	0.556175	0.999698
Butyrivibrio crossotus	1509.11	1426.11	1592.11	0.159203	0.213513	0.745635	0.455888	0.999698
Eubacterium ramulus	1496.77	1353.08	1640.46	0.278074	0.193162	1.43959	0.149984	0.999698
unclassified Clostridiales	1490.16	1440.58	1539.74	0.0954427	0.166989	0.571549	0.567628	0.999698
Pseudobutyrivibrio xylanivorans	1465.36	1368.66	1562.07	0.191257	0.219933	0.869614	0.384512	0.999698
Hespellia stercorisuis	1461.8	1393	1530.59	0.135749	0.167284	0.811491	0.417084	0.999698
Bacteroidales bacterium	1416.8	1437.58	1396.01	-0.0422676	0.28376	-0.148956	0.881589	0.999698
Eubacterium uniforme	1415.77	1239.28	1592.26	0.361844	0.276051	1.31079	0.18993	0.999698
Clostridium hylemonae	1389.7	1266.59	1512.81	0.256087	0.135163	1.89466	0.0581379	0.999698
Bacteroides fragilis	1374.7	1451.97	1297.44	-0.161812	0.275461	-0.587422	0.55692	0.999698
Clostridium propionicum	1356.1	1483.3	1228.9	-0.271199	0.359925	-0.753486	0.451158	0.999698
Eubacterium ruminantium	1349.92	1384.14	1315.71	-0.0729814	0.291047	-0.250755	0.802004	0.999698
Coprococcus comes	1328.71	1231.87	1425.55	0.210805	0.145211	1.45172	0.14658	0.999698
Tyzzerella sp.	1324.22	1189.17	1459.28	0.295716	0.174513	1.69452	0.0901657	0.999698
Streptococcus pneumoniae	1291.89	1197.45	1386.34	0.21105	0.159781	1.32087	0.186546	0.999698
Barnesiella viscericola	1272.72	1316.97	1228.48	-0.100266	0.247925	-0.40442	0.685904	0.999698
Faecalibacterium prausnitzii	1259.66	1171.43	1347.88	0.202169	0.122703	1.64763	0.0994281	0.999698
Clostridia bacterium	1255.88	1262.68	1249.08	-0.01529	0.189338	-0.0807555	0.935636	0.999698
Clostridium celerecrescens	1255.54	1165.86	1345.22	0.206043	0.229152	0.899154	0.368571	0.999698
Emergencia timonensis	1251.56	1292.09	1211.04	-0.0935523	0.160287	-0.583655	0.559453	0.999698
Clostridium aminophilum	1243.65	1171.05	1316.24	0.168275	0.156882	1.07262	0.283441	0.999698
Butyricicoccus sp.	1223.26	1191.71	1254.82	0.0755171	0.15089	0.500478	0.616738	0.999698
Coprococcus eutactus	1204.24	1137.61	1270.86	0.160272	0.176672	0.907172	0.364316	0.999698
Eubacterium eligens	1186.42	1109.37	1263.47	0.188058	0.213707	0.879984	0.378868	0.999698
Inediibacterium massiliense	1154.27	1177.84	1130.71	-0.0588649	0.253492	-0.232216	0.81637	0.999698
Tannerella sp.	1127.14	1174.9	1079.39	-0.122241	0.302736	-0.403788	0.686369	0.999698
Bacteroides pectinophilus	1120.38	1007.68	1233.08	0.291424	0.222059	1.31237	0.189394	0.999698
Gemmiger sp.	1089.26	1010.89	1167.63	0.20836	0.162995	1.27833	0.201134	0.999698
Mediterranea sp.	1080.52	1133	1028.03	-0.139946	0.313927	-0.445791	0.655748	0.999698
Lachnobacterium bovis	1069.92	952.583	1187.25	0.318357	0.223089	1.42704	0.153568	0.999698
Eubacterium hallii	1062.4	960.706	1164.09	0.277184	0.149271	1.85692	0.0633228	0.999698
Enterococcus faecium	1051.53	1282.14	820.919	-0.643421	0.358803	-1.79324	0.0729342	0.999698
Bacteroides oleiciplenus	1034.11	1046.19	1022.02	-0.033798	0.47173	-0.071647	0.942883	0.999698
Anaerocolumna xylanovorans	1033.08	952.864	1113.29	0.225366	0.150904	1.49344	0.135322	0.999698
Dysgonomonas sp.	1020.48	1045.64	995.314	-0.07084	0.199711	-0.354712	0.722805	0.999698
Alistipes sp.	1016.66	1028.98	1004.34	-0.0348585	0.307274	-0.113444	0.909678	0.999698
Sporobacter termitidis	1010.86	949.066	1072.65	0.17665	0.132437	1.33384	0.182255	0.999698
Ruminococcus torques	1008.38	963.212	1053.54	0.129187	0.157713	0.819127	0.412714	0.999698
Butyricicoccus pullicaecorum	991.798	866.56	1117.04	0.366538	0.211145	1.73595	0.082572	0.999698
Ruminococcus lactaris	986.066	936.888	1035.24	0.143656	0.170519	0.842462	0.39953	0.999698
Porphyromonadaceae bacterium	961.934	954.219	969.648	0.0232516	0.268985	0.0864422	0.931115	0.999698
Bacteroides massiliensis	960.588	984.99	936.187	-0.0730123	0.257092	-0.283993	0.776416	0.999698
Bacillus sp.	943.848	1058.46	829.236	-0.352398	0.341669	-1.0314	0.302353	0.999698
Clostridium neopropionicum	909.601	993.053	826.149	-0.265162	0.39502	-0.671262	0.502054	0.999698
Anaerostipes hadrus	907.504	865.905	949.102	0.133054	0.175307	0.758974	0.447868	0.999698
Bathymodiolus thermophilus	905.566	1256.35	554.788	-1.17925	0.510776	-2.30874	0.020958	0.999698
Papillibacter cinnamivorans	879.654	834.643	924.664	0.147588	0.16702	0.883652	0.376884	0.999698
Burkholderiales bacterium	868.247	724.351	1012.14	0.482771	0.510055	0.946507	0.34389	0.999698
Lachnoclostridium phocaeense	863.928	787.383	940.474	0.256069	0.159269	1.60777	0.107885	0.999698
Clostridioides difficile	863.601	853.35	873.853	0.0347034	0.260772	0.13308	0.89413	0.999698
Ruminococcus albus	850.331	851.582	849.079	-0.00469976	0.153393	-0.0306387	0.975558	0.999698
Faecalibacterium sp.	835.878	793.248	878.508	0.147172	0.149049	0.987407	0.323443	0.999698
Eubacterium cellulosolvens	830.666	799.01	862.322	0.110147	0.15659	0.703409	0.481801	0.999698
Oscillospiraceae bacterium	808.422	740.225	876.619	0.244641	0.173897	1.40682	0.159482	0.999698
Catonella morbi	803.939	745.859	862.018	0.209163	0.201022	1.0405	0.298108	0.999698
Gemmiger formicilis	782.685	750.054	815.317	0.119928	0.175216	0.684459	0.493685	0.999698
Bacteroides fluxus	780.271	808.447	752.095	-0.104195	0.454971	-0.229016	0.818857	0.999698
Stomatobaculum longum	774.995	792.31	757.681	-0.0645425	0.263645	-0.244808	0.806605	0.999698
Selenomonas ruminantium	759.632	714.715	804.548	0.170961	0.155515	1.09932	0.271629	0.999698
Prevotella	759.563	741.621	777.505	0.06815	0.235891	0.288905	0.772654	0.999698
Bacteroides vulgatus	758.561	778.106	739.016	-0.0742896	0.302141	-0.245877	0.805777	0.999698
Pseudobutyrivibrio	737.358	761.441	713.276	-0.0938083	0.295383	-0.317582	0.750802	0.999698
Porphyromonas sp.	718.289	732.213	704.365	-0.0559887	0.255616	-0.219035	0.826623	0.999698
Lachnospiraceae bacterium A4	716.835	897.324	536.347	-0.742245	0.533488	-1.39131	0.164132	0.999698
Prevotellaceae bacterium	702.734	712.573	692.895	-0.0400594	0.225377	-0.177744	0.858924	0.999698
Erysipelotrichaceae bacterium	699.605	646.958	752.252	0.218365	0.115143	1.89647	0.0578976	0.999698
Chlamydia	693.583	938.385	448.781	-1.06418	0.530004	-2.00788	0.0446564	0.999698
Oribacterium sinus	691.64	680.118	703.162	0.0484002	0.172211	0.281051	0.778671	0.999698
Prevotellamassilia timonensis	664.156	686.431	641.88	-0.0964028	0.253009	-0.381025	0.703185	0.999698
Granulicatella elegans	657.326	789.735	524.917	-0.58937	0.857486	-0.687324	0.491879	0.999698
Bacteroides uniformis	646.241	691.202	601.28	-0.20018	0.269061	-0.743994	0.45688	0.999698
Paludibacter jiangxiensis	640.603	655.361	625.846	-0.0662358	0.21187	-0.312624	0.754566	0.999698
Olsenella sp.	635.654	606.671	664.636	0.130819	0.195758	0.668269	0.503962	0.999698
Johnsonella ignava	629.673	559.901	699.445	0.32019	0.214123	1.49536	0.134822	0.999698
Robinsoniella sp.	627.728	595.343	660.112	0.145856	0.154546	0.943773	0.345285	0.999698
Parasporobacterium paucivorans	624.211	562.607	685.816	0.284918	0.150697	1.89067	0.0586686	0.999698
Clostridium glycyrrhizinilyticum	623.482	589.441	657.524	0.155948	0.182751	0.853335	0.393474	0.999698
Drancourtella	622.955	567.371	678.539	0.258175	0.186679	1.38299	0.166669	0.999698
Clostridium saccharogumia	621.423	794.781	448.065	-0.826306	0.407214	-2.02917	0.0424411	0.999698
Coprobacter secundus	621.345	644.542	598.148	-0.107227	0.264451	-0.405472	0.68513	0.999698
Eubacterium coprostanoligenes	618.732	612.183	625.281	0.0305989	0.199413	0.153445	0.878048	0.999698
Clostridium spiroforme	614.767	771.518	458.015	-0.751228	0.296918	-2.53009	0.0114033	0.999698
Mediterranea massiliensis	596.992	628.304	565.681	-0.151376	0.389875	-0.388269	0.697817	0.999698
Ruminiclostridium sp.	594.358	567.11	621.605	0.130819	0.249848	0.523594	0.600561	0.999698
Clostridium beijerinckii	588.214	592.332	584.096	-0.0189418	0.19796	-0.095685	0.923771	0.999698
Intestinibacillus massiliensis	584.011	555.751	612.27	0.140567	0.163553	0.859459	0.390087	0.999698
Bacteroides intestinalis	573.948	574.621	573.276	-0.0021801	0.282948	-0.00770494	0.993852	0.999698
Escherichia coli	566.233	709.966	422.501	-0.749015	0.425522	-1.76023	0.0783695	0.999698
Herbinix luporum	563.968	509.107	618.829	0.281871	0.178613	1.57811	0.114539	0.999698
Bacteroides caccae	552.889	578.849	526.93	-0.134223	0.285239	-0.470563	0.637953	0.999698
Bacillus cereus	543.33	521.889	564.771	0.115801	0.238082	0.48639	0.626691	0.999698
Dorea	539.66	522.201	557.12	0.0925496	0.183306	0.504892	0.613634	0.999698
Ruthenibacterium lactatiformans	539.029	497.532	580.525	0.221792	0.163177	1.35921	0.17408	0.999698
Pseudobutyrivibrio sp.	523.916	482.371	565.461	0.229313	0.22077	1.0387	0.298945	0.999698
Bacteroides pyogenes	523.033	542.18	503.886	-0.104632	0.293615	-0.356358	0.721573	0.999698
Parabacteroides	521.631	547.068	496.195	-0.14018	0.227546	-0.616053	0.53786	0.999698
Clostridium botulinum	521.122	511.458	530.787	0.053548	0.194481	0.275339	0.783056	0.999698
Anaeromassilibacillus senegalensis	519.946	482.65	557.243	0.204917	0.146757	1.3963	0.162624	0.999698
Tyzzerella nexilis	512.994	486.953	539.035	0.146171	0.193289	0.756231	0.449511	0.999698
Blautia hansenii	506.822	472.483	541.161	0.195689	0.187568	1.0433	0.296811	0.999698
Clostridium	493.031	477.31	508.752	0.0920046	0.125837	0.731144	0.464691	0.999698
Paludibacter propionicigenes	481.384	532.775	429.992	-0.308974	0.349872	-0.883105	0.377179	0.999698
Prevotella ruminicola	480.019	489.047	470.99	-0.053784	0.254507	-0.211327	0.832633	0.999698
Lachnospira multipara	473.596	431.764	515.428	0.256216	0.232817	1.1005	0.271112	0.999698
Clostridiaceae bacterium	468.137	435.711	500.562	0.199594	0.195799	1.01938	0.308023	0.999698
Butyricicoccus desmolans	467.714	434.281	501.147	0.207878	0.162971	1.27556	0.202112	0.999698
Tannerella forsythia	458.763	468.965	448.56	-0.0634911	0.213504	-0.297377	0.766178	0.999698
Selenomonas sp.	443.852	436.139	451.564	0.0505799	0.152238	0.332242	0.739707	0.999698
Bacteroides ihuae	442.532	455.923	429.14	-0.0865179	0.229321	-0.377279	0.705966	0.999698
Bacteroides luti	433.377	450.045	416.709	-0.110421	0.237497	-0.464935	0.641978	0.999698
Anaerotruncus rubiinfantis	433.091	405.987	460.195	0.180455	0.0879128	2.05266	0.0401056	0.999698
Pseudomonas syringae	421.688	562.728	280.648	-1.00368	0.560363	-1.79112	0.0732734	0.999698
Prevotella corporis	416.595	432.703	400.488	-0.111812	0.472886	-0.236447	0.813086	0.999698
Treponema bryantii	415.8	357.132	474.468	0.410413	0.290952	1.41059	0.158366	0.999698
Clostridium stercorarium	414.994	422.878	407.11	-0.0574246	0.136997	-0.419166	0.675095	0.999698
Bacteroides barnesiae	409.282	417.526	401.039	-0.0576939	0.327509	-0.17616	0.860169	0.999698
Acinetobacter baumannii	405.792	538.291	273.293	-0.978084	0.537185	-1.82076	0.0686433	0.999698
Bacillus solimangrovi	403.157	369.832	436.483	0.239268	1.24088	0.192822	0.847099	0.999698
Shewanella	400.557	561.03	240.085	-1.22451	0.511104	-2.39581	0.0165835	0.999698
bacterium MS4	394.922	368.506	421.337	0.188663	0.15748	1.19801	0.230912	0.999698
Petrimonas mucosa	393.464	405.736	381.192	-0.0897798	0.260739	-0.344328	0.7306	0.999698
Gabonia massiliensis	391.384	403.976	378.792	-0.0930278	0.338278	-0.275004	0.783313	0.999698
Coprobacillus	389.246	402.265	376.226	-0.0949526	0.317917	-0.298671	0.765191	0.999698
Bacteroides finegoldii	387.135	409.821	364.449	-0.167493	0.308084	-0.543661	0.586675	0.999698
Phocea massiliensis	386.419	360.9	411.938	0.191775	0.147211	1.30272	0.19267	0.999698
Subdoligranulum variabile	386.13	359.752	412.508	0.19662	0.183219	1.07314	0.283208	0.999698
Subdoligranulum sp.	379.225	353.073	405.377	0.197287	0.16936	1.1649	0.24406	0.999698
Ruminococcus champanellensis	378.59	333.074	424.105	0.346073	0.151944	2.27763	0.0227487	0.999698
Bacteroides xylanisolvens	366.664	386.204	347.124	-0.151923	0.285165	-0.532755	0.594203	0.999698
Eubacterium siraeum	362.913	345.201	380.624	0.143448	0.13112	1.09402	0.273946	0.999698
Culturomica massiliensis	362.295	371.611	352.979	-0.0742685	0.304187	-0.244154	0.807112	0.999698
Eubacterium limosum	360.524	341.219	379.829	0.154693	0.227983	0.678529	0.497437	0.999698
Clostridium leptum	354.433	328.631	380.235	0.208724	0.134949	1.54668	0.121939	0.999698
Porphyromonas	354.4	369.033	339.767	-0.119278	0.29781	-0.400518	0.688775	0.999698
Bacteroides salanitronis	351.511	349.206	353.817	0.0194304	0.234101	0.0829999	0.933852	0.999698
Clostridium methoxybenzovorans	346.847	327.223	366.471	0.163615	0.21843	0.749053	0.453825	0.999698
Bacteroides coprosuis	345.415	352.014	338.815	-0.0555923	0.249947	-0.222417	0.823989	0.999698
Tissierella praeacuta	344.16	328.444	359.875	0.131083	0.233502	0.561378	0.57454	0.999698
Parabacteroides chartae	341.713	356.17	327.257	-0.121332	0.229147	-0.529497	0.596461	0.999698
Massilioclostridium coli	338.645	324.748	352.542	0.119711	0.189649	0.631225	0.527894	0.999698
Provencibacterium massiliense	336.682	303.556	369.808	0.28524	0.138805	2.05497	0.0398815	0.999698
Massilimaliae massiliensis	333.905	293.307	374.504	0.352027	0.174914	2.01257	0.04416	0.999698
Bacteroides paurosaccharolyticus	330.833	327.911	333.754	0.026053	0.291611	0.0893418	0.92881	0.999698
Anaerofustis stercorihominis	329.057	314.069	344.044	0.130976	0.17013	0.769855	0.441386	0.999698
Dysgonomonas gadei	328.683	333.781	323.586	-0.0434734	0.231118	-0.1881	0.850798	0.999698
Bacteroides faecis	328.39	350.9	305.88	-0.195944	0.327963	-0.597458	0.550202	0.999698
Dysgonomonas macrotermitis	324.427	336.22	312.634	-0.103963	0.254581	-0.408367	0.683004	0.999698
Clostridium merdae	322.048	339.702	304.395	-0.158105	0.255494	-0.618822	0.536033	0.999698
Butyricimonas sp.	319.278	327.7	310.856	-0.075004	0.225081	-0.33323	0.73896	0.999698
Parabacteroides distasonis	319.082	337.084	301.08	-0.161684	0.249192	-0.648833	0.516446	0.999698
Alistipes putredinis	319.047	327.972	310.122	-0.0809456	0.457202	-0.177046	0.859472	0.999698
Lachnoanaerobaculum sp.	318.381	297.072	339.689	0.190967	0.136847	1.39548	0.162871	0.999698
Clostridium saccharoperbutylacetonicum	317.802	330.787	304.817	-0.116519	0.272278	-0.427943	0.668693	0.999698
Faecalibacterium	317.449	293.854	341.044	0.213703	0.173374	1.23261	0.21772	0.999698
Porphyromonas gingivalis	315.281	316.409	314.152	-0.0104782	0.262636	-0.0398964	0.968176	0.999698
Bacteroides mediterraneensis	314.231	312.707	315.755	0.0142774	0.264283	0.0540231	0.956917	0.999698
Faecalicatena contorta	313.731	311.171	316.291	0.0216947	0.165491	0.131093	0.895702	0.999698
Beduini massiliensis	313.633	257.202	370.063	0.521915	0.20442	2.55315	0.0106753	0.999698
Cellulosilyticum lentocellum	308.255	304.59	311.92	0.0348894	0.22437	0.155499	0.876428	0.999698
Tistrella mobilis	307.058	415.566	198.55	-1.06573	0.509489	-2.09176	0.0364601	0.999698
Fibrobacter sp.	304.875	286.22	323.53	0.177119	0.148837	1.19002	0.234039	0.999698
Merdibacter massiliensis	304.185	297.564	310.807	0.0626836	0.179356	0.349492	0.72672	0.999698
Pseudoflavonifractor	303.629	265.152	342.106	0.369294	0.370872	0.995747	0.319373	0.999698
Clostridium oryzae	301.528	271.081	331.975	0.29329	0.387859	0.756175	0.449544	0.999698
Clostridium methylpentosum	301.226	301.968	300.483	-0.00542027	0.184447	-0.0293866	0.976556	0.999698
Oribacterium parvum	298.008	296.159	299.858	0.0173198	0.20313	0.0852647	0.932051	0.999698
Prevotella brevis	296.609	327.813	265.405	-0.305169	0.314934	-0.968993	0.332548	0.999698
Erysipelotrichaceae	295.928	376.847	215.01	-0.808084	0.316432	-2.55373	0.0106574	0.999698
Barnesiella	295.668	308.129	283.208	-0.121007	0.210501	-0.574852	0.565391	0.999698
Anaerovorax odorimutans	293.379	311.695	275.064	-0.181116	0.203982	-0.887901	0.374594	0.999698
Massiliomicrobiota sp.	291.461	285.397	297.524	0.0623821	0.287482	0.216995	0.828212	0.999698
Faecalicatena fissicatena	287.264	270.428	304.1	0.171347	0.211284	0.810981	0.417377	0.999698
Porphyromonas somerae	285.782	298.782	272.782	-0.129997	0.251087	-0.517739	0.604641	0.999698
Bacteroides stercoris	284.528	286.588	282.468	-0.0189334	0.278996	-0.0678627	0.945895	0.999698
Coprobacter fastidiosus	281.426	283.264	279.588	-0.0174886	0.244103	-0.0716444	0.942885	0.999698
Parabacteroides johnsonii	278.289	279.88	276.697	-0.0154934	0.274145	-0.0565155	0.954931	0.999698
Holdemania sp.	276.072	256.771	295.373	0.199182	0.192846	1.03286	0.301671	0.999698
Ruminococcus faecis	274.333	271.478	277.187	0.0319142	0.209953	0.152006	0.879182	0.999698
Adlercreutzia equolifaciens	272.265	249.413	295.117	0.241535	0.185565	1.30162	0.193046	0.999698
Gordonibacter massiliensis	271.339	250.346	292.332	0.218429	0.176495	1.23759	0.215867	0.999698
Bacteroides coprophilus	270.99	277.695	264.286	-0.0702761	0.275172	-0.25539	0.798422	0.999698
Rikenellaceae	269.959	283.227	256.691	-0.142344	0.412518	-0.34506	0.730049	0.999698
alpha proteobacterium	269	363.138	174.862	-1.05431	0.567608	-1.85747	0.0632441	0.999698
Bacteroides neonati	267.16	274.217	260.103	-0.0748254	0.273774	-0.27331	0.784615	0.999698
Bacteroides dorei	265.855	268.624	263.086	-0.0282078	0.300007	-0.0940235	0.92509	0.999698
Bacteroides helcogenes	264.046	285.742	242.35	-0.236126	0.287329	-0.821795	0.411193	0.999698
Bradyrhizobium canariense	263.767	356.113	171.421	-1.05481	0.500774	-2.10636	0.0351728	0.999698
Anaeroglobus geminatus	262.264	266.994	257.535	-0.0540587	0.199825	-0.27053	0.786752	0.999698
Bacteroides salyersiae	262.019	274.632	249.406	-0.137616	0.283868	-0.484789	0.627826	0.999698
Capnocytophaga haemolytica	260.965	291.307	230.624	-0.338194	0.328201	-1.03045	0.3028	0.999698
Alloprevotella rava	260.951	266.479	255.423	-0.0613016	0.270835	-0.226343	0.820935	0.999698
Paraprevotella clara	259.166	268.787	249.545	-0.106485	0.241929	-0.44015	0.659829	0.999698
Acetobacterium woodii	258.097	236.634	279.56	0.23535	0.168518	1.39658	0.162538	0.999698
Holdemania massiliensis	256.742	229.741	283.743	0.301678	0.157852	1.91114	0.0559866	0.999698
Enterorhabdus caecimuris	255.909	224.694	287.123	0.349685	0.188327	1.8568	0.0633401	0.999698
Lactobacillus reuteri	255.543	289.576	221.511	-0.386772	0.441591	-0.875862	0.381105	0.999698
Porphyromonas cangingivalis	254.511	263.04	245.981	-0.0955431	0.23445	-0.40752	0.683626	0.999698
Anaerofilum sp.	254.421	232.463	276.379	0.251306	0.163446	1.53755	0.12416	0.999698
Candidatus Soleaferrea	253.535	210.997	296.072	0.487654	0.152525	3.1972	0.00138767	0.999698
Ruminococcus callidus	253.33	227.072	279.587	0.300886	0.197376	1.52443	0.127401	0.999698
Acutalibacter muris	253.037	229.576	276.498	0.265297	0.193974	1.36769	0.171408	0.999698
Bacteroides eggerthii	249.51	255.295	243.725	-0.0656679	0.28281	-0.232198	0.816384	0.999698
Prevotella copri	248.602	257.88	239.324	-0.107	0.28543	-0.374873	0.707755	0.999698
Proteocatella sphenisci	248.338	263.88	232.796	-0.179829	0.184758	-0.973321	0.330394	0.999698
Clostridium sporosphaeroides	247.559	236.242	258.876	0.128332	0.182233	0.70422	0.481296	0.999698
Roseburia	242.807	176.175	309.438	0.813485	0.481936	1.68795	0.0914206	0.999698
Coprococcus	241.753	213.912	269.593	0.334818	0.220447	1.51881	0.128809	0.999698
Coprobacillus sp.	241.72	262.687	220.753	-0.248223	0.219303	-1.13187	0.257688	0.999698
Massiliomicrobiota timonensis	240.778	235.322	246.235	0.0691687	0.255408	0.270817	0.786532	0.999698
Alistipes obesi	240.061	242.692	237.43	-0.0312063	0.263846	-0.118275	0.90585	0.999698
Prevotella timonensis	238.08	242.758	233.401	-0.0553415	0.259578	-0.213198	0.831173	0.999698
Bacteroides propionicifaciens	237.999	243.95	232.048	-0.0714408	0.294156	-0.242867	0.808108	0.999698
Parabacteroides merdae	237.19	244.782	229.597	-0.0923026	0.237621	-0.388444	0.697687	0.999698
Sphingomonas sanguinis	232.16	316.336	147.984	-1.09612	0.504693	-2.17185	0.0298669	0.999698
Bacteroides plebeius	231.211	226.466	235.956	0.0594087	0.293178	0.202637	0.839419	0.999698
Ruminococcus bicirculans	230.234	209.088	251.379	0.262186	0.152593	1.71821	0.0857589	0.999698
Firmicutes	229.872	214.694	245.05	0.19411	0.229925	0.844231	0.39854	0.999698
Alloprevotella tannerae	227.595	240.737	214.454	-0.166028	0.275572	-0.602485	0.546851	0.999698
Niameybacter massiliensis	226.192	212.056	240.329	0.179102	0.204026	0.877839	0.380031	0.999698
Proteiniphilum saccharofermentans	225.797	224.004	227.589	0.0233037	0.283535	0.0821899	0.934496	0.999698
Cellulosilyticum ruminicola	225.431	224.32	226.543	0.015057	0.211451	0.0712081	0.943232	0.999698
Sedimentibacter sp.	223.301	216.711	229.89	0.0855291	0.150098	0.569823	0.568798	0.999698
Anaerolineaceae bacterium	222.315	229.708	214.922	-0.0955914	0.29463	-0.324445	0.745601	0.999698
Clostridium clariflavum	221.589	225.96	217.217	-0.0550638	0.184756	-0.298035	0.765676	0.999698
Lachnospira	218.308	209.727	226.889	0.1127	0.276172	0.40808	0.683215	0.999698
Prevotella multisaccharivorax	217.994	215.899	220.089	0.0276896	0.292291	0.0947332	0.924527	0.999698
Pseudoalteromonas sp.	217.019	278.863	155.175	-0.845971	0.51992	-1.62712	0.103712	0.999698
Megasphaera sp.	216.199	204.591	227.807	0.155247	0.132987	1.16738	0.243056	0.999698
Porphyromonadaceae	215.265	224.988	205.542	-0.130824	0.354325	-0.36922	0.711964	0.999698
Clostridium josui	214.028	216.469	211.588	-0.0323554	0.420204	-0.0769992	0.938624	0.999698
Phoenicibacter massiliensis	211.182	205.222	217.142	0.0842928	0.169719	0.496662	0.619427	0.999698
Bacteroides acidifaciens	210.883	224.521	197.245	-0.18276	0.268211	-0.681404	0.495616	0.999698
Bacteroides nordii	210.429	208.766	212.093	0.0256628	0.30492	0.0841623	0.932927	0.999698
Fournierella massiliensis	206.605	189.939	223.272	0.229721	0.184671	1.24394	0.213521	0.999698
unclassified Ruminococcaceae	205.75	223.147	188.353	-0.239084	0.20739	-1.15282	0.248983	0.999698
Parabacteroides goldsteinii	205.703	207.949	203.456	-0.0292093	0.273556	-0.106777	0.914966	0.999698
Cupriavidus metallidurans	205.272	211.455	199.088	-0.0882293	0.45688	-0.193113	0.846871	0.999698
Bacteroides clarus	204.745	211.059	198.43	-0.0893258	0.29308	-0.304783	0.760531	0.999698
Dysgonomonas mossii	204.619	203.765	205.473	0.0117556	0.325427	0.0361236	0.971184	0.999698
Lactobacillus taiwanensis	204.218	231.819	176.617	-0.392071	0.450979	-0.869377	0.384641	0.999698
Desulfosporosinus sp.	202.604	199.087	206.12	0.0496638	0.190075	0.261285	0.793872	0.999698
Fusibacter sp.	202.543	191.107	213.979	0.165108	0.230865	0.715172	0.474503	0.999698
Anaerostipes caccae	202.195	172.462	231.928	0.425717	0.230373	1.84794	0.0646105	0.999698
Odoribacter splanchnicus	202.009	200.057	203.96	0.028337	0.247546	0.114472	0.908864	0.999698
Prevotella stercorea	201.231	201.814	200.648	-0.00765182	0.284817	-0.0268657	0.978567	0.999698
Porphyromonas crevioricanis	199.381	206.927	191.834	-0.10949	0.321839	-0.340201	0.733705	0.999698
Muribaculum	198.542	197.975	199.109	0.007611	0.314059	0.0242343	0.980666	0.999698
Megasphaera micronuciformis	197.777	187.569	207.985	0.146823	0.204357	0.718464	0.472471	0.999698
Peptostreptococcaceae bacterium	197.776	178.479	217.073	0.282929	0.260397	1.08653	0.277245	0.999698
Epulopiscium sp.	196.52	222.161	170.878	-0.379503	0.352616	-1.07625	0.281816	0.999698
Bacteroides coprocola	193.853	190.606	197.1	0.0483489	0.328688	0.147097	0.883056	0.999698
Anaerostipes	192.632	179.964	205.299	0.189122	0.205992	0.918103	0.358565	0.999698
Catenibacterium mitsuokai	192.04	194.345	189.736	-0.0254554	0.158686	-0.160414	0.872555	0.999698
Alistipes	191.047	186.928	195.166	0.0629716	0.256107	0.24588	0.805775	0.999698
Bacteroides stercorirosoris	190.929	193.781	188.078	-0.0396619	0.225939	-0.175543	0.860653	0.999698
Bacteroides reticulotermitis	190.607	186.3	194.915	0.0691818	0.205962	0.335896	0.736949	0.999698
Porphyromonas endodontalis	188.812	196.43	181.194	-0.116637	0.312782	-0.372903	0.709221	0.999698
Propionispira raffinosivorans	188.431	181.202	195.66	0.107706	0.223035	0.48291	0.62916	0.999698
Cellulosilyticum sp.	187.251	182.732	191.771	0.0628124	0.178384	0.352119	0.724749	0.999698
Oribacterium asaccharolyticum	187.241	207.098	167.384	-0.306864	0.23163	-1.3248	0.185237	0.999698
Porphyromonas macacae	187.234	187.471	186.998	-0.00433181	0.359736	-0.0120417	0.990392	0.999698
Bacteroides graminisolvens	186.49	189.952	183.027	-0.0524962	0.29203	-0.179763	0.857339	0.999698
Paraprevotella xylaniphila	186.386	187.92	184.853	-0.021603	0.347972	-0.0620826	0.950497	0.999698
Porphyromonas uenonis	185.631	198.85	172.412	-0.205844	0.259024	-0.794691	0.426793	0.999698
Dysgonomonas capnocytophagoides	184.227	179.293	189.161	0.0779107	0.243804	0.319563	0.749299	0.999698
Acetivibrio cellulolyticus	182.499	173.458	191.539	0.144503	0.23874	0.605275	0.544996	0.999698
Oceanibaculum pacificum	182.013	241.295	122.73	-0.975483	0.495753	-1.96768	0.0491047	0.999698
Clostridium hungatei	180.139	162.196	198.081	0.292413	0.180788	1.61743	0.105785	0.999698
Dethiosulfatibacter aminovorans	176.871	165.494	188.247	0.183966	0.244196	0.753354	0.451237	0.999698
Clostridium papyrosolvens	175.197	140.651	209.742	0.58076	0.272642	2.13012	0.0331615	0.999698
Traorella massiliensis	174.001	155.877	192.126	0.304877	0.19693	1.54815	0.121586	0.999698
Oribacterium	173.251	174.386	172.117	-0.0236969	0.201549	-0.117574	0.906405	0.999698
Lentimicrobium saccharophilum	172.937	180.944	164.929	-0.132231	0.257019	-0.51448	0.606916	0.999698
Prevotella buccae	172.618	183.993	161.244	-0.18851	0.283126	-0.665816	0.505529	0.999698
Phocaeicola abscessus	171.231	182.596	159.866	-0.192114	0.320783	-0.59889	0.549246	0.999698
Beijerinckia indica	170.567	234.958	106.175	-1.14648	0.514138	-2.22992	0.0257531	0.999698
Prevotella bryantii	169.693	173.905	165.481	-0.0699562	0.300794	-0.232572	0.816094	0.999698
Bacteroides timonensis	169.39	176.555	162.224	-0.11938	0.268971	-0.443839	0.657159	0.999698
Porphyromonas catoniae	168.266	172.982	163.55	-0.0808362	0.245735	-0.328957	0.742188	0.999698
Faecalitalea cylindroides	167.977	162.871	173.082	0.0903284	0.238687	0.378438	0.705105	0.999698
Prevotella buccalis	166.102	175.068	157.136	-0.155872	0.345125	-0.451639	0.651529	0.999698
Bacteroides cellulosilyticus	166.063	168.064	164.061	-0.030952	0.285267	-0.108502	0.913598	0.999698
Prevotella baroniae	165.956	170.729	161.184	-0.0824584	0.291145	-0.283221	0.777008	0.999698
Desulfitobacterium hafniense	162.67	158.588	166.751	0.0728135	0.205048	0.355104	0.722512	0.999698
Allobaculum stercoricanis	161.655	161.485	161.824	0.00214456	0.363923	0.00589289	0.995298	0.999698
Cloacibacillus porcorum	160.904	153.994	167.815	0.120184	0.157043	0.765292	0.444098	0.999698
Paenibacillus polymyxa	160.134	153.006	167.262	0.130566	0.285517	0.457297	0.647457	0.999698
Streptococcus lutetiensis	158.49	148.675	168.305	0.180167	0.560685	0.321334	0.747957	0.999698
Proteiniphilum acetatigenes	157.929	153.029	162.83	0.0890979	0.308399	0.288905	0.772654	0.999698
Sphingobacterium sp.	157.496	159.177	155.814	-0.0291331	0.242606	-0.120084	0.904417	0.999698
Chlorobium phaeovibrioides	155.781	161.34	150.223	-0.101132	0.830498	-0.121773	0.903079	0.999698
Prevotella marshii	155.132	161.971	148.293	-0.126294	0.259148	-0.487342	0.626016	0.999698
Atopobium sp.	154.991	141.08	168.901	0.261118	0.2005	1.30233	0.192804	0.999698
Paenibacillus antibioticophila	154.696	162.895	146.496	-0.151333	0.415508	-0.364211	0.7157	0.999698
Gammaproteobacteria bacterium	154.051	201.735	106.367	-0.924019	0.503546	-1.83502	0.0665022	0.999698
Enterorhabdus mucosicola	153.647	132.125	175.168	0.398431	0.15017	2.6532	0.00797315	0.999698
Caldicoprobacter oshimai	153.374	130.295	176.453	0.436004	0.343332	1.26992	0.204114	0.999698
Bacteroidetes oral	152.634	154.756	150.513	-0.0406448	0.337833	-0.12031	0.904237	0.999698
Porphyromonas asaccharolytica	151.363	159.697	143.029	-0.158739	0.285156	-0.556676	0.577749	0.999698
Peptoanaerobacter stomatis	151.349	165.046	137.651	-0.259358	0.233225	-1.11205	0.266116	0.999698
Youngiibacter fragilis	150.888	157.95	143.825	-0.140201	0.203152	-0.690129	0.490113	0.999698
Dielma fastidiosa	148.979	137.415	160.542	0.227187	0.192352	1.1811	0.237563	0.999698
Anaerophaga thermohalophila	148.815	150.84	146.791	-0.036972	0.23189	-0.159438	0.873324	0.999698
Herbaspirillum rubrisubalbicans	145.538	196.62	94.4563	-1.05791	0.608602	-1.73826	0.0821645	0.999698
Enterococcus faecalis	143.753	161.143	126.364	-0.346704	0.247112	-1.40303	0.160608	0.999698
Fermentimonas caenicola	143.397	153.219	133.576	-0.195717	0.275592	-0.71017	0.477598	0.999698
Clostridium perfringens	141.802	138.956	144.648	0.0613594	0.230542	0.266153	0.790121	0.999698
Geosporobacter ferrireducens	141.666	137.126	146.207	0.09012	0.145642	0.618778	0.536062	0.999698
Kandleria vitulina	141.558	153.534	129.583	-0.241256	0.299409	-0.805775	0.420373	0.999698
Alistipes onderdonkii	139.46	146.451	132.47	-0.143687	0.287113	-0.500453	0.616756	0.999698
Acetobacterium bakii	139.311	126.925	151.697	0.24464	0.154878	1.57956	0.114207	0.999698
Porphyromonas circumdentaria	138.274	143.258	133.29	-0.102077	0.225817	-0.452034	0.651245	0.999698
Bacteroides faecichinchillae	138.078	146.295	129.861	-0.165658	0.25492	-0.649841	0.515795	0.999698
Amphibacillus xylanus	137.896	153.717	122.075	-0.328284	0.227446	-1.44335	0.148923	0.999698
Christensenella timonensis	137.735	135.939	139.53	0.0388322	0.195456	0.198674	0.842517	0.999698
Ileibacterium massiliense	137.275	132.213	142.336	0.111477	0.243945	0.456976	0.647688	0.999698
Millionella massiliensis	136.672	138.253	135.091	-0.0352106	0.26142	-0.13469	0.892857	0.999698
Alistipes indistinctus	135.475	134.968	135.983	0.01189	0.304188	0.0390878	0.96882	0.999698
Prevotella bivia	135.146	140.609	129.684	-0.112591	0.22182	-0.507579	0.611749	0.999698
Anaerococcus prevotii	134.853	123.599	146.107	0.24229	0.762765	0.317647	0.750753	0.999698
Komagataeibacter rhaeticus	134.811	181.24	88.3814	-1.03661	0.545485	-1.90034	0.0573886	0.999698
Eubacterium	134.644	126.71	142.578	0.164966	0.328228	0.502597	0.615248	0.999698
Megamonas hypermegale	134.389	139.622	129.156	-0.107595	0.272033	-0.395524	0.692456	0.999698
Asaccharospora irregularis	134.371	148.496	120.247	-0.304264	0.435044	-0.699387	0.48431	0.999698
Collinsella sp.	133.957	123.905	144.008	0.216829	0.200441	1.08176	0.279358	0.999698
Erysipelatoclostridium sp.	132.932	141.758	124.105	-0.184892	0.181219	-1.02027	0.307601	0.999698
Peptoclostridium acidaminophilum	132.729	130.134	135.323	0.0534152	0.180934	0.295219	0.767826	0.999698
Eubacterium infirmum	131.72	127.244	136.197	0.0988092	0.159833	0.618201	0.536443	0.999698
Cloacibacillus sp.	129.835	125.224	134.445	0.102633	0.134086	0.765421	0.444021	0.999698
Atopobium vaginae	129.453	141.829	117.077	-0.275378	0.390337	-0.705489	0.480506	0.999698
Alistipes ihumii	128.361	128.658	128.065	-0.00669556	0.248099	-0.0269875	0.97847	0.999698
Treponema primitia	128.349	128.041	128.656	0.0043832	0.127678	0.0343301	0.972614	0.999698
Capnocytophaga sp.	128.175	129.811	126.539	-0.037854	0.332543	-0.113832	0.909371	0.999698
Maledivibacter halophilus	127.723	130.506	124.939	-0.0682333	0.148434	-0.459686	0.645741	0.999698
Sneathiella glossodoripedis	127.433	175.403	79.463	-1.14227	0.491434	-2.32437	0.0201058	0.999698
Defluviitalea phaphyphila	127.225	104.423	150.028	0.524252	0.189728	2.76317	0.00572424	0.999698
Streptococcus oralis	126.71	118.616	134.805	0.188155	0.341538	0.550904	0.581699	0.999698
Mucilaginibacter sp.	126.542	138.532	114.552	-0.272534	0.313338	-0.869775	0.384423	0.999698
Bacteroides gallinarum	126.47	131.546	121.394	-0.113501	0.251474	-0.451343	0.651743	0.999698
Porphyromonas levii	126.051	127.663	124.439	-0.0373585	0.325566	-0.114749	0.908644	0.999698
Clostridium cellulovorans	125.986	112.957	139.014	0.304248	0.203445	1.49548	0.13479	0.999698
Clostridium intestinale	125.815	127.517	124.113	-0.0382387	0.23568	-0.162248	0.871111	0.999698
Christensenella minuta	125.352	116.524	134.18	0.203622	0.246708	0.825357	0.409169	0.999698
Prevotella saccharolytica	124.361	122.374	126.347	0.043998	0.278373	0.158054	0.874414	0.999698
Clostridium saccharobutylicum	124.239	111.109	137.37	0.311079	0.273116	1.139	0.254704	0.999698
Rikenella microfusus	124.22	134.89	113.55	-0.245846	0.293438	-0.83781	0.402137	0.999698
Sellimonas intestinalis	124.101	120.686	127.517	0.0890517	0.170584	0.522041	0.601642	0.999698
Pyramidobacter sp.	122.892	124.029	121.755	-0.0252547	0.17773	-0.142096	0.887004	0.999698
Odoribacter laneus	122.728	119.162	126.294	0.0831203	0.220507	0.37695	0.706211	0.999698
Butyricimonas	122.253	127.049	117.456	-0.11274	0.261775	-0.430677	0.666703	0.999698
bacterium LF-3	122.109	122.093	122.124	0.0110063	0.162902	0.0675641	0.946133	0.999698
Clostridium colicanis	122.067	123.976	120.157	-0.0425304	0.257668	-0.165059	0.868897	0.999698
Paenibacillus durus	120.279	130.104	110.455	-0.236417	0.459742	-0.514239	0.607085	0.999698
Paeniclostridium sordellii	119.49	114.553	124.426	0.122888	0.19801	0.620613	0.534854	0.999698
Terrabacteria group	119.184	110.371	127.998	0.218554	0.348995	0.626238	0.531159	0.999698
Flavobacterium sp.	119.051	120.077	118.024	-0.0230061	0.222974	-0.103178	0.917821	0.999698
Clostridium cellulosi	118.655	106.833	130.476	0.286296	0.187184	1.52949	0.126143	0.999698
Streptococcus gallolyticus	118.487	121.623	115.351	-0.0758077	0.202258	-0.374807	0.707804	0.999698
Prevotella oulorum	117.797	125.883	109.712	-0.194271	0.257282	-0.75509	0.450195	0.999698
Clostridium neonatale	117.242	116.808	117.676	0.0077513	0.196481	0.0394506	0.968531	0.999698
Sunxiuqinia dokdonensis	117.203	130.69	103.716	-0.333079	0.417256	-0.79826	0.42472	0.999698
Sanguibacteroides justesenii	116.801	120.09	113.513	-0.0820662	0.387304	-0.211891	0.832192	0.999698
Pseudobacteroides cellulosolvens	115.392	97.5562	133.228	0.451468	0.364309	1.23925	0.215255	0.999698
Parabacteroides gordonii	115.179	115.463	114.895	-0.00593933	0.277798	-0.02138	0.982943	0.999698
Treponema socranskii	115.068	104.864	125.272	0.245615	0.181772	1.35122	0.176623	0.999698
Sharpea azabuensis	114.961	114.216	115.706	0.0207004	0.190293	0.108781	0.913376	0.999698
Succinivibrio dextrinosolvens	114.631	106.538	122.725	0.20901	0.189908	1.10059	0.271077	0.999698
Lascolabacillus massiliensis	114.513	113.809	115.216	0.0209195	0.279418	0.0748682	0.94032	0.999698
Peptostreptococcus anaerobius	113.381	122.541	104.221	-0.233212	0.349817	-0.666667	0.504985	0.999698
Clostridium jeddahense	113.335	109.435	117.236	0.0996543	0.15838	0.629211	0.529211	0.999698
unclassified Bacteroidales	113.011	111.906	114.116	0.0357485	0.220039	0.162465	0.87094	0.999698
Clostridium butyricum	112.834	98.8121	126.856	0.360338	0.292674	1.23119	0.21825	0.999698
Dysgonomonas	112.51	109.054	115.967	0.0843686	0.26873	0.313953	0.753557	0.999698
Alistipes finegoldii	112.253	106.679	117.826	0.143795	0.295014	0.487419	0.625961	0.999698
Alistipes senegalensis	112.215	120.234	104.195	-0.204757	0.259309	-0.789625	0.429747	0.999698
Eubacterium sulci	111.633	107.052	116.213	0.117233	0.194961	0.601317	0.547629	0.999698
Pedobacter sp.	110.795	108.648	112.943	0.0578103	0.314218	0.183982	0.854028	0.999698
Pelomonas sp.	110.626	108.062	113.191	0.0672068	0.213774	0.314382	0.753231	0.999698
Shuttleworthia satelles	110.298	93.8608	126.734	0.431266	0.336823	1.28039	0.200406	0.999698
Listeria monocytogenes	110.173	116.808	103.539	-0.172956	0.424509	-0.407426	0.683695	0.999698
Lutispora thermophila	109.581	118.381	100.78	-0.238697	0.179346	-1.33093	0.183212	0.999698
Ruminiclostridium thermocellum	108.255	96.1542	120.356	0.323735	0.164648	1.96622	0.0492729	0.999698
Clostridium innocuum	107.749	95.4757	120.023	0.329029	0.242148	1.35879	0.174213	0.999698
Holdemania filiformis	106.959	102.696	111.222	0.106886	0.151466	0.705681	0.480387	0.999698
Bacillus	106.806	103.475	110.137	0.0954103	0.238247	0.400468	0.688812	0.999698
Prevotella albensis	106.387	105.152	107.622	0.0311123	0.298696	0.10416	0.917042	0.999698
Clostridium pasteurianum	105.648	102.872	108.425	0.0718381	0.205262	0.349982	0.726352	0.999698
Anaplasma phagocytophilum	105.373	139.519	71.2275	-0.970013	0.752585	-1.28891	0.19743	0.999698
Syntrophobotulus glycolicus	104.581	103.877	105.286	0.0153458	0.181597	0.0845045	0.932655	0.999698
Prevotella oryzae	104.457	114.944	93.9693	-0.290149	0.310438	-0.934646	0.349971	0.999698
Enterococcus	104.203	100.884	107.523	0.0891319	0.187531	0.475292	0.634579	0.999698
Clostridium puniceum	104.024	98.8193	109.228	0.143539	0.188906	0.759842	0.447349	0.999698
Sneathia amnii	103.483	82.6036	124.362	0.590851	1.52492	0.387462	0.698414	0.999698
Lachnoanaerobaculum	102.949	106.615	99.2824	-0.102936	0.242871	-0.423832	0.671688	0.999698
Anaerovibrio lipolyticus	102.658	91.5417	113.775	0.310427	0.269201	1.15314	0.248852	0.999698
Veillonellaceae	102.403	98.8823	105.924	0.0977206	0.219311	0.44558	0.655901	0.999698
Treponema succinifaciens	101.811	94.2969	109.324	0.210808	0.17272	1.22051	0.22227	0.999698
Mesorhizobium plurifarium	100.343	138.374	62.3121	-1.15067	0.48647	-2.36535	0.0180132	0.999698
Sporanaerobacter sp.	99.711	91.6535	107.769	0.235676	0.448873	0.52504	0.599556	0.999698
Geobacillus sp.	99.6142	120.429	78.7998	-0.611572	0.52677	-1.16099	0.245648	0.999698
Flexilinea flocculi	99.5545	91.9555	107.154	0.21602	0.166413	1.29809	0.194255	0.999698
Proteiniclasticum ruminis	99.5096	96.4894	102.53	0.0844932	0.172851	0.48882	0.624969	0.999698
Porphyromonas canoris	97.5084	97.1364	97.8804	0.0117685	0.305086	0.0385743	0.96923	0.999698
Coriobacteriaceae bacterium	97.2939	95.2111	99.3767	0.0629155	0.221603	0.283911	0.776478	0.999698
Paenibacillus	97.0076	85.7346	108.281	0.336892	0.285819	1.17869	0.238522	0.999698
Anaerobiospirillum succiniciproducens	96.8662	94.8067	98.9258	0.0661708	0.390347	0.169518	0.865389	0.999698
Clostridium bornimense	96.7327	100.4	93.0653	-0.108128	0.241266	-0.44817	0.654031	0.999698
Porphyromonas gulae	96.4307	94.0676	98.7938	0.0770552	0.255371	0.301738	0.762852	0.999698
Enterococcus sp.	96.2457	98.5598	93.9316	-0.0649881	0.172578	-0.376572	0.706492	0.999698
Prevotella maculosa	96.1896	98.8942	93.485	-0.0785526	0.290172	-0.27071	0.786614	0.999698
Prevotella intermedia	95.015	91.629	98.401	0.103694	0.283662	0.365554	0.714698	0.999698
Candidatus Glomeribacter	93.7048	130.376	57.0336	-1.19262	0.516627	-2.30847	0.0209731	0.999698
Mucinivorans hirudinis	93.3556	97.0377	89.6735	-0.109524	0.291938	-0.37516	0.707541	0.999698
Marinilabilia salmonicolor	92.3479	90.5036	94.1923	0.0552209	0.287716	0.191928	0.847798	0.999698
Clostridium disporicum	92.1036	81.7524	102.455	0.329103	0.204567	1.60878	0.107665	0.999698
Solobacterium moorei	92.0971	76.7525	107.442	0.495026	0.276776	1.78855	0.0736879	0.999698
Peptoniphilus sp.	91.8042	84.1744	99.434	0.224148	0.168937	1.32681	0.18457	0.999698
Candidatus Azobacteroides	90.6512	89.4514	91.851	0.0381984	0.344141	0.110996	0.911619	0.999698
Lactobacillus amylovorus	90.5582	105.356	75.7601	-0.476057	0.443927	-1.07238	0.283551	0.999698
Clostridium termitidis	90.3261	86.6738	93.9783	0.12016	0.237645	0.505627	0.613119	0.999698
Eubacterium dolichum	90.3014	90.251	90.3519	0.00395312	0.219898	0.0179771	0.985657	0.999698
Pseudomonas sp.	90.0374	103.544	76.5304	-0.437555	0.243598	-1.79622	0.0724597	0.999698
Prolixibacter bellariivorans	89.8071	97.3237	82.2905	-0.240824	0.369862	-0.651118	0.51497	0.999698
Capnocytophaga canis	89.6181	85.0732	94.163	0.150573	0.300339	0.501344	0.616129	0.999698
Pseudolabrys sp.	89.5676	120.906	58.229	-1.05452	0.495872	-2.1266	0.0334537	0.999698
Fluoribacter dumoffii	89.4839	85.2649	93.7028	0.133167	0.183882	0.724199	0.468943	0.999698
Slackia heliotrinireducens	89.115	85.3861	92.8439	0.129769	0.181974	0.713118	0.475773	0.999698
Prevotella paludivivens	89.0448	89.7885	88.3012	-0.0233284	0.316161	-0.0737866	0.94118	0.999698
Salinivirga cyanobacteriivorans	88.9215	96.1442	81.6988	-0.235369	0.333146	-0.706505	0.479874	0.999698
Schwartzia succinivorans	88.4854	89.0045	87.9663	-0.0180066	0.275092	-0.0654567	0.94781	0.999698
Clostridium magnum	88.4804	85.1365	91.8244	0.116456	0.144437	0.80627	0.420087	0.999698
Akkermansia glycaniphila	88.1991	95.5098	80.8884	-0.237073	0.506547	-0.468019	0.639771	0.999698
Megamonas rupellensis	87.8612	79.9072	95.8151	0.261704	0.441531	0.59272	0.553368	0.999698
Paenibacillus odorifer	87.7656	80.9121	94.6191	0.225751	0.224685	1.00474	0.31502	0.999698
Prevotella salivae	87.7207	91.7799	83.6615	-0.135473	0.283374	-0.478071	0.632599	0.999698
Muribaculum intestinale	87.7121	91.0177	84.4066	-0.100666	0.253159	-0.397638	0.690897	0.999698
Dorea sp. 5-2	87.6503	79.2303	96.0703	0.27721	0.192542	1.43973	0.149942	0.999698
Acetoanaerobium noterae	87.451	70.3624	104.54	0.571472	0.434283	1.3159	0.188209	0.999698
Anaerovibrio sp.	87.3296	80.9125	93.7467	0.201621	0.161075	1.25172	0.210672	0.999698
Bradyrhizobium sp.	86.421	109.062	63.7804	-0.777402	0.319186	-2.43558	0.0148679	0.999698
Clostridium chromiireducens	86.2176	80.0079	92.4273	0.222738	0.186711	1.19296	0.232885	0.999698
Drancourtella massiliensis	86.0172	90.3914	81.643	-0.141881	0.186754	-0.759723	0.44742	0.999698
Clostridium cadaveris	85.9169	80.66	91.1738	0.182062	0.215378	0.845315	0.397935	0.999698
Methylocystis sp.	85.6789	115.627	55.7308	-1.05324	0.481204	-2.18876	0.0286142	0.999698
Pyramidobacter piscolens	85.1848	93.4028	76.9667	-0.275034	0.169463	-1.62297	0.104596	0.999698
Orenia marismortui	84.6501	97.5318	71.7683	-0.442713	0.471762	-0.938423	0.348027	0.999698
Alistipes timonensis	84.5996	86.4504	82.7488	-0.0567737	0.271671	-0.20898	0.834464	0.999698
Prevotella disiens	84.4166	89.7861	79.0471	-0.179692	0.258344	-0.695553	0.486709	0.999698
Candidatus Symbiothrix	84.0177	86.4146	81.6207	-0.0834101	0.305056	-0.273426	0.784526	0.999698
Labilibacter aurantiacus	83.5484	86.9262	80.1706	-0.116125	0.272811	-0.425663	0.670354	0.999698
Oxobacter pfennigii	83.4569	72.4154	94.4985	0.381545	0.167222	2.28166	0.0225094	0.999698
Eggerthia catenaformis	83.3495	78.9301	87.7688	0.161639	0.246662	0.655304	0.512272	0.999698
Prevotella nanceiensis	82.0113	77.948	86.0746	0.145678	0.315262	0.462086	0.64402	0.999698
Geofilum sp.	81.9198	78.8436	84.9961	0.106813	0.299115	0.357097	0.721019	0.999698
Shuttleworthia sp.	81.6669	81.0777	82.2562	0.025965	0.214414	0.121097	0.903614	0.999698
Draconibacterium orientale	81.6636	86.9439	76.3832	-0.187271	0.301958	-0.620191	0.535132	0.999698
Terrisporobacter glycolicus	81.641	74.9062	88.3758	0.246603	0.169683	1.45332	0.146135	0.999698
Ndongobacter massiliensis	81.2128	67.9948	94.4309	0.472568	0.151095	3.12763	0.00176222	0.999698
Desulfobacula sp.	80.7571	74.2646	87.2496	0.218877	0.233351	0.93797	0.34826	0.999698
Megasphaera elsdenii	80.7203	80.1475	81.293	0.0261321	0.208354	0.125422	0.90019	0.999698
Magnetospirillum gryphiswaldense	80.5844	103.656	57.5124	-0.850272	0.612162	-1.38897	0.164843	0.999698
Clostridium estertheticum	80.2677	71.8404	88.695	0.309403	0.207445	1.4915	0.135831	0.999698
Oceanibacterium hippocampi	80.255	109.868	50.6418	-1.11798	0.526651	-2.1228	0.0337704	0.999698
Streptococcus sp.	80.1545	74.5135	85.7956	0.205722	0.181095	1.13599	0.255962	0.999698
Butyricimonas virosa	80.0202	84.1683	75.8721	-0.147879	0.233431	-0.633502	0.526406	0.999698
Pseudoramibacter alactolyticus	79.8352	73.5302	86.1402	0.221288	0.190968	1.15877	0.246549	0.999698
Clostridium saudiense	79.6737	62.1192	97.2282	0.653941	0.434716	1.50429	0.132506	0.999698
Labilibacter marinus	79.6403	80.0155	79.2651	-0.013099	0.241498	-0.0542407	0.956743	0.999698
Streptococcus salivarius	79.4954	100.534	58.4568	-0.785077	0.815314	-0.962913	0.335591	0.999698
Clostridium cavendishii	79.2632	67.513	91.0134	0.439496	0.300104	1.46448	0.143063	0.999698
Tepidanaerobacter acetatoxydans	79.1817	69.1454	89.2179	0.358121	0.231387	1.54772	0.121691	0.999698
Clostridium sp. ASF502	78.7439	75.7252	81.7626	0.0963739	0.238136	0.404701	0.685698	0.999698
Erysipelatoclostridium	78.653	102.885	54.4211	-0.910869	0.304377	-2.99257	0.00276643	0.999698
Streptococcus constellatus	78.1477	78.1565	78.139	-0.000823534	0.576666	-0.00142809	0.998861	0.999698
Colibacter massiliensis	77.7187	72.8635	82.5739	0.188499	0.183398	1.02781	0.304038	0.999698
Mobilibacterium timonense	77.7087	70.9388	84.4787	0.248178	0.166185	1.49338	0.135337	0.999698
Clostridium ihumii	77.6425	76.0547	79.2302	0.0617039	0.463661	0.13308	0.89413	0.999698
Clostridium hiranonis	77.5941	71.0795	84.1087	0.238614	0.208568	1.14406	0.252599	0.999698
Pelosinus	77.1816	59.1799	95.1834	0.687575	0.370116	1.85773	0.0632076	0.999698
Peptoniphilus harei	77.0598	65.0686	89.0509	0.453686	1.26349	0.359074	0.71954	0.999698
Thermophagus xiamenensis	76.9656	76.6981	77.233	0.00999515	0.344721	0.0289949	0.976869	0.999698
Megasphaera cerevisiae	76.9063	74.902	78.9107	0.0767484	0.211116	0.363536	0.716204	0.999698
Enterococcus aquimarinus	76.5373	84.2153	68.8594	-0.289498	0.455244	-0.635917	0.52483	0.999698
Clostridium cellobioparum	76.5137	63.792	89.2354	0.489914	0.313038	1.56503	0.117576	0.999698
Prevotella histicola	76.4094	76.6527	76.1662	-0.00694207	0.26861	-0.0258444	0.979381	0.999698
Dubosiella newyorkensis	76.2175	69.86	82.575	0.248225	0.213184	1.16437	0.244275	0.999698
Holdemanella biformis	76.1908	71.4701	80.9114	0.178841	0.182542	0.979729	0.32722	0.999698
Clostridium tyrobutyricum	76.1838	65.039	87.3286	0.430802	0.248007	1.73705	0.0823778	0.999698
Mahella australiensis	75.8496	68.0427	83.6564	0.28763	0.279325	1.02973	0.303136	0.999698
Ethanoligenens harbinense	75.2064	70.3947	80.0182	0.189124	0.210178	0.899832	0.36821	0.999698
Intestinibacter bartlettii	75.1873	73.7352	76.6395	0.0600754	0.184573	0.325482	0.744816	0.999698
Paenibacillus kribbensis	74.8222	68.7147	80.9297	0.237992	0.597327	0.398429	0.690314	0.999698
Lactobacillus ruminis	74.6967	64.7615	84.6318	0.39535	0.282999	1.397	0.162414	0.999698
Calderihabitans maritimus	74.2672	72.3639	76.1705	0.0907266	0.195794	0.463378	0.643094	0.999698
Clostridium novyi	74.2534	82.1631	66.3437	-0.30245	0.315396	-0.958954	0.337582	0.999698
Mariniphaga anaerophila	74.1985	74.3522	74.0448	-0.00788297	0.25862	-0.0304809	0.975684	0.999698
Treponema phagedenis	73.4985	56.3518	90.6452	0.683994	0.393554	1.73799	0.0822122	0.999698
Desulfitobacterium chlororespirans	73.4425	76.0015	70.8836	-0.0978091	0.18155	-0.538746	0.590062	0.999698
Catabacter hongkongensis	73.2568	62.7034	83.8102	0.414513	0.240042	1.72683	0.0841974	0.999698
Veillonella sp.	72.9663	78.0194	67.9131	-0.199032	0.372157	-0.534806	0.592784	0.999698
Neofamilia massiliensis	72.8436	75.2529	70.4343	-0.0908797	0.258717	-0.35127	0.725386	0.999698
Clostridium ljungdahlii	72.8208	72.2143	73.4274	0.0362988	0.189553	0.191497	0.848136	0.999698
Clostridium kluyveri	72.5474	62.7657	82.3292	0.384394	0.195069	1.97055	0.0487754	0.999698
Erysipelatoclostridium ramosum	72.4338	73.3038	71.5638	-0.0315944	0.294389	-0.107322	0.914533	0.999698
Acetobacterium dehalogenans	72.0141	63.3088	80.7193	0.351567	0.289451	1.2146	0.224519	0.999698
Olsenella uli	71.9296	68.5856	75.2737	0.134371	0.204083	0.658415	0.510271	0.999698
Bacillus thuringiensis	71.6737	76.902	66.4454	-0.211905	0.287809	-0.736269	0.461567	0.999698
Saccharicrinis fermentans	71.1558	76.2838	66.0278	-0.210028	0.278149	-0.755093	0.450193	0.999698
Alkalitalea saponilacus	70.5235	71.5949	69.452	-0.0455943	0.28939	-0.157553	0.874809	0.999698
Eubacterium nodatum	70.3344	67.5818	73.0871	0.11687	0.194536	0.600762	0.547999	0.999698
Gordonibacter urolithinfaciens	70.3128	69.9458	70.6798	0.0107054	0.15934	0.0671856	0.946434	0.999698
Gordonibacter pamelaeae	70.0322	65.9655	74.0989	0.153289	0.207493	0.738767	0.460048	0.999698
Hymenobacter sp.	70.0124	70.5474	69.4773	-0.030933	0.234757	-0.131766	0.895169	0.999698
Chryseobacterium sp.	69.8322	67.9601	71.7043	0.0762678	0.214899	0.354901	0.722664	0.999698
Thermosediminibacter oceani	69.7067	67.9736	71.4398	0.0705789	0.281467	0.250754	0.802004	0.999698
Megasphaera	69.6607	66.9726	72.3487	0.120873	0.191854	0.630027	0.528677	0.999698
Streptomyces sp.	69.531	69.9498	69.1121	-0.0125064	0.184485	-0.0677907	0.945952	0.999698
Prevotella bergensis	69.419	70.5199	68.3181	-0.0433136	0.33575	-0.129005	0.897353	0.999698
Peptostreptococcaceae	69.3993	62.8236	75.975	0.280323	0.182813	1.53339	0.12518	0.999698
Streptococcus suis	69.3188	56.5499	82.0878	0.545329	0.328585	1.65963	0.0969894	0.999698
Clostridium lundense	69.1991	64.0525	74.3458	0.217637	0.501828	0.433688	0.664515	0.999698
Acetobacterium wieringae	69.1553	71.7002	66.6105	-0.104237	0.187794	-0.555064	0.578851	0.999698
Synergistes jonesii	68.983	63.1821	74.7839	0.246332	0.200332	1.22962	0.218841	0.999698
Rickettsiales bacterium	68.9667	91.9123	46.0211	-0.999111	0.547585	-1.82458	0.0680646	0.999698
Tepidibacter thalassicus	68.3681	56.1247	80.6115	0.518194	0.235134	2.20382	0.0275368	0.999698
Prevotella enoeca	68.3037	73.3856	63.2217	-0.209317	0.235317	-0.889511	0.373729	0.999698
Synergistes sp.	68.2412	63.6464	72.836	0.190037	0.211436	0.898792	0.368763	0.999698
Lactobacillus acidophilus	67.9923	79.2749	56.7097	-0.484153	0.466923	-1.0369	0.299782	0.999698
Marinifilum fragile	67.8549	68.5406	67.1692	-0.0286492	0.323178	-0.0886484	0.929361	0.999698
Eggerthella sp.	67.6102	61.7641	73.4564	0.262826	0.162558	1.61682	0.105918	0.999698
Desnuesiella massiliensis	66.8753	65.2963	68.4543	0.079006	0.181614	0.435021	0.663547	0.999698
Gottschalkia acidurici	66.781	77.7022	55.8597	-0.48212	0.420304	-1.14707	0.251351	0.999698
Prevotella melaninogenica	66.5712	69.816	63.3264	-0.133815	0.293097	-0.456554	0.647992	0.999698
Geofilum rubicundum	66.4955	64.7706	68.2203	0.072983	0.282721	0.258145	0.796295	0.999698
Ezakiella massiliensis	65.4634	63.1097	67.817	0.11153	0.189291	0.589201	0.555727	0.999698
Vibrio parahaemolyticus	65.4356	83.4372	47.4339	-0.816579	0.40712	-2.00574	0.0448835	0.999698
Lactobacillus harbinensis	65.3783	88.1679	42.5887	-1.05143	0.572215	-1.83747	0.0661399	0.999698
Fusobacterium sp.	65.1722	61.0195	69.3249	0.17705	0.165899	1.06721	0.285876	0.999698
Elioraea tepidiphila	64.9854	90.36	39.6108	-1.18951	0.49455	-2.40524	0.0161616	0.999698
Sporomusa	64.5305	63.116	65.945	0.0590178	0.172324	0.342481	0.731989	0.999698
Clostridium tetanomorphum	64.4597	50.7135	78.2059	0.62791	0.582784	1.07743	0.281288	0.999698
Proteiniborus sp.	64.4397	59.2832	69.5963	0.239501	0.252035	0.950272	0.341974	0.999698
Clostridioides mangenotii	64.3014	51.899	76.7037	0.558897	0.266613	2.09628	0.0360569	0.999698
Flammeovirga sp.	64.2501	69.0294	59.4708	-0.214266	0.335093	-0.639423	0.522548	0.999698
Alkaliphilus metalliredigens	63.8515	56.9569	70.7461	0.314972	0.175893	1.7907	0.0733408	0.999698
Veillonella parvula	63.5284	63.775	63.2818	0.0107684	0.186903	0.0576152	0.954055	0.999698
Prevotella shahii	63.4447	63.2285	63.661	0.0279454	0.184735	0.151273	0.879761	0.999698
Treponema berlinense	63.1283	59.9082	66.3484	0.149199	0.21564	0.69189	0.489006	0.999698
Hathewaya proteolytica	63.0186	67.682	58.3551	-0.218605	0.243521	-0.897684	0.369354	0.999698
Treponema sp.	62.9172	59.1588	66.6755	0.168086	0.2102	0.799647	0.423915	0.999698
Christensenella massiliensis	62.6143	59.9912	65.2374	0.115312	0.187295	0.615672	0.538111	0.999698
Draconibacterium sediminis	62.3709	63.8067	60.9351	-0.065665	0.372235	-0.176407	0.859974	0.999698
Senegalimassilia anaerobia	61.9778	55.4303	68.5253	0.303739	0.183584	1.6545	0.0980265	0.999698
Mitsuokella sp.	61.8954	58.0874	65.7034	0.16702	0.219058	0.762448	0.445793	0.999698
Saccharibacillus sp.	61.6266	65.6503	57.6028	-0.186735	0.267755	-0.697408	0.485548	0.999698
Succinatimonas hippei	61.5712	65.9664	57.1761	-0.211666	0.331835	-0.637864	0.523562	0.999698
Clostridium cellulolyticum	61.4841	52.905	70.0632	0.391132	0.221007	1.76977	0.0767657	0.999698
Desulfosporosinus youngiae	61.0427	61.6963	60.3891	-0.0313748	0.245644	-0.127725	0.898367	0.999698
Gorillibacterium massiliense	60.931	54.5534	67.3086	0.310271	0.23121	1.34194	0.179614	0.999698
Helicobacter sp.	60.8791	66.6754	55.0828	-0.274044	0.386553	-0.708942	0.47836	0.999698
Clostridium acidisoli	60.8701	34.3739	87.3663	1.35108	0.555347	2.43287	0.0149799	0.999698
Acidaminococcus fermentans	60.7482	59.6864	61.8099	0.0478978	0.24244	0.197566	0.843385	0.999698
Bacillus subtilis	60.564	66.6956	54.4324	-0.292411	0.322741	-0.906023	0.364924	0.999698
Prevotella scopos	60.5414	65.279	55.8039	-0.224347	0.313041	-0.716668	0.473579	0.999698
Prevotella micans	60.3566	61.3284	59.3848	-0.0486083	0.293755	-0.165472	0.868572	0.999698
Prevotella amnii	60.3262	63.8759	56.7765	-0.168756	0.298634	-0.565092	0.572011	0.999698
Clostridium sulfidigenes	60.0438	59.0225	61.0651	0.0525412	0.356938	0.1472	0.882974	0.999698
Tepidanaerobacter syntrophicus	60.0323	48.8125	71.252	0.529478	0.204067	2.59463	0.00946921	0.999698
Treponema saccharophilum	59.9767	58.3585	61.5949	0.0936717	0.220344	0.425117	0.670752	0.999698
Proteiniphilum	59.5537	65.7587	53.3487	-0.29891	0.258615	-1.15581	0.247759	0.999698
Sphaerochaeta pleomorpha	59.5362	61.9665	57.106	-0.127385	0.229107	-0.556005	0.578207	0.999698
Butyricimonas synergistica	59.2989	61.319	57.2788	-0.10023	0.354696	-0.28258	0.777499	0.999698
Prevotella fusca	59.2429	65.0258	53.4599	-0.27384	0.297777	-0.919614	0.357775	0.999698
Clostridium formicaceticum	59.1698	59.1481	59.1914	-0.0116191	0.165555	-0.0701831	0.944048	0.999698
Treponema azotonutricium	58.9879	54.769	63.2069	0.210986	0.222279	0.949195	0.342522	0.999698
Nitrospirillum amazonense	58.97	77.0272	40.9128	-0.912879	0.528604	-1.72696	0.0841744	0.999698
Kingella kingae	58.9286	64.8445	53.0127	-0.29138	0.560165	-0.520167	0.602947	0.999698
Acidaminococcus timonensis	58.8911	59.2416	58.5405	-0.0114691	0.189106	-0.060649	0.951639	0.999698
Paenibacillus fonticola	58.7491	61.0718	56.4264	-0.117545	0.302723	-0.388292	0.6978	0.999698
Clostridium tunisiense	58.6996	54.5089	62.8903	0.207094	0.200214	1.03436	0.300968	0.999698
Clostridium amylolyticum	58.646	57.863	59.4289	0.0382398	0.243324	0.157156	0.875122	0.999698
Vulcanibacillus modesticaldus	58.5382	55.0781	61.9983	0.182811	0.293875	0.622071	0.533895	0.999698
Selenomonas bovis	58.1186	57.6487	58.5884	0.0119243	0.185194	0.0643883	0.948661	0.999698
Clostridium drakei	57.9996	56.7761	59.223	0.0559982	0.279397	0.200425	0.841148	0.999698
Treponema denticola	57.8377	62.1933	53.482	-0.211759	0.195517	-1.08307	0.278776	0.999698
Fusobacterium nucleatum	57.7648	51.8747	63.6549	0.291072	0.263389	1.1051	0.269115	0.999698
Mitsuokella jalaludinii	57.6514	64.493	50.8097	-0.344718	0.400195	-0.861374	0.389032	0.999698
Clostridium scatologenes	57.4933	61.8205	53.166	-0.218549	0.270108	-0.809117	0.418448	0.999698
Bifidobacterium longum	57.3429	56.7274	57.9585	0.0238062	0.268738	0.0885851	0.929412	0.999698
Clostridium sp. ASF356	57.2349	53.1983	61.2715	0.201072	0.356684	0.563726	0.572941	0.999698
Prevotella denticola	57.2114	56.936	57.4869	0.0103501	0.331087	0.0312611	0.975061	0.999698
Desulfosporosinus orientis	57.2031	57.1387	57.2675	0.00533254	0.261419	0.0203985	0.983725	0.999698
Faecalibaculum rodentium	57.0499	55.6804	58.4193	0.0627869	0.176248	0.356242	0.721659	0.999698
Clostridium polynesiense	57.0238	47.6444	66.4032	0.473341	0.495537	0.955209	0.339472	0.999698
Lactobacillus delbrueckii	56.8424	62.2069	51.4779	-0.26932	0.227279	-1.18498	0.236026	0.999698
Gordonibacter sp.	56.7578	50.4813	63.0344	0.342619	0.172716	1.98372	0.0472873	0.999698
Caldilinea aerophila	56.5689	46.1198	67.018	0.528038	0.298742	1.76754	0.0771381	0.999698
Acidovorax sp.	56.5486	75.9586	37.1386	-1.03192	0.496077	-2.08016	0.0375111	0.999698
Winogradskyella sp.	56.4828	63.8927	49.0728	-0.383003	0.291586	-1.31352	0.189009	0.999698
Acidaminococcus massiliensis	56.464	51.6917	61.2363	0.251084	0.237832	1.05572	0.291096	0.999698
Nisaea denitrificans	56.3197	72.7743	39.8652	-0.870286	0.501438	-1.73558	0.0826378	0.999698
Coriobacteriaceae	56.2685	55.3795	57.1576	0.0448945	0.2001	0.22436	0.822477	0.999698
Paenibacillus oryzae	56.2491	55.2566	57.2417	0.043133	0.254316	0.169604	0.865321	0.999698
Bifidobacterium bifidum	56.0951	58.022	54.1681	-0.0911427	0.29946	-0.304357	0.760856	0.999698
Campylobacter jejuni	55.9138	44.5913	67.2363	0.587157	0.344724	1.70326	0.0885185	0.999698
Criibacterium bergeronii	55.6734	52.3019	59.045	0.190429	0.21351	0.891895	0.372449	0.999698
Mageeibacillus indolicus	55.6265	47.511	63.7419	0.418228	0.200749	2.08334	0.0372202	0.999698
Clostridium roseum	55.4382	57.4266	53.4499	-0.096101	0.25855	-0.371692	0.710122	0.999698
Treponema maltophilum	55.3492	49.3481	61.3502	0.29661	0.258433	1.14772	0.251083	0.999698
Christensenella sp.	54.8837	47.8747	61.8928	0.376164	0.266073	1.41376	0.157431	0.999698
Prevotella pallens	54.8729	56.4432	53.3025	-0.0801846	0.317827	-0.25229	0.800817	0.999698
Eubacterium yurii	54.7828	52.8968	56.6689	0.0858892	0.161144	0.532996	0.594036	0.999698
Clostridium dakarense	54.1652	51.3297	57.0008	0.155161	0.23348	0.66456	0.506332	0.999698
Romboutsia timonensis	54.059	51.531	56.5871	0.120037	0.312728	0.383837	0.701099	0.999698
Thalassospira sp.	54.0477	73.6235	34.4719	-1.09583	0.484151	-2.26341	0.0236101	0.999698
Lactobacillus crispatus	53.6844	60.2265	47.1423	-0.35503	0.279492	-1.27027	0.203989	0.999698
Alkalibacter saccharofermentans	53.4978	45.6859	61.3097	0.413903	0.26679	1.55142	0.120801	0.999698
Gardnerella vaginalis	53.4843	58.8313	48.1372	-0.286941	0.292607	-0.980635	0.326773	0.999698
Lactobacillus kalixensis	53.424	61.1693	45.6787	-0.423287	0.494155	-0.856588	0.391673	0.999698
Prevotella multiformis	53.312	56.0914	50.5327	-0.151914	0.391284	-0.388245	0.697835	0.999698
Alistipes shahii	53.3082	55.3019	51.3145	-0.108502	0.345507	-0.314036	0.753494	0.999698
Syntrophaceticus schinkii	52.9861	54.7055	51.2667	-0.0911561	0.243798	-0.3739	0.708479	0.999698
Sphingomonas sp.	52.8807	59.7482	46.0132	-0.383393	0.303643	-1.26264	0.206717	0.999698
Ileibacterium valens	52.6983	46.2631	59.1334	0.361	0.259178	1.39287	0.16366	0.999698
Paenibacillus jilunlii	52.2037	42.1635	62.2439	0.551431	0.26028	2.11861	0.0341236	0.999698
Prevotella dentasini	52.1076	52.6092	51.6059	-0.0245529	0.373757	-0.065692	0.947623	0.999698
Prevotella ihumii	52.032	50.7248	53.3393	0.0716764	0.310911	0.230537	0.817675	0.999698
Faecalicoccus pleomorphus	51.9442	51.2619	52.6264	0.0349139	0.195431	0.178651	0.858212	0.999698
Sediminispirochaeta smaragdinae	51.463	52.6138	50.3121	-0.0637585	0.288139	-0.221277	0.824877	0.999698
Sporomusa sphaeroides	51.3373	52.6889	49.9856	-0.0836105	0.228886	-0.365293	0.714893	0.999698
Ornithobacterium rhinotracheale	51.1737	54.6661	47.6814	-0.193777	0.287143	-0.674844	0.499775	0.999698
Gracilibacillus kekensis	51.1508	44.6494	57.6521	0.373865	0.500261	0.747341	0.454858	0.999698
Treponema brennaborense	50.9971	48.7049	53.2893	0.127831	0.198397	0.644318	0.519369	0.999698
Sinomicrobium oceani	50.8552	52.8388	48.8715	-0.0924441	0.249434	-0.370615	0.710924	0.999698
Veillonellaceae bacterium	50.7985	38.8664	62.7307	0.68392	0.391315	1.74775	0.0805074	0.999698
Clostridium collagenovorans	50.7375	56.6811	44.7939	-0.35086	0.273208	-1.28422	0.199064	0.999698
Clostridium akagii	50.6306	43.114	58.1473	0.427222	0.256516	1.66548	0.0958167	0.999698
Fusobacterium ulcerans	50.5289	51.3743	49.6835	-0.0566819	0.23072	-0.245674	0.805935	0.999698
Desulfitobacterium dichloroeliminans	50.4726	50.2971	50.6482	0.000433977	0.239469	0.00181224	0.998554	0.999698
Desulfotomaculum gibsoniae	49.6604	34.4507	64.8701	0.913714	0.436589	2.09285	0.0363626	0.999698
Sediminispirochaeta bajacaliforniensis	49.6247	56.1201	43.1293	-0.386167	0.195901	-1.97124	0.0486967	0.999698
Paramaledivibacter caminithermalis	49.6191	52.53	46.7082	-0.168263	0.24223	-0.69464	0.487281	0.999698
Moorella thermoacetica	49.5096	49.7704	49.2489	-0.00316787	0.213634	-0.0148285	0.988169	0.999698
Eggerthella lenta	49.4402	40.6227	58.2576	0.50284	0.199645	2.51868	0.0117797	0.999698
Streptococcus equinus	49.4302	41.8152	57.0453	0.458408	0.314017	1.45982	0.14434	0.999698
Flavobacteriaceae bacterium	49.2569	48.8132	49.7006	0.019639	0.324935	0.0604396	0.951806	0.999698
Prevotella nigrescens	48.7938	52.7206	44.867	-0.227702	0.354282	-0.642713	0.52041	0.999698
Selenomonas sputigena	48.7756	42.1776	55.3737	0.370779	0.213212	1.73901	0.0820322	0.999698
Prevotella pleuritidis	48.7658	48.7224	48.8093	0.00429056	0.262491	0.0163455	0.986959	0.999698
Succinimonas amylolytica	48.7428	50.5106	46.975	-0.10334	0.274076	-0.37705	0.706137	0.999698
Massiliomicrobiota	48.6261	46.4887	50.7635	0.144401	0.303265	0.476156	0.633964	0.999698
Varibaculum cambriense	48.6023	54.3822	42.8223	-0.344879	0.610784	-0.564649	0.572313	0.999698
Lachnospiraceae bacterium 10-1	48.5839	53.0106	44.1573	-0.265758	0.379089	-0.701043	0.483276	0.999698
Clostridium sporogenes	48.3839	26.7159	70.0519	1.39087	0.454128	3.06273	0.00219329	0.999698
Clostridium felsineum	48.2063	62.4031	34.0094	-0.88725	0.409729	-2.16545	0.0303529	0.999698
Lactobacillus gallinarum	48.1827	57.7822	38.5832	-0.585566	0.45052	-1.29976	0.193684	0.999698
Prevotella veroralis	47.9596	52.7684	43.1507	-0.2833	0.373791	-0.757911	0.448504	0.999698
Clostridium baratii	47.7135	43.8856	51.5414	0.225454	0.272655	0.826882	0.408304	0.999698
Pseudomonas aeruginosa	47.6425	60.4318	34.8532	-0.796599	0.415821	-1.91572	0.0554004	0.999698
Atopobium	47.6376	38.4911	56.7842	0.569118	0.384516	1.48009	0.138849	0.999698
Bradyrhizobium japonicum	47.4843	60.1922	34.7764	-0.792619	0.353309	-2.24342	0.0248699	0.999698
Porphyromonas gingivicanis	47.3579	51.7486	42.9673	-0.255326	0.326055	-0.783076	0.433583	0.999698
Tissierellia bacterium	47.2908	47.3279	47.2536	0.00504545	0.266324	0.0189448	0.984885	0.999698
Treponema endosymbiont	47.229	41.7547	52.7034	0.351891	0.212987	1.65217	0.0985002	0.999698
Streptococcus	47.1566	45.9549	48.3582	0.0843075	0.359825	0.234302	0.814751	0.999698
Mailhella massiliensis	46.9954	45.2498	48.7411	0.10221	0.177021	0.577387	0.563678	0.999698
Ruminobacter sp.	46.8697	43.3748	50.3646	0.21608	0.436401	0.49514	0.620501	0.999698
Ohtaekwangia koreensis	46.746	43.5978	49.8942	0.205929	0.423737	0.485982	0.62698	0.999698
Prevotella dentalis	46.6161	45.5461	47.6861	0.0703086	0.390618	0.179993	0.857158	0.999698
Syntrophomonas wolfei	46.575	38.6045	54.5454	0.506118	0.30954	1.63506	0.102036	0.999698
Alkaliphilus oremlandii	46.5416	44.9304	48.1529	0.0843448	0.256212	0.3292	0.742005	0.999698
Megamonas	46.4824	39.0056	53.9591	0.471597	0.396963	1.18801	0.234828	0.999698
Denitrobacterium detoxificans	46.3105	47.834	44.7869	-0.0908825	0.242952	-0.374075	0.708348	0.999698
Caldanaerobius polysaccharolyticus	46.0959	35.6455	56.5463	0.667976	0.295176	2.26298	0.0236372	0.999698
Shuttleworthia	45.4455	43.5816	47.3095	0.0933266	0.279893	0.333437	0.738804	0.999698
Lachnospiraceae bacterium 3-2	45.3852	49.3771	41.3933	-0.25327	0.2998	-0.844799	0.398223	0.999698
Acidaminococcus	45.3018	45.4858	45.1177	-0.000476952	0.258636	-0.00184411	0.998529	0.999698
Lachnospiraceae bacterium COE1	45.2351	52.9733	37.4968	-0.492096	0.431189	-1.14126	0.253764	0.999698
Paenibacillus thiaminolyticus	45.16	40.4261	77.5172	0.286757	0.19433	1.47562	0.140047	0.999698
Dehalobacter sp.	44.9491	44.9783	44.9199	0.000643956	0.165699	0.00388629	0.996899	0.999698
Sphaerochaeta globosa	44.8123	43.728	45.8966	0.0463838	0.187047	0.247979	0.804151	0.999698
Clostridium acetobutylicum	44.7745	43.2492	46.2997	0.100355	0.348342	0.288093	0.773276	0.999698
Finegoldia magna	44.7177	51.1338	38.3017	-0.41099	0.346367	-1.18657	0.235396	0.999698
Skermanella stibiiresistens	44.4373	60.8751	27.9994	-1.12025	0.519781	-2.15523	0.0311439	0.999698
Varibaculum timonense	43.8245	41.9914	45.6575	0.133687	0.242891	0.5504	0.582045	0.999698
Leptotrichia sp.	43.7439	41.9829	45.5049	0.126698	0.257511	0.492011	0.622712	0.999698
Phascolarctobacterium succinatutens	43.6257	44.7162	42.5351	-0.0642998	0.234006	-0.274779	0.783486	0.999698
Tepidibacter formicigenes	43.5571	41.3177	45.7965	0.126176	0.243629	0.517903	0.604526	0.999698
Enterococcus cecorum	43.4708	42.2032	44.7384	0.0886736	0.23008	0.385404	0.699938	0.999698
Aeromonas piscicola	43.2396	56.6357	29.8436	-0.925576	0.620518	-1.49162	0.135799	0.999698
Neorickettsia helminthoeca	43.2055	60.5502	25.8609	-1.22936	0.52018	-2.36332	0.0181118	0.999698
Rhizobium sp.	43.0876	50.5316	35.6437	-0.499053	0.345436	-1.4447	0.148541	0.999698
Sphingobacterium deserti	42.9431	51.7332	34.153	-0.582693	0.298998	-1.94882	0.051317	0.999698
Clostridium aceticum	42.9328	44.0728	41.7927	-0.0821472	0.257639	-0.318846	0.749843	0.999698
Olegusella massiliensis	42.8228	39.7377	45.9079	0.199507	0.276699	0.721024	0.470895	0.999698
Zavarzinella formosa	42.6522	46.6713	38.6331	-0.274235	0.474347	-0.578132	0.563175	0.999698
Peptoniphilus senegalensis	41.9975	35.8257	48.1693	0.433298	0.298661	1.4508	0.146835	0.999698
Desulfonispora thiosulfatigenes	41.9334	41.5826	42.2843	0.0147571	0.197716	0.0746377	0.940503	0.999698
Pelosinus sp.	41.8898	35.0427	48.7369	0.464997	0.256992	1.80938	0.070392	0.999698
Clostridium carboxidivorans	41.8826	36.0697	47.6955	0.376378	0.205221	1.83401	0.0666525	0.999698
Collinsella ihuae	41.6729	40.3739	42.9719	0.0998893	0.221498	0.450971	0.65201	0.999698
Desulfotomaculum ruminis	41.5988	47.7839	35.4136	-0.425848	0.271075	-1.57096	0.116192	0.999698
Lactobacillus salivarius	41.4296	46.9288	35.9303	-0.379927	0.374689	-1.01398	0.310593	0.999698
Elusimicrobium sp.	41.411	41.8502	40.9719	-0.0307816	0.314563	-0.097855	0.922047	0.999698
Porphyromonas bennonis	41.147	43.1964	39.0976	-0.142875	0.306211	-0.466591	0.640793	0.999698
Libanicoccus massiliensis	41.0779	40.0227	42.1332	0.0778278	0.236109	0.329627	0.741682	0.999698
Clostridiisalibacter paucivorans	41.0144	35.6237	46.405	0.394722	0.24887	1.58606	0.112726	0.999698
Pelomonas puraquae	40.9131	38.7325	43.0937	0.15401	0.225812	0.682027	0.495222	0.999698
Alkaliflexus imshenetskii	40.8963	40.9462	40.8463	0.000549651	0.322987	0.00170177	0.998642	0.999698
Paenibacillus rhizosphaerae	40.8751	37.895	43.8553	0.211271	0.212926	0.992228	0.321086	0.999698
Desulfosporosinus lacus	40.6869	37.5708	43.803	0.228903	0.299907	0.763249	0.445315	0.999698
Selenomonas noxia	40.6165	39.2345	41.9985	0.11082	0.205086	0.540361	0.588948	0.999698
Lactobacillus acetotolerans	40.604	45.0679	36.1402	-0.316628	0.46205	-0.685267	0.493175	0.999698
Cloacibacillus evryensis	40.5469	41.806	39.2878	-0.0903495	0.190284	-0.474813	0.63492	0.999698
Lactobacillus sp.	40.5452	47.3985	33.6918	-0.494631	0.364069	-1.35862	0.174267	0.999698
Caldanaerobius fijiensis	40.5257	35.3304	45.721	0.357653	0.250796	1.42607	0.153847	0.999698
Sphaerochaeta coccoides	39.7878	37.2714	42.3043	0.173596	0.19887	0.872912	0.382711	0.999698
Tumebacillus flagellatus	39.77	48.3294	31.2105	-0.632679	0.473436	-1.33636	0.181432	0.999698
Flammeovirgaceae bacterium	39.5249	40.2549	38.7949	-0.0534447	0.220266	-0.242637	0.808287	0.999698
Collinsella phocaeensis	39.4837	37.5451	41.4223	0.139931	0.224566	0.62312	0.533206	0.999698
Candidatus Arthromitus	39.2624	30.4413	48.0836	0.662889	0.346355	1.9139	0.0556333	0.999698
Arabia massiliensis	38.8718	31.8573	45.8863	0.519666	0.227583	2.28341	0.0224063	0.999698
Desulfotomaculum ferrireducens	38.7534	43.4146	34.0922	-0.339433	0.362748	-0.935726	0.349414	0.999698
Clostridium grantii	38.5896	35.6832	41.4959	0.210813	0.216951	0.971707	0.331196	0.999698
Collinsella aerofaciens	38.5197	38.7094	38.33	-0.0204157	0.217516	-0.0938584	0.925222	0.999698
Collinsella tanakaei	38.433	42.0223	34.8436	-0.255535	0.260238	-0.981928	0.326135	0.999698
Caldicellulosiruptor kronotskyensis	38.3696	31.2224	45.5168	0.546996	0.558576	0.979269	0.327447	0.999698
Streptococcus azizii	38.1175	40.1526	36.0824	-0.155097	0.559632	-0.277141	0.781671	0.999698
Clostridium purinilyticum	37.9713	35.0676	40.875	0.234863	0.209638	1.12032	0.262576	0.999698
Kallipyga massiliensis	37.9243	33.4021	42.4465	0.341422	0.370521	0.921465	0.356808	0.999698
Fusobacterium	37.8706	37.8693	37.872	0.00206774	0.231577	0.00892895	0.992876	0.999698
Alloscardovia sp.	37.8401	49.3371	26.3431	-0.907131	0.578417	-1.5683	0.116811	0.999698
Lactobacillus oris	37.7981	39.8376	35.7587	-0.152738	0.417271	-0.366041	0.714335	0.999698
Cellulomonas sp.	37.6238	38.2517	36.9958	-0.0739075	0.289923	-0.254922	0.798784	0.999698
Tangfeifania diversioriginum	37.6188	40.7298	34.5078	-0.239432	0.392347	-0.610255	0.541693	0.999698
Lachnospiraceae bacterium 3-1	37.5945	25.6031	49.5858	0.933481	0.384656	2.4268	0.0152328	0.999698
Mobiluncus curtisii	37.5421	40.0029	35.0813	-0.192874	0.54658	-0.352874	0.724183	0.999698
Aestuariivita boseongensis	37.4993	38.0723	36.9263	-0.0314109	0.348836	-0.0900449	0.928252	0.999698
Coriobacterium glomerans	37.4699	34.5826	40.3572	0.219835	0.202546	1.08536	0.277762	0.999698
Desulfitibacter alkalitolerans	37.4543	40.6046	34.3039	-0.251711	0.223559	-1.12593	0.260195	0.999698
Slackia piriformis	37.3836	36.0766	38.6906	0.0936943	0.218138	0.429518	0.667546	0.999698
Polaribacter sp.	37.3429	39.2267	35.459	-0.145657	0.454129	-0.320739	0.748408	0.999698
Enterococcus phoeniculicola	37.224	32.6617	41.7862	0.362851	0.612434	0.592473	0.553534	0.999698
Megamonas sp.	37.0544	33.6533	40.4555	0.272896	0.203183	1.3431	0.179238	0.999698
Caminicella sporogenes	36.7741	36.8325	36.7157	-0.00887533	0.26887	-0.0330097	0.973667	0.999698
Clostridium chauvoei	36.47	34.8662	38.0737	0.143438	0.298555	0.480441	0.630914	0.999698
Prevotella aurantiaca	36.4473	34.3953	38.4994	0.168908	0.268075	0.630078	0.528643	0.999698
Lysinibacillus sp.	36.4093	33.9324	38.8861	0.205778	0.203014	1.01362	0.310766	0.999698
Exiguobacterium sp.	36.4017	29.8509	42.9525	0.532441	0.394376	1.35008	0.176989	0.999698
Clostridium taeniosporum	36.3854	36.1425	36.6282	0.0389129	0.278421	0.139763	0.888848	0.999698
Clostridium paraputrificum	36.3403	36.0032	36.6773	0.0345137	0.189598	0.182036	0.855554	0.999698
Mitsuokella multacida	36.2627	34.6694	37.8561	0.131312	0.262317	0.500587	0.616662	0.999698
Morganella morganii	36.2417	41.7286	30.7548	-0.439693	0.661341	-0.66485	0.506146	0.999698
Eubacterium sp. 14-2	36.2043	26.1781	46.2306	0.796506	0.343902	2.31608	0.0205537	0.999698
Fusobacterium mortiferum	36.2022	31.2734	41.131	0.410189	0.220266	1.86225	0.0625685	0.999698
Caloranaerobacter azorensis	36.1755	34.5669	37.784	0.133821	0.288582	0.46372	0.642848	0.999698
Clostridium celatum	36.153	30.2034	42.1025	0.502149	0.223965	2.24209	0.0249556	0.999698
Clostridium aurantibutyricum	35.9586	39.361	32.5561	-0.263538	0.279267	-0.943676	0.345335	0.999698
Bacillus alkalitelluris	35.685	36.6602	34.7099	-0.0704638	0.31809	-0.221522	0.824686	0.999698
Murdochiella massiliensis	35.6728	34.7049	36.6408	0.0789032	0.310494	0.254122	0.799401	0.999698
Clostridium coskatii	35.669	40.1421	31.1959	-0.361038	0.20932	-1.72481	0.0845609	0.999698
Thermobacillus composti	35.4868	32.821	38.1527	0.225771	0.265742	0.849588	0.395554	0.999698
Lactobacillus hominis	35.2459	41.7468	28.745	-0.536156	0.399694	-1.34142	0.179786	0.999698
Olsenella profusa	34.9037	37.468	32.3395	-0.188665	0.228374	-0.82612	0.408736	0.999698
Bacillus coagulans	34.9036	38.2511	31.5561	-0.27587	0.231796	-1.19014	0.23399	0.999698
Anaerorhabdus furcosa	34.7334	24.4809	44.9859	0.861225	0.254895	3.37875	0.000728159	0.999698
Leptotrichia goodfellowii	34.6426	32.1206	37.1645	0.217109	0.217026	1.00038	0.317126	0.999698
Tenacibaculum sp.	34.6143	34.2836	34.9451	0.0328358	0.267647	0.122683	0.902358	0.999698
Dehalobacter	34.5418	21.6941	47.3895	1.12081	0.43804	2.5587	0.0105065	0.999698
Thermacetogenium phaeum	34.3381	35.5384	33.1378	-0.103205	0.223644	-0.46147	0.644461	0.999698
Paenibacillus borealis	34.2839	31.536	37.0318	0.209731	0.22823	0.918945	0.358124	0.999698
Aureispira sp.	34.2738	39.4088	29.1388	-0.431579	0.559142	-0.771861	0.440197	0.999698
Sporanaerobacter acetigenes	34.1667	29.5672	38.7663	0.403082	0.261407	1.54197	0.123081	0.999698
Paenibacillus terrigena	34.1171	21.6258	46.6084	1.10868	0.478272	2.31809	0.0204444	0.999698
Collinsella bouchesdurhonensis	34.0759	32.0374	36.1144	0.178572	0.249395	0.71602	0.473979	0.999698
Paenibacillus pabuli	34.047	29.552	38.5421	0.374731	0.246939	1.5175	0.12914	0.999698
Paenibacillus donghaensis	33.8527	35.1891	32.5164	-0.103188	0.2461	-0.419293	0.675002	0.999698
Arenibacter latericius	33.8311	30.7019	36.9602	0.271981	0.341143	0.797264	0.425298	0.999698
Dialister invisus	33.7625	32.2863	35.2388	0.116625	0.26027	0.448092	0.654087	0.999698
Treponema porcinum	33.7128	33.0121	34.4136	0.0475147	0.24816	0.191468	0.848159	0.999698
Turicibacter sanguinis	33.62	32.3305	250.915	0.108504	0.231768	0.468156	0.639673	0.999698
Anaerococcus sp.	33.5863	32.3235	34.8491	0.125946	0.271693	0.463559	0.642963	0.999698
Peptococcaceae bacterium	33.5143	28.3338	38.6949	0.451962	0.325324	1.38927	0.164752	0.999698
Clostridium arbusti	33.4296	32.5315	34.3278	0.0742334	0.255085	0.291014	0.77104	0.999698
Lysinibacillus sphaericus	33.3965	31.4715	35.3215	0.173167	0.227428	0.761413	0.44641	0.999698
Cetobacterium somerae	33.3649	37.6752	29.0546	-0.370228	0.261991	-1.41313	0.157617	0.999698
Gorillibacterium sp.	33.18	28.7786	37.5815	0.375253	0.29289	1.28121	0.200121	0.999698
Chitinophagaceae bacterium	33.1282	34.8171	31.4393	-0.145165	0.307325	-0.47235	0.636677	0.999698
Paenibacillus macerans	33.1054	33.8803	32.3306	-0.0544399	0.235088	-0.231572	0.81687	0.999698
Clostridium argentinense	32.9	26.9292	38.8709	0.505183	0.288638	1.75023	0.0800792	0.999698
Jonquetella anthropi	32.7459	32.2483	33.2434	0.0716316	0.219519	0.326311	0.744189	0.999698
Desulfovibrio sp.	32.6347	28.9715	36.2979	0.333453	0.275198	1.21168	0.225634	0.999698
Nitrosococcus halophilus	32.6227	38.1331	27.1123	-0.492008	0.676344	-0.727452	0.466949	0.999698
Fibrobacter	32.6166	30.6971	34.536	0.167632	0.229811	0.729432	0.465738	0.999698
Campylobacter sp.	32.4946	27.9743	37.0149	0.399354	0.415359	0.961467	0.336318	0.999698
Thermonema rossianum	32.4891	35.611	29.3672	-0.282844	0.397395	-0.711745	0.476623	0.999698
Salegentibacter salegens	32.4048	35.3462	29.4634	-0.257694	0.333966	-0.771617	0.440341	0.999698
Leadbetterella byssophila	32.2839	32.0605	32.5073	0.0164099	0.431504	0.0380294	0.969664	0.999698
Paenibacillus harenae	31.9783	27.7913	36.1652	0.380484	0.273097	1.39322	0.163553	0.999698
Brachyspira hampsonii	31.9052	26.2138	37.5966	0.521957	0.382915	1.36311	0.172847	0.999698
Bittarella massiliensis	31.7723	29.2681	34.2765	0.211857	0.216349	0.979239	0.327462	0.999698
Microbacterium sp.	31.717	31.8955	31.5386	-0.00761363	0.283435	-0.026862	0.97857	0.999698
Caloramator quimbayensis	31.6779	31.6726	31.6833	-0.0261993	0.260335	-0.100637	0.919839	0.999698
Desulfitobacterium metallireducens	31.662	30.5748	32.7492	0.119063	0.247993	0.480108	0.631151	0.999698
Pontibacter indicus	31.6567	32.8389	30.4744	-0.106162	0.277762	-0.382205	0.702309	0.999698
Eubacterium brachy	31.5998	37.1779	26.0217	-0.506599	0.344988	-1.46845	0.141981	0.999698
Fusobacterium necrophorum	31.4022	32.6392	30.1651	-0.108453	0.257744	-0.420778	0.673917	0.999698
Sphingobacterium paucimobilis	31.2628	35.8376	26.6879	-0.426799	0.41786	-1.02139	0.307068	0.999698
Haloplasma contractile	31.2534	21.3037	41.2031	0.979979	0.374526	2.61659	0.00888135	0.999698
Paenibacillus apiarius	31.1544	24.5827	37.7262	0.653944	0.311147	2.10172	0.0355775	0.999698
Capnocytophaga canimorsus	31.1125	34.5595	27.6655	-0.31593	0.484137	-0.652563	0.514038	0.999698
Rhodospirillales bacterium	30.809	42.5499	19.0681	-1.16293	0.548857	-2.11882	0.0341058	0.999698
Burkholderia ubonensis	30.8005	38.6544	22.9466	-0.759337	0.364089	-2.08558	0.0370168	0.999698
Selenomonas infelix	30.7113	30.8058	30.6169	-0.0159852	0.46442	-0.0344197	0.972542	0.999698
Selenomonas	30.3842	29.5618	31.2066	0.0775426	0.231952	0.334305	0.73815	0.999698
Fusobacterium perfoetens	30.3576	27.8033	32.9119	0.250843	0.292425	0.857802	0.391002	0.999698
Clostridium tepidiprofundi	30.2939	26.8166	33.7713	0.331856	0.252189	1.3159	0.188207	0.999698
Bacteroidetes bacterium	30.2903	31.8759	28.7046	-0.147352	0.486815	-0.302685	0.76213	0.999698
Bacillus indicus	30.2523	35.5349	24.9698	-0.510311	0.57705	-0.884345	0.37651	0.999698
Fervidicella metallireducens	30.236	30.6567	29.8152	-0.0229062	0.210055	-0.109049	0.913164	0.999698
Paenibacillus daejeonensis	30.0443	29.9281	30.1604	0.0167213	0.292784	0.0571114	0.954456	0.999698
Paenibacillus riograndensis	29.9529	29.0412	30.8645	0.0706224	0.267443	0.264065	0.79173	0.999698
Skermanella aerolata	29.884	41.9288	17.8392	-1.23249	0.548688	-2.24626	0.0246875	0.999698
Enorma massiliensis	29.861	25.393	34.329	0.433161	0.204018	2.12315	0.0337411	0.999698
Thermosyntropha lipolytica	29.8526	28.1501	31.5552	0.168931	0.263354	0.641461	0.521223	0.999698
Anaerococcus hydrogenalis	29.7475	30.1825	29.3124	-0.0354702	0.273976	-0.129465	0.89699	0.999698
Pontibacillus halophilus	29.6861	38.6405	20.7317	-0.900471	0.542261	-1.66059	0.0967967	0.999698
Croceitalea dokdonensis	29.3376	27.118	31.5572	0.209759	0.368362	0.569437	0.569059	0.999698
Hyphomicrobium sp.	29.3266	36.8476	21.8057	-0.761862	0.368275	-2.06873	0.0385712	0.999698
Lutibacter profundi	29.1241	31.9772	26.2711	-0.285049	0.374589	-0.760964	0.446678	0.999698
Slackia sp.	29.103	28.6547	29.5513	0.0131206	0.220762	0.0594332	0.952607	0.999698
Peptoniphilus	29.0722	34.148	23.9964	-0.498402	0.252793	-1.97158	0.0486571	0.999698
Clostridium homopropionicum	29.0665	27.3377	30.7954	0.18375	0.269473	0.681887	0.49531	0.999698
Treponema vincentii	29.0106	31.6661	26.355	-0.261248	0.218789	-1.19406	0.232454	0.999698
Desulfofustis glycolicus	29.0019	22.1247	35.8791	0.671238	0.502158	1.33671	0.181318	0.999698
Pedobacter steynii	28.9134	32.058	25.7687	-0.311618	0.357871	-0.870757	0.383887	0.999698
Prevotella oralis	28.8306	29.3537	28.3075	-0.056247	0.300124	-0.187412	0.851337	0.999698
Lactococcus lactis	28.7499	31.086	26.4138	-0.213067	0.235608	-0.904326	0.365823	0.999698
Garciella nitratireducens	28.7398	29.2077	46.1616	-0.0155921	0.222226	-0.0701631	0.944064	0.999698
Thermoanaerobacterium thermosaccharolyticum	28.6448	26.6803	30.6093	0.215335	0.282718	0.76166	0.446263	0.999698
Desulfosporosinus acididurans	28.6304	28.4324	28.8285	-0.000588889	0.232316	-0.00253486	0.997977	0.999698
Lachnospiraceae bacterium M18-1	28.6098	29.3653	27.8543	-0.111442	0.287581	-0.387517	0.698374	0.999698
Lachnoclostridium sp. An14	28.5869	29.0274	28.1465	-0.0457657	0.416372	-0.109915	0.912476	0.999698
Alkaliphilus transvaalensis	28.3667	28.3315	28.402	-0.00563121	0.242368	-0.0232342	0.981463	0.999698
Brevibacillus parabrevis	28.3638	27.1075	29.6202	0.131137	0.889159	0.147484	0.88275	0.999698
Thermotalea metallivorans	28.2691	27.7021	28.836	0.0557836	0.244176	0.228457	0.819291	0.999698
Flavobacterium columnare	28.2523	28.6612	27.8434	-0.0412743	0.330467	-0.124897	0.900605	0.999698
Parapedobacter luteus	28.1891	28.7851	27.5931	-0.0504688	0.304663	-0.165654	0.868429	0.999698
Prevotella loescheii	27.9982	29.6771	26.3193	-0.177914	0.398444	-0.446522	0.65522	0.999698
Capnocytophaga cynodegmi	27.9826	31.4594	24.5059	-0.354388	0.351971	-1.00687	0.313999	0.999698
Aeromonas hydrophila	27.7885	36.5869	18.9901	-0.949028	0.558832	-1.69823	0.0894635	0.999698
Lachnoclostridium sp. An196	27.7269	43.996	32.2933	0.47281	0.464286	1.01836	0.308507	0.999698
Paenibacillus lautus	27.7135	27.5941	27.8329	-0.00913142	0.252257	-0.036199	0.971124	0.999698
Staphylococcus sciuri	27.7011	35.0127	20.3896	-0.783893	0.665838	-1.1773	0.239074	0.999698
Propionispora sp.	27.6188	25.4044	29.8332	0.233609	0.274954	0.849629	0.395531	0.999698
Bifidobacterium asteroides	27.5919	26.2265	28.9574	0.108515	0.247639	0.438196	0.661244	0.999698
Bifidobacterium pullorum	27.5188	22.0339	33.0038	0.603531	0.359837	1.67724	0.0934963	0.999698
Candidatus Pelagibacter	27.4798	33.5556	21.404	-0.660636	0.347377	-1.90179	0.057199	0.999698
Persicobacter sp.	27.4693	29.0723	25.8664	-0.171222	0.272054	-0.629368	0.529108	0.999698
Lutibacter sp.	27.3751	31.2967	23.4536	-0.422378	0.363816	-1.16097	0.245656	0.999698
Endomicrobium proavitum	27.335	20.8422	33.8279	0.684553	0.342866	1.99656	0.0458725	0.999698
Oceanobacillus rekensis	27.2219	29.3403	25.1034	-0.223589	0.510039	-0.438376	0.661114	0.999698
Odoribacteraceae	27.1322	27.4373	26.8271	-0.0430302	0.396468	-0.108534	0.913572	0.999698
Sphingobacterium thalpophilum	27.078	24.774	29.382	0.25075	0.405517	0.618346	0.536348	0.999698
Enterobacteriaceae bacterium	26.9353	28.1679	25.7027	-0.132446	0.584559	-0.226574	0.820755	0.999698
Chloroflexus aggregans	26.8522	19.9199	33.7844	0.754075	0.277266	2.71968	0.00653447	0.999698
Eubacterium angustum	26.5022	24.8697	28.1348	0.207475	0.238708	0.869158	0.384761	0.999698
Leptotrichia wadei	26.4871	24.1026	28.8716	0.229282	0.289847	0.791045	0.428918	0.999698
Mogibacterium	26.3774	28.2558	24.4989	-0.198137	0.355054	-0.558047	0.576812	0.999698
Bacillus circulans	26.2269	28.9401	23.5137	-0.293335	0.302933	-0.968315	0.332887	0.999698
Caulobacteraceae bacterium	26.0598	32.0639	20.0557	-0.679884	0.462747	-1.46923	0.141769	0.999698
Chryseobacterium taiwanense	25.9264	22.6941	29.1586	0.380173	0.375172	1.01333	0.310903	0.999698
Chryseolinea serpens	25.8863	29.4265	22.3461	-0.389278	0.28445	-1.36853	0.171147	0.999698
Proteus hauseri	25.8809	29.999	21.7628	-0.46306	0.862013	-0.537185	0.59114	0.999698
Tissierella creatinophila	25.8752	26.4758	25.2746	-0.08358	0.253625	-0.329541	0.741747	0.999698
Hallella seregens	25.8665	27.0681	24.6649	-0.124747	0.302674	-0.41215	0.68023	0.999698
Dialister succinatiphilus	25.7832	21.0868	30.4797	0.508704	0.236541	2.1506	0.0315079	0.999698
Oceanospirillum multiglobuliferum	25.7574	34.8021	16.7126	-1.05835	0.47101	-2.24698	0.0246412	0.999698
Desulfuromonas acetoxidans	25.6556	26.5844	24.7267	-0.107342	0.459303	-0.233707	0.815212	0.999698
Fibrobacter intestinalis	25.6142	28.202	23.0263	-0.294115	0.421496	-0.69779	0.485309	0.999698
Clostridium ragsdalei	25.4395	28.7858	22.0933	-0.372659	0.305269	-1.22075	0.222179	0.999698
Anaerosalibacter massiliensis	25.4187	22.5104	28.3271	0.343226	0.370282	0.926931	0.353962	0.999698
Clostridium paradoxum	25.4078	23.4073	27.4083	0.226767	0.237971	0.952916	0.340632	0.999698
Pelosinus fermentans	25.4002	26.4544	24.3459	-0.127344	0.29769	-0.427775	0.668815	0.999698
Bradyrhizobium oligotrophicum	25.3671	34.2206	16.5136	-1.05224	0.53313	-1.9737	0.0484156	0.999698
Nitrosomonas eutropha	25.3229	25.9106	24.7353	-0.0731594	0.223193	-0.327786	0.743073	0.999698
Bacillus simplex	25.2419	23.2211	27.2626	0.240738	0.292708	0.822453	0.410819	0.999698
Bacillus thermoamylovorans	25.2073	25.5118	24.9027	-0.0160761	0.234448	-0.0685699	0.945332	0.999698
Pelomonas	25.19	22.5855	27.7944	0.326976	0.259749	1.25882	0.208097	0.999698
Tenacibaculum maritimum	25.1452	26.3558	23.9347	-0.139836	0.291353	-0.479953	0.631261	0.999698
Megamonas funiformis	25.1101	20.2696	29.9506	0.572732	0.266855	2.14623	0.0318545	0.999698
Caecibacter massiliensis	25.0742	25.2441	24.9043	-0.0233833	0.274466	-0.0851955	0.932106	0.999698
Gallibacterium genomosp.	25.0518	29.5378	20.5659	-0.508994	0.332735	-1.52973	0.126083	0.999698
Campylobacter fetus	24.9999	29.9604	20.0395	-0.578798	0.479806	-1.20632	0.227695	0.999698
Peptoniphilus timonensis	24.8032	21.7305	27.8759	0.362646	1.29783	0.279425	0.779919	0.999698
Prevotella oris	24.7823	27.0377	22.5268	-0.251995	0.293225	-0.859391	0.390125	0.999698
Desulfitobacterium dehalogenans	24.7562	24.0939	25.4186	0.0491603	0.247198	0.198871	0.842364	0.999698
Dehalococcoides mccartyi	24.7112	20.4996	28.9229	0.472364	0.257245	1.83624	0.0663223	0.999698
Anaerosalibacter sp.	24.7046	21.9964	27.4127	0.335888	0.223718	1.50139	0.133255	0.999698
Paenibacillus peoriae	24.6428	31.5779	17.7078	-0.834865	0.395416	-2.11136	0.0347416	0.999698
Atopostipes suicloacalis	24.4764	23.3661	25.5867	0.130673	0.393878	0.33176	0.74007	0.999698
Gallibacterium salpingitidis	24.3476	21.3546	27.3407	0.369647	0.302777	1.22085	0.222141	0.999698
Leadbetterella sp.	24.2801	24.2602	24.3	0.0145965	0.327747	0.044536	0.964477	0.999698
Acetonema longum	24.2548	24.1115	24.3981	0.0213605	0.309032	0.0691207	0.944894	0.999698
Treponema lecithinolyticum	24.1538	19.0393	29.2682	0.636476	0.39358	1.61715	0.105847	0.999698
Bacillus niacini	24.0381	24.1083	23.9679	-0.0273903	0.261099	-0.104904	0.916452	0.999698
Caldisalinibacter kiritimatiensis	23.9587	23.1808	24.7366	0.0865428	0.2626	0.329561	0.741732	0.999698
Thermincola	23.9197	22.3439	25.4954	0.204382	0.444079	0.460238	0.645345	0.999698
Paenibacillus elgii	23.8545	25.1184	22.5905	-0.126608	0.262845	-0.481683	0.630031	0.999698
Enterococcus casseliflavus	23.8467	23.9589	23.7345	-0.00162347	0.268422	-0.00604818	0.995174	0.999698
Bacilli	23.7997	25.0296	22.5697	-0.153938	0.634746	-0.24252	0.808378	0.999698
Bifidobacterium lemurum	23.7571	22.7136	24.8006	0.119349	0.278701	0.428235	0.66848	0.999698
Moraxella oblonga	23.6825	20.4891	26.876	0.377342	0.377888	0.998557	0.31801	0.999698
Rufibacter sp.	23.6004	25.6201	21.5808	-0.23799	0.332962	-0.714765	0.474754	0.999698
Rufibacter roseus	23.5945	24.1228	23.0662	-0.0574934	0.337381	-0.170411	0.864687	0.999698
Amphibacillus sediminis	23.5592	22.2223	24.8962	0.170399	0.318619	0.534804	0.592786	0.999698
Paenibacillus pinihumi	23.4472	15.704	31.1904	0.974917	0.377641	2.5816	0.00983444	0.999698
Flectobacillus major	23.399	25.1264	21.6716	-0.187431	0.265033	-0.707198	0.479444	0.999698
Algoriphagus sp. A40	23.2322	27.0134	19.451	-0.471924	0.399094	-1.18249	0.237012	0.999698
Atopobium deltae	23.0346	25.7258	20.3435	-0.324906	0.237675	-1.36702	0.171619	0.999698
Lysobacter sp.	22.9761	23.5724	22.3797	-0.0451514	0.279104	-0.161773	0.871485	0.999698
Anaerosphaera aminiphila	22.963	18.2625	27.6635	0.611009	0.288491	2.11795	0.0341792	0.999698
Paenibacillus sanguinis	22.9499	22.4596	23.4401	0.0990215	0.328638	0.301309	0.763179	0.999698
Streptococcus plurextorum	22.9376	21.7662	24.1089	0.147882	0.282083	0.524252	0.600103	0.999698
Acidobacteriaceae bacterium	22.869	24.6861	21.0519	-0.231583	0.238077	-0.972723	0.330691	0.999698
Nafulsella turpanensis	22.7294	20.625	24.8338	0.250868	0.486635	0.515515	0.606193	0.999698
Turicibacter	22.7278	18.8306	1005.24	0.486239	0.258485	1.88111	0.0599564	0.999698
Roseburia sp. 499	22.7259	15.2815	30.1703	0.970123	0.466967	2.0775	0.0377555	0.999698
Atopobium parvulum	22.7207	18.0846	27.3568	0.619776	0.240803	2.57379	0.0100592	0.999698
Bacillus sonorensis	22.6916	23.5804	21.8028	-0.108737	0.348232	-0.312254	0.754847	0.999698
Bifidobacterium mongoliense	22.6581	27.4184	17.8978	-0.612728	0.933028	-0.656709	0.511368	0.999698
Clostridium hathewayi	22.5807	25.1254	20.036	-0.339552	0.331645	-1.02384	0.305911	0.999698
Centipeda periodontii	22.4863	18.5989	26.3738	0.486856	0.304015	1.60142	0.109284	0.999698
Arthrobacter sp.	22.4617	25.0208	19.9026	-0.330003	0.284182	-1.16124	0.245545	0.999698
Acidibacillus ferrooxidans	22.4443	21.2088	23.6798	0.136983	0.241779	0.566562	0.571012	0.999698
Dehalobacter restrictus	22.4273	21.1725	23.682	0.153053	0.262911	0.582147	0.560468	0.999698
Caldicellulosiruptor sp.	22.4254	14.5892	30.2615	1.07493	0.405438	2.65129	0.00801856	0.999698
Thermovenabulum gondwanense	22.226	20.5105	23.9416	0.20603	0.262846	0.783842	0.433133	0.999698
Bilophila wadsworthia	22.1522	20.9569	23.3476	0.158223	0.331409	0.477424	0.63306	0.999698
Aneurinibacillus terranovensis	22.1126	19.4313	24.7938	0.334571	0.272296	1.2287	0.219183	0.999698
Levyella massiliensis	22.0949	18.5642	25.6256	0.46507	0.262088	1.77448	0.0759834	0.999698
Dissulfuribacter thermophilus	22.0679	21.8389	22.2968	0.0474449	0.607053	0.0781561	0.937704	0.999698
Paenibacillus jamilae	21.8343	11.0344	32.6342	1.58129	0.732662	2.15829	0.0309057	0.999698
Spirochaeta thermophila	21.7859	19.7779	23.7938	0.312981	0.283946	1.10225	0.270352	0.999698
Paenibacillus alvei	21.769	21.2624	22.2755	0.0267369	0.261777	0.102136	0.918649	0.999698
Thermoanaerobacterium sp.	21.7536	19.5777	23.9296	0.312533	0.286804	1.08971	0.275841	0.999698
Sebaldella termitidis	21.5767	16.8009	26.3525	0.633558	0.288515	2.19593	0.0280971	0.999698
Sporomusa malonica	21.5638	21.3356	21.792	0.00967131	0.309115	0.0312871	0.975041	0.999698
Veillonella dispar	21.5636	21.2892	21.838	0.0543632	0.265135	0.205039	0.837541	0.999698
Ilyobacter polytropus	21.5493	21.1327	21.9659	0.0662742	0.538874	0.122987	0.902118	0.999698
Bacillaceae	21.4988	18.223	24.7745	0.418848	0.32545	1.28698	0.198101	0.999698
Caldanaerobacter subterraneus	21.4536	20.1855	22.7217	0.17364	0.35046	0.495463	0.620274	0.999698
Roseivirga ehrenbergii	21.3855	21.7712	20.9998	-0.0644114	0.28033	-0.22977	0.818271	0.999698
Heliobacterium modesticaldum	21.31	21.8382	20.7818	-0.066647	0.246545	-0.270324	0.786911	0.999698
Cruoricaptor ignavus	21.2534	25.0576	17.4491	-0.538129	0.361746	-1.48759	0.13686	0.999698
Phaeodactylibacter xiamenensis	21.2298	20.1191	22.3405	0.165218	0.279746	0.590601	0.554788	0.999698
Caloranaerobacter ferrireducens	21.2233	20.3121	22.1346	0.10381	0.23371	0.444183	0.65691	0.999698
Thermosipho	21.2045	23.5554	18.8535	-0.322211	0.627612	-0.513392	0.607677	0.999698
Flexithrix dorotheae	21.1866	17.8879	24.4852	0.440647	0.299291	1.4723	0.140939	0.999698
Chitinophaga eiseniae	21.1158	22.0653	20.1662	-0.110674	0.335166	-0.330205	0.741245	0.999698
Cesiribacter andamanensis	21.031	21.9309	20.1312	-0.133115	0.367182	-0.362532	0.716955	0.999698
Belliella baltica	21.0211	23.826	18.2162	-0.406931	0.34074	-1.19426	0.232378	0.999698
Brachyspira hyodysenteriae	20.975	18.8766	23.0734	0.304014	0.314044	0.968062	0.333013	0.999698
Sneathia sanguinegens	20.962	25.1565	16.7674	-0.592352	0.57411	-1.03178	0.302177	0.999698
Caloramator australicus	20.9487	20.3053	21.5921	0.106804	0.228814	0.466775	0.640661	0.999698
Wolbachia pipientis	20.8868	27.6709	14.1027	-0.967149	0.558352	-1.73215	0.0832473	0.999698
Desulfosporosinus meridiei	20.7952	20.7789	20.8115	-0.0109255	0.245681	-0.0444702	0.96453	0.999698
Opitutaceae bacterium	20.7868	20.2365	21.3371	0.0697102	0.25638	0.271902	0.785698	0.999698
Paenibacillus phocaensis	20.758	17.0269	24.4892	0.519419	0.300872	1.72638	0.0842797	0.999698
Proteus mirabilis	20.6869	20.1911	21.1827	0.074913	0.455109	0.164605	0.869255	0.999698
Bifidobacterium tsurumiense	20.6128	20.8696	20.356	-0.0902362	0.302626	-0.298177	0.765568	0.999698
Lewinella sp.	20.4502	18.9502	21.9501	0.224656	0.323196	0.695107	0.486988	0.999698
Leptolyngbya sp.	20.4448	21.035	19.8547	-0.0963733	0.329658	-0.292343	0.770024	0.999698
Agrobacterium rhizogenes	20.4273	27.1059	13.7487	-0.971884	0.60723	-1.60052	0.109483	0.999698
Desulfotomaculum acetoxidans	20.3724	19.2792	21.4656	0.130869	0.277398	0.471775	0.637087	0.999698
Fusobacterium periodonticum	20.2154	19.2955	21.1352	0.14529	0.248612	0.584406	0.558947	0.999698
Candidatus Marispirochaeta	20.1605	20.1639	20.1571	-0.00243818	0.270285	-0.00902079	0.992803	0.999698
Chloroflexus	20.0671	17.5666	22.5676	0.359354	0.371642	0.966936	0.333576	0.999698
Trichococcus ilyis	20.0383	22.7105	17.3662	-0.377823	0.248387	-1.52111	0.128233	0.999698
Haliscomenobacter hydrossis	20.0303	20.1933	19.8672	-0.0346967	0.2447	-0.141793	0.887243	0.999698
Filifactor alocis	19.9339	19.0142	20.8536	0.167709	0.287624	0.583085	0.559836	0.999698
Elizabethkingia meningoseptica	19.9298	21.7011	18.1585	-0.266429	0.2779	-0.958723	0.337698	0.999698
Bacillus humi	19.8996	19.3701	20.4292	0.069319	0.315409	0.219775	0.826046	0.999698
Clostridium ultunense	19.8683	16.3932	23.3433	0.489897	0.250691	1.95419	0.0506792	0.999698
Mucilaginibacter paludis	19.8591	17.4487	22.2695	0.349891	0.39116	0.894496	0.371056	0.999698
Halomonas sp.	19.6807	22.8396	16.5219	-0.457532	0.330919	-1.38261	0.166785	0.999698
Paenibacillus mucilaginosus	19.6201	18.7317	20.5085	0.136512	0.328003	0.41619	0.677271	0.999698
Campylobacter coli	19.5944	13.0824	26.1065	0.998197	0.580419	1.71979	0.0854715	0.999698
Haloferula sp.	19.5424	21.0945	17.9903	-0.214082	0.405154	-0.528395	0.597225	0.999698
Eggerthella	19.4935	17.0444	21.9426	0.333806	0.255518	1.30639	0.191421	0.999698
Defluviitoga tunisiensis	19.4429	19.2368	19.649	0.0510486	0.287199	0.177746	0.858922	0.999698
Bifidobacterium biavatii	19.4053	16.8716	21.9389	0.368453	0.343038	1.07409	0.282782	0.999698
Anaerobacillus arseniciselenatis	19.3908	16.6969	22.0847	0.400572	0.264901	1.51216	0.130494	0.999698
Sphingobium japonicum	19.2803	20.492	18.0687	-0.198358	0.354965	-0.55881	0.576291	0.999698
Ochrobactrum cytisi	19.2641	26.5161	12.0122	-1.14136	0.58228	-1.96015	0.049978	0.999698
Gilliamella apicola	19.252	18.4761	20.0279	0.117881	0.248462	0.474443	0.635184	0.999698
Chitinophaga ginsengisegetis	19.237	18.231	20.2429	0.157623	0.422098	0.373428	0.70883	0.999698
Selenomonas artemidis	19.2359	17.5559	20.916	0.250211	0.287356	0.870734	0.383899	0.999698
Streptococcus caballi	19.1594	19.8482	18.4706	-0.0881982	0.406941	-0.216735	0.828415	0.999698
Desulfotomaculum aeronauticum	19.1301	19.7805	18.4798	-0.111773	0.294942	-0.378968	0.704712	0.999698
Paenibacillus ferrarius	19.1142	16.8947	21.3338	0.35331	0.246025	1.43607	0.150982	0.999698
Clostridium ventriculi	19.1002	17.7062	20.4942	0.167391	0.313603	0.533768	0.593502	0.999698
Desulforegula conservatrix	19.0909	21.3265	16.8553	-0.370284	0.306026	-1.20997	0.226289	0.999698
Paenibacillus gorillae	19.086	18.4661	19.7059	0.0958741	0.329152	0.291277	0.77084	0.999698
Sphingomonas jaspsi	19.0347	28.6731	9.39637	-1.6003	0.671102	-2.38459	0.0170984	0.999698
Jonquetella	19.0113	18.9333	19.0893	0.00250529	0.254846	0.00983061	0.992156	0.999698
Kallipyga gabonensis	18.9459	16.4775	21.4143	0.370144	0.285347	1.29717	0.194573	0.999698
Acholeplasma axanthum	18.915	15.2147	22.6152	0.577592	0.308267	1.87367	0.0609754	0.999698
Niabella ginsenosidivorans	18.9033	21.9889	15.8176	-0.4657	0.354239	-1.31465	0.188628	0.999698
Bacillus niameyensis	18.841	12.7395	24.9425	0.994802	0.382709	2.59937	0.00933957	0.999698
Paenibacillus sonchi	18.7569	16.5555	20.9583	0.338416	0.364199	0.929207	0.352782	0.999698
Desulfuribacillus alkaliarsenatis	18.7505	11.3241	26.1768	1.22762	0.533386	2.30156	0.0213599	0.999698
Murdochiella sp.	18.7307	19.5757	17.8856	-0.116894	0.308408	-0.379024	0.70467	0.999698
Prevotella falsenii	18.7047	20.9794	16.43	-0.330609	0.304499	-1.08574	0.277592	0.999698
Lachnospiraceae bacterium 28-4	18.7011	16.8687	20.5336	0.266087	0.254441	1.04577	0.295666	0.999698
Mycobacterium sp.	18.6738	20.2677	17.0799	-0.21185	0.280003	-0.7566	0.449289	0.999698
Psychromonas ossibalaenae	18.6588	22.503	14.8146	-0.58526	0.402702	-1.45333	0.146131	0.999698
Peptoniphilus phoceensis	18.6235	18.0995	19.1475	0.0909794	0.304588	0.298696	0.765172	0.999698
Gillisia sp.	18.59	20.1927	16.9874	-0.2476	0.348553	-0.710366	0.477477	0.999698
Clostridium hydrogeniformans	18.5546	18.836	18.2732	-0.0377839	0.269005	-0.140458	0.888298	0.999698
Streptococcus mitis	18.5334	15.3864	21.6805	0.519137	0.375619	1.38208	0.166946	0.999698
Asticcacaulis sp.	18.5297	20.7681	16.2913	-0.34863	0.590489	-0.590409	0.554917	0.999698
Streptococcus sanguinis	18.3068	16.1375	20.4761	0.35445	0.309565	1.14499	0.252212	0.999698
Bosea sp.	18.2459	22.4242	14.0675	-0.664384	0.328136	-2.02472	0.0428963	0.999698
Maribacter sp.	18.1788	17.3513	19.0062	0.15966	0.314064	0.508368	0.611195	0.999698
Pirellula staleyi	18.1631	18.5328	17.7935	-0.0618411	0.514283	-0.120247	0.904287	0.999698
Anaeromassilibacillus	18.1451	17.8698	18.4205	0.0436308	0.294971	0.147916	0.882409	0.999698
Sporolactobacillus laevolacticus	18.136	19.5728	16.6992	-0.199191	0.431616	-0.461501	0.644439	0.999698
Eubacterium saphenum	18.1198	21.9495	14.2901	-0.625932	0.411242	-1.52205	0.127996	0.999698
Algoriphagus sp.	18.0935	18.9181	17.2689	-0.123699	0.273177	-0.452816	0.650681	0.999698
Clostridium tetani	18.0443	15.0256	21.063	0.496266	0.34444	1.44079	0.149644	0.999698
Syntrophomonas zehnderi	17.9901	18.9457	17.0345	-0.155082	0.256865	-0.603748	0.546011	0.999698
Streptococcus anginosus	17.9334	19.3068	16.56	-0.221345	0.392014	-0.564635	0.572322	0.999698
Beggiatoa alba	17.9275	17.4661	18.3889	0.106044	0.265364	0.399618	0.689438	0.999698
Bulleidia extructa	17.922	14.0837	21.7602	0.641952	0.449288	1.42882	0.153056	0.999698
Clostridium diolis	17.8998	16.4003	19.3993	0.240582	0.508032	0.473558	0.635815	0.999698
Anaerosporomusa subterranea	17.8128	17.512	18.1136	0.0129949	0.281966	0.0460866	0.963241	0.999698
Lachnospiraceae bacterium A2	17.7652	11.9276	56.4472	0.997563	0.542676	1.83823	0.0660285	0.999698
Mucilaginibacter polytrichastri	17.7622	20.6922	14.8323	-0.480465	0.454554	-1.057	0.29051	0.999698
Selenomonas flueggei	17.7003	14.7403	20.6603	0.509371	0.317474	1.60445	0.108614	0.999698
Bifidobacterium adolescentis	17.6918	15.8773	19.5062	0.297738	0.357714	0.832335	0.40522	0.999698
Nostoc sp.	17.6844	15.2922	20.0767	0.390887	0.373561	1.04638	0.295385	0.999698
Caldicellulosiruptor owensensis	17.6716	13.6963	21.6469	0.628607	0.512454	1.22666	0.21995	0.999698
Methylobacterium extorquens	17.6226	16.8859	18.3593	0.120593	0.550247	0.219161	0.826525	0.999698
Bacillus bataviensis	17.6184	18.1671	17.0697	-0.0593963	0.299458	-0.198346	0.842774	0.999698
Oxalobacter formigenes	17.5928	18.4582	16.7275	-0.116504	0.24848	-0.468866	0.639166	0.999698
Prosthecobacter debontii	17.5356	21.8444	13.2267	-0.723426	0.554504	-1.30464	0.192017	0.999698
Caldibacillus debilis	17.522	15.2226	19.8213	0.38916	0.302501	1.28648	0.198277	0.999698
Bacillus firmus	17.5128	17.6621	17.3634	-0.0429674	0.415813	-0.103334	0.917698	0.999698
Aerococcus	17.4307	18.7625	16.0989	-0.192155	0.353297	-0.543891	0.586517	0.999698
Desulfarculus baarsii	17.3962	19.9283	14.8641	-0.41077	0.427788	-0.960219	0.336945	0.999698
Solitalea canadensis	17.3679	17.9298	16.8059	-0.0879974	0.357472	-0.246166	0.805554	0.999698
Bacillales	17.3507	14.3031	20.3983	0.511064	0.329242	1.55225	0.120603	0.999698
Rubripirellula obstinata	17.3424	20.2475	14.4373	-0.460108	0.313092	-1.46956	0.14168	0.999698
Filimonas lacunae	17.3272	16.6964	17.9579	0.108935	0.373306	0.291811	0.770431	0.999698
Desulfotomaculum alcoholivorax	17.0514	13.5596	20.5432	0.582189	0.368223	1.58108	0.11386	0.999698
Flavobacterium haoranii	17.0188	15.2759	18.7618	0.264277	0.389572	0.678378	0.497532	0.999698
Anaerobranca californiensis	17.0044	13.4028	20.606	0.602074	0.276167	2.18011	0.0292496	0.999698
Aneurinibacillus sp.	16.9975	20.8887	13.1063	-0.665121	0.478533	-1.38992	0.164554	0.999698
Sphingomonas soli	16.9924	20.0392	13.9455	-0.541006	0.384407	-1.40738	0.159315	0.999698
Cryptobacterium curtum	16.9899	13.8767	20.103	0.538612	0.273829	1.96696	0.0491874	0.999698
Acinetobacter sp.	16.9726	16.9215	17.0237	-0.00331177	0.243768	-0.0135858	0.98916	0.999698
Bacteriovorax sp.	16.9655	19.4369	14.4941	-0.427075	0.491032	-0.86975	0.384437	0.999698
Paenibacillus yonginensis	16.8728	14.3536	19.392	0.427786	0.280613	1.52447	0.127392	0.999698
Sporocytophaga myxococcoides	16.7587	18.681	14.8363	-0.332527	0.377562	-0.880724	0.378467	0.999698
Microscilla marina	16.7573	18.0928	15.4217	-0.226612	0.297014	-0.762968	0.445483	0.999698
Thermosynechococcus elongatus	16.7309	16.8545	16.6073	-0.0229575	0.270351	-0.0849176	0.932327	0.999698
Thermicanus aegyptius	16.7171	15.5619	17.8724	0.160258	0.375466	0.426825	0.669507	0.999698
Clostridium sartagoforme	16.6695	14.0085	19.3305	0.478498	0.315914	1.51464	0.129862	0.999698
Fibrobacter succinogenes	16.6661	17.6687	15.6636	-0.146482	0.33622	-0.435674	0.663073	0.999698
Bacillus methanolicus	16.6563	16.0916	17.221	0.139524	0.312709	0.446178	0.655469	0.999698
Flexibacter sp. ATCC 35208	16.5843	17.87	15.2986	-0.250288	0.391719	-0.638947	0.522857	0.999698
Paenibacillus popilliae	16.5421	13.667	19.4172	0.521203	0.477699	1.09107	0.275242	0.999698
Chryseobacterium	16.5299	16.1966	16.8632	0.0304272	0.388636	0.0782922	0.937596	0.999698
Elizabethkingia anophelis	16.4981	18.1686	14.8276	-0.261369	0.338039	-0.773193	0.439408	0.999698
Bifidobacterium dentium	16.4972	16.9381	16.0563	-0.0764441	0.243889	-0.313438	0.753948	0.999698
Peptostreptococcus sp.	16.4834	15.7289	17.2379	0.147057	0.348085	0.422475	0.672678	0.999698
Listeria grayi	16.4597	18.7383	14.181	-0.406317	0.354127	-1.14738	0.251225	0.999698
Cetobacterium ceti	16.4498	16.4348	16.4649	0.0126664	0.277013	0.0457251	0.963529	0.999698
Rhodocista sp.	16.4348	22.2572	10.6125	-1.07005	0.598429	-1.78809	0.073761	0.999698
Porphyromonadaceae bacterium H1	16.4109	19.0023	13.8195	-0.445372	0.319399	-1.3944	0.163196	0.999698
Pragia fontium	16.4096	17.2137	15.6055	-0.136049	0.49817	-0.273097	0.784779	0.999698
Paenibacillus massiliensis	16.3977	15.438	17.3574	0.13432	0.335955	0.399815	0.689293	0.999698
Cytophaga aurantiaca	16.3909	16.8427	15.9391	-0.0833899	0.457392	-0.182316	0.855335	0.999698
Bacillus luciferensis	16.3273	17.5089	15.1457	-0.206257	0.417362	-0.494193	0.62117	0.999698
Bacillus safensis	16.2694	19.5217	13.017	-0.597907	0.54418	-1.09873	0.271886	0.999698
Alloscardovia macacae	16.2494	16.1886	16.3101	-0.0327279	0.359369	-0.0910706	0.927437	0.999698
Bacillus pumilus	16.2282	15.1199	17.3365	0.216566	0.402035	0.538673	0.590113	0.999698
Firmicutes bacterium ASF500	16.207	14.8898	17.5242	0.247199	0.380091	0.650368	0.515455	0.999698
Mitsuokella	16.1931	10.8899	21.4963	0.984739	0.5325	1.84928	0.0644179	0.999698
Desulfotomaculum intricatum	16.0921	14.5144	17.6698	0.24586	0.260736	0.942948	0.345707	0.999698
Pseudomonas	16.0492	17.2559	14.8425	-0.217017	0.299678	-0.724167	0.468963	0.999698
Carnobacterium sp.	16.0032	16.7061	15.3003	-0.105571	0.366819	-0.287802	0.773499	0.999698
Burkholderia sp.	15.9988	17.4898	14.5077	-0.291298	0.35402	-0.822831	0.410604	0.999698
Aquibacillus sp.	15.9707	13.3872	18.5542	0.441312	0.350994	1.25732	0.208637	0.999698
Desulfitobacterium sp.	15.95	15.168	16.7319	0.137792	0.419462	0.328498	0.742535	0.999698
Vaginella massiliensis	15.9234	17.849	13.9978	-0.362835	0.391372	-0.927085	0.353882	0.999698
Lactobacillus intestinalis	15.9128	21.9928	9.83276	-1.17438	0.491497	-2.38939	0.0168765	0.999698
bacterium OL-1	15.8892	15.7427	16.0357	0.0563314	0.320055	0.176005	0.86029	0.999698
Synechococcus sp.	15.8822	16.0033	15.7611	-0.0238792	0.317136	-0.0752965	0.939979	0.999698
Chitinophaga niabensis	15.8665	17.6209	14.1122	-0.328804	0.366887	-0.896199	0.370146	0.999698
Caloramator	15.8561	17.1833	14.5289	-0.228625	0.282545	-0.809164	0.418421	0.999698
Oscillibacter sp. 1-3	15.8372	11.8878	19.7867	0.752695	0.282891	2.66073	0.00779724	0.999698
Paraclostridium bifermentans	15.8162	13.1757	18.4566	0.487561	0.331252	1.47187	0.141055	0.999698
Lactobacillus helveticus	15.8041	18.0708	13.5374	-0.399431	0.403458	-0.99002	0.322164	0.999698
Galbibacter marinus	15.7031	14.309	17.0972	0.252767	0.379537	0.665988	0.505419	0.999698
Bacillus shackletonii	15.7018	16.7493	14.6544	-0.206822	0.282731	-0.731518	0.464463	0.999698
Parvimonas sp.	15.6949	16.5147	14.8751	-0.12988	0.271559	-0.478276	0.632454	0.999698
Lysinibacillus xylanilyticus	15.6783	17.5663	13.7904	-0.331328	0.306673	-1.0804	0.279966	0.999698
Granulicella mallensis	15.6326	18.5039	12.7613	-0.526071	0.605521	-0.868791	0.384962	0.999698
Rhodospirillum centenum	15.6079	20.8899	10.3259	-1.00775	0.538953	-1.86983	0.0615072	0.999698
Scardovia wiggsiae	15.5282	16.2852	14.7712	-0.142351	0.322056	-0.442009	0.658483	0.999698
Microbacterium laevaniformans	15.5247	18.2137	12.8356	-0.516277	0.512831	-1.00672	0.31407	0.999698
Anaerococcus tetradius	15.5236	10.6943	20.353	0.889673	0.307481	2.89343	0.00381065	0.999698
Bifidobacterium saeculare	15.5171	13.4548	17.5795	0.354106	0.294017	1.20437	0.228446	0.999698
Streptococcus sobrinus	15.5059	14.4119	16.6	0.1994	0.429795	0.463942	0.642689	0.999698
Brachyspira pilosicoli	15.4952	17.2122	13.7783	-0.311123	0.382912	-0.81252	0.416493	0.999698
Arenibacter nanhaiticus	15.4933	14.491	16.4955	0.194966	0.328741	0.593068	0.553136	0.999698
Desulfosporosinus acidiphilus	15.4879	14.5835	16.3924	0.179967	0.280645	0.641262	0.521352	0.999698
Treponema putidum	15.4405	17.4199	13.461	-0.362609	0.363259	-0.998213	0.318176	0.999698
Lactobacillus casei	15.4014	17.2888	13.5139	-0.345602	0.362103	-0.95443	0.339866	0.999698
Gracilibacillus lacisalsi	15.3672	12.9113	17.823	0.482141	0.325051	1.48328	0.138001	0.999698
Chitinophaga jiangningensis	15.3623	14.104	16.6206	0.260307	0.382979	0.679691	0.4967	0.999698
Novosphingobium sp.	15.361	19.641	11.0811	-0.792258	0.385429	-2.05552	0.0398287	0.999698
Flavobacteria bacterium	15.2946	17.826	12.7632	-0.467293	0.359775	-1.29885	0.193996	0.999698
Dethiosulfovibrio salsuginis	15.2895	16.0293	14.5498	-0.119475	0.285428	-0.418581	0.675523	0.999698
Dokdonia sp.	15.2666	15.4433	15.0898	-0.0238284	0.323421	-0.0736759	0.941268	0.999698
Coriobacteriales bacterium	15.2593	14.0615	16.457	0.222404	0.324651	0.685055	0.493309	0.999698
Gabonibacter massiliensis	15.1833	15.7594	14.6072	-0.0776094	0.341281	-0.227406	0.820108	0.999698
Clostridium fallax	15.1551	12.8769	17.4333	0.433542	0.515548	0.840934	0.400385	0.999698
Lactobacillus agilis	15.1544	15.4761	14.8328	-0.0596679	0.336221	-0.177466	0.859142	0.999698
Olsenella	15.1381	11.65	18.6261	0.721591	0.318885	2.26285	0.0236447	0.999698
Sphingobacterium spiritivorum	15.0966	16.1174	14.0758	-0.166584	0.369469	-0.450874	0.65208	0.999698
Collinsella intestinalis	15.0934	14.8979	15.2888	0.00704548	0.362991	0.0194095	0.984514	0.999698
Syntrophomonas palmitatica	15.0786	15.0339	15.1234	-0.0170344	0.274719	-0.0620067	0.950558	0.999698
Capnocytophaga gingivalis	15.078	15.6801	14.4759	-0.100607	0.282422	-0.35623	0.721668	0.999698
Kaistia granuli	15.0634	21.2922	8.83461	-1.27154	0.607597	-2.09274	0.0363721	0.999698
Trichococcus pasteurii	15.0552	19.8373	10.2731	-0.916534	0.334601	-2.73918	0.00615918	0.999698
Spirosoma sp.	15.0342	12.7525	17.3159	0.44449	0.325519	1.36548	0.172102	0.999698
Bifidobacterium scardovii	15.0158	10.6289	19.4028	0.823413	0.310898	2.6485	0.00808507	0.999698
Thermoanaerobacter uzonensis	14.985	10.9837	18.9862	0.753357	0.328884	2.29065	0.0219839	0.999698
Niastella koreensis	14.9022	16.9575	27.8808	-0.405533	0.393286	-1.03114	0.302475	0.999698
Lactobacillus plantarum	14.8829	14.7733	14.9925	0.0285316	0.315271	0.0904987	0.927891	0.999698
Bdellovibrio bacteriovorus	14.8817	15.0807	14.6827	-0.0493204	0.359268	-0.13728	0.890809	0.999698
Streptococcus henryi	14.8584	12.7763	16.9404	0.423938	0.360721	1.17525	0.239894	0.999698
Staphylococcus	14.8578	17.1038	12.6118	-0.426146	0.314366	-1.35557	0.175234	0.999698
Sphingobacterium nematocida	14.8517	14.7641	14.9393	0.042452	0.39491	0.107498	0.914394	0.999698
Lysinibacillus massiliensis	14.8411	15.7899	13.8924	-0.18052	0.402438	-0.448567	0.653744	0.999698
Paenibacillus amylolyticus	14.8378	16.5036	13.1719	-0.334503	0.30166	-1.10887	0.267485	0.999698
Cytophagales bacterium	14.8251	14.4569	15.1934	0.0906534	0.338307	0.267962	0.788729	0.999698
Paenibacillus macquariensis	14.7774	13.4048	16.1501	0.271192	0.280834	0.965665	0.334212	0.999698
Clostridium septicum	14.7522	14.7032	14.8012	-0.021831	0.335439	-0.065082	0.948109	0.999698
Olivibacter sitiensis	14.751	13.2939	16.2082	0.264798	0.374228	0.707584	0.479204	0.999698
Acetohalobium arabaticum	14.7313	16.1995	13.2632	-0.255547	0.360143	-0.709571	0.47797	0.999698
Gelidibacter	14.7216	13.4785	15.9646	0.269862	0.373876	0.721797	0.470419	0.999698
Lewinella cohaerens	14.6879	16.1391	13.2367	-0.278253	0.329381	-0.844775	0.398236	0.999698
Spirosoma aerolatum	14.6746	16.6587	12.6905	-0.345514	0.391617	-0.882275	0.377628	0.999698
Sphingomonas	14.5923	17.0558	12.1288	-0.487237	0.379159	-1.28505	0.198776	0.999698
Arcanobacterium sp.	14.5674	16.2454	12.8894	-0.337677	0.511979	-0.659552	0.509542	0.999698
Veillonella montpellierensis	14.5636	14.1374	14.9899	0.103095	0.296801	0.347352	0.728327	0.999698
Bacillus megaterium	14.5458	12.325	16.7666	0.469169	0.413925	1.13346	0.257019	0.999698
Bacillus litoralis	14.545	14.6777	14.4123	-0.0624484	0.315312	-0.198053	0.843004	0.999698
Sphingobacterium psychroaquaticum	14.5083	15.918	13.0986	-0.294141	0.389727	-0.754735	0.450408	0.999698
Streptococcus porci	14.5031	14.6073	14.3989	-0.00670948	0.366995	-0.0182822	0.985414	0.999698
Bacteroides sp. An322	14.4992	14.288	14.7103	0.0461917	0.317326	0.145565	0.884265	0.999698
Paenibacillus camerounensis	14.4733	14.8038	14.1428	-0.0876494	0.303508	-0.288787	0.772744	0.999698
Desulfobacter curvatus	14.4532	10.3304	18.576	0.833276	0.532004	1.5663	0.117279	0.999698
Symbiobacterium thermophilum	14.4357	14.418	14.4534	-0.000736832	0.284483	-0.00259008	0.997933	0.999698
Paenibacillus ihumii	14.4347	14.5172	14.3523	0.00996251	0.290281	0.0343203	0.972622	0.999698
Chitinophaga pinensis	14.4202	16.9049	11.9355	-0.487739	0.440008	-1.10848	0.267656	0.999698
Loktanella sp.	14.4155	20.2346	8.59631	-1.22447	0.654007	-1.87226	0.0611709	0.999698
Lachnospiraceae bacterium TF01-11	14.4067	0.839053	67.7426	5.02101	2.07902	2.41508	0.0157316	0.999698
Rhizobium	14.3306	19.6298	9.0314	-1.1195	0.450825	-2.48323	0.0130196	0.999698
Emticicia oligotrophica	14.3268	11.7484	16.9052	0.514835	0.386534	1.33193	0.182884	0.999698
Acholeplasma laidlawii	14.3068	11.3688	17.2449	0.585895	0.425555	1.37678	0.168581	0.999698
Brevibacillus brevis	14.2785	15.002	13.555	-0.149902	0.3213	-0.466547	0.640824	0.999698
Frischella perrara	14.2702	14.0682	14.4722	0.0199475	0.385256	0.0517771	0.958706	0.999698
Bifidobacterium animalis	14.2345	13.0896	15.3795	0.233381	0.352227	0.662587	0.507595	0.999698
Desulfatiglans anilini	14.2136	17.5897	10.8375	-0.710963	0.489232	-1.45322	0.146161	0.999698
Paenibacillus swuensis	14.1408	11.7508	16.5309	0.46444	0.326181	1.42388	0.154483	0.999698
Zunongwangia atlantica	14.0833	11.9441	16.2224	0.420794	0.426524	0.986568	0.323855	0.999698
Anaerococcus vaginalis	14.0515	11.605	16.4979	0.550495	0.376798	1.46098	0.144021	0.999698
Eggerthellaceae bacterium	14.0459	14.3969	13.6949	-0.0405705	0.381879	-0.106239	0.915393	0.999698
Sphingobacteriales bacterium	14.0362	12.6938	15.3785	0.278444	0.461737	0.603035	0.546485	0.999698
Pseudomonas citronellolis	13.9936	18.4431	9.54405	-0.94364	0.479299	-1.96879	0.0489771	0.999698
Marinitoga	13.9731	11.5677	16.3786	0.510947	0.758892	0.67328	0.500769	0.999698
Pedobacter heparinus	13.9083	15.1617	12.6549	-0.252589	0.37997	-0.664759	0.506205	0.999698
Actinomyces sp.	13.9046	11.7238	16.0854	0.432711	0.269863	1.60345	0.108836	0.999698
Paenibacillus tuaregi	13.9017	12.6378	15.1656	0.284145	0.366988	0.774264	0.438775	0.999698
Rummeliibacillus stabekisii	13.9001	13.9142	13.8861	-0.00316715	0.459255	-0.00689629	0.994498	0.999698
Cronobacter sakazakii	13.8646	20.0576	7.67163	-1.39443	0.670195	-2.08064	0.037467	0.999698
Treponema	13.8447	9.34137	18.3481	0.97895	0.534435	1.83175	0.0669893	0.999698
Devosia riboflavina	13.8443	17.3368	10.3517	-0.739601	0.68478	-1.08006	0.280117	0.999698
Chitinophaga sancti	13.8159	12.3631	15.2687	0.282386	0.328143	0.860559	0.389481	0.999698
Erysipelothrix tonsillarum	13.7883	10.9631	16.6134	0.612072	0.387908	1.57788	0.114593	0.999698
Halobacteroides halobius	13.7775	15.3033	12.2516	-0.324516	0.274877	-1.18059	0.237766	0.999698
Treponema pedis	13.7355	13.3959	14.0751	0.0973277	0.288414	0.337458	0.735772	0.999698
Acinetobacter idrijaensis	13.6886	18.2777	9.09957	-1.01901	0.650945	-1.56544	0.11748	0.999698
Geobacter sp.	13.6864	15.9291	11.4436	-0.469599	0.3098	-1.51581	0.129566	0.999698
Terrabacter sp.	13.6818	18.7132	8.65044	-1.11377	0.543453	-2.04943	0.0404201	0.999698
Sporosarcina koreensis	13.6515	12.5764	14.7266	0.265522	0.303878	0.873777	0.38224	0.999698
Desulfotomaculum copahuensis	13.6346	14.5006	12.7687	-0.227674	0.325749	-0.698926	0.484598	0.999698
Alicyclobacillus mali	13.6117	10.3892	16.8342	0.729777	0.348403	2.09464	0.0362034	0.999698
Hugenholtzia roseola	13.5396	13.826	13.2532	-0.0280551	0.319231	-0.0878834	0.929969	0.999698
Zunongwangia profunda	13.5135	15.618	11.4091	-0.43518	0.290842	-1.49628	0.134581	0.999698
Enterococcus gallinarum	13.4925	10.6538	16.3312	0.62737	0.340575	1.84209	0.0654616	0.999698
Gelidibacter mesophilus	13.4873	12.0947	14.88	0.338814	0.338081	1.00217	0.316262	0.999698
Flavihumibacter sp.	13.4672	13.8905	13.0438	-0.0818497	0.432369	-0.189305	0.849854	0.999698
Thermoanaerobacter	13.4666	11.8885	15.0447	0.316433	0.317524	0.996565	0.318976	0.999698
Bifidobacterium pseudocatenulatum	13.4565	13.8054	13.1076	-0.0851568	0.397784	-0.214078	0.830486	0.999698
Acidaminococcus sp.	13.4331	15.1047	11.7615	-0.358644	0.436892	-0.820898	0.411704	0.999698
Methylobacterium aquaticum	13.4083	18.1907	8.62586	-1.07309	0.561444	-1.9113	0.0559659	0.999698
Anaerococcus lactolyticus	13.3821	6.9518	19.8124	1.48466	0.638215	2.32627	0.020004	0.999698
Fischerella sp.	13.3665	17.4907	9.24225	-0.919451	0.560307	-1.64098	0.100802	0.999698
Desulfotomaculum thermosubterraneum	13.3658	12.0679	14.6638	0.286464	0.307013	0.933067	0.350786	0.999698
Lactobacillus iners	13.3207	12.7813	13.8602	0.179459	0.330248	0.543406	0.58685	0.999698
Veillonella seminalis	13.3025	11.5803	15.0248	0.393061	0.327299	1.20092	0.229781	0.999698
Sphingomonadaceae	13.2957	16.9328	9.65858	-0.824228	0.572558	-1.43955	0.149993	0.999698
Paenibacillus xylanexedens	13.27	10.0441	16.4959	0.677208	0.348607	1.94261	0.0520635	0.999698
Novosphingobium naphthalenivorans	13.2662	15.82	10.7124	-0.569627	0.516906	-1.10199	0.270464	0.999698
Bacillus tuaregi	13.2064	12.0475	14.3652	0.227044	0.289394	0.78455	0.432718	0.999698
Echinicola pacifica	13.2008	14.6903	11.7113	-0.311398	0.527984	-0.589786	0.555334	0.999698
Nostocales cyanobacterium	13.1791	17.4201	8.93817	-0.970282	0.663123	-1.4632	0.143412	0.999698
Enterococcus pallens	13.177	12.3018	14.0523	0.16217	0.327257	0.495543	0.620217	0.999698
Haemophilus ducreyi	13.1567	10.6461	15.6673	0.534242	0.339246	1.57479	0.115305	0.999698
Sutterella wadsworthensis	13.1558	10.4134	15.8983	0.584054	0.464554	1.25724	0.208668	0.999698
delta proteobacterium	13.1549	12.1287	14.1811	0.19919	0.340158	0.58558	0.558158	0.999698
Muricauda sp.	13.149	15.0288	11.2691	-0.392304	0.415037	-0.945228	0.344543	0.999698
Melioribacter roseus	13.1423	13.3962	12.8885	-0.0587057	0.417125	-0.140739	0.888076	0.999698
Mesorhizobium sp.	13.0966	15.0763	11.117	-0.435487	0.301652	-1.44367	0.148831	0.999698
Tenacibaculum holothuriorum	13.076	12.2067	13.9453	0.194736	0.303415	0.641816	0.520993	0.999698
Cellvibrio sp.	13.0709	14.3088	11.8329	-0.27221	0.349434	-0.779003	0.435978	0.999698
Longilinea arvoryzae	13.05	17.666	8.43391	-1.00647	0.376567	-2.67276	0.00752308	0.999698
Desulfovirgula thermocuniculi	13.0494	15.6982	10.4007	-0.57674	0.329969	-1.74786	0.0804885	0.999698
Pseudoalteromonas luteoviolacea	13.0369	13.428	12.6458	-0.106894	0.35078	-0.304732	0.76057	0.999698
Trichococcus	13.0289	8.78431	17.2736	0.971728	0.374084	2.59762	0.00938725	0.999698
Nocardioides sp.	13.0073	11.5672	14.4475	0.265435	0.29966	0.885788	0.375732	0.999698
Paenibacillus pini	13.0021	14.5723	11.432	-0.362152	0.379096	-0.955303	0.339424	0.999698
Algoriphagus zhangzhouensis	12.9834	13.2632	12.7037	-0.0840915	0.506443	-0.166043	0.868123	0.999698
Syntrophothermus lipocalidus	12.9786	11.1647	14.7925	0.430534	0.293777	1.46551	0.142781	0.999698
Imhoffiella purpurea	12.9429	15.8519	10.0338	-0.644257	0.57955	-1.11165	0.266289	0.999698
Desulfotomaculum alkaliphilum	12.9069	11.4023	14.4115	0.342633	0.290444	1.17969	0.238124	0.999698
Tenacibaculum mesophilum	12.8908	13.531	12.2506	-0.128237	0.390962	-0.328004	0.742909	0.999698
Peptoniphilus obesi	12.8458	10.5911	15.1005	0.472517	0.376045	1.25654	0.208919	0.999698
Vibrio sp.	12.817	13.4602	12.1739	-0.153242	0.394844	-0.388108	0.697936	0.999698
Pleomorphomonas koreensis	12.8166	15.5057	10.1276	-0.641227	0.306459	-2.09237	0.036405	0.999698
Bacillus wakoensis	12.8098	13.685	11.9346	-0.155237	0.356139	-0.435889	0.662917	0.999698
Lysinibacillus fusiformis	12.7986	11.0382	14.559	0.358203	0.430487	0.832088	0.405359	0.999698
Granulicatella	12.7904	11.0022	14.5786	0.466347	0.28788	1.61994	0.105246	0.999698
Zobellia galactanivorans	12.7832	13.4605	12.1059	-0.149691	0.486658	-0.30759	0.758394	0.999698
Paenibacillus terrae	12.7762	9.95007	15.6023	0.637463	0.336818	1.8926	0.0584108	0.999698
Clostridium sp. Marseille-P2538	12.7657	13.2763	12.2551	-0.142212	0.43538	-0.326638	0.743942	0.999698
Roseivirga spongicola	12.7637	14.3491	11.1784	-0.339466	0.319133	-1.06371	0.28746	0.999698
Chishuiella changwenlii	12.7589	14.8224	10.6954	-0.458334	0.401562	-1.14138	0.253713	0.999698
Fenollaria timonensis	12.7018	12.6105	12.7931	0.0775276	0.396379	0.19559	0.844931	0.999698
Anaerobacillus sp.	12.6927	11.0141	14.3712	0.399846	0.371528	1.07622	0.28183	0.999698
Paenibacillus ginsengihumi	12.6714	10.5964	14.7464	0.463351	0.338378	1.36933	0.170897	0.999698
Acholeplasma brassicae	12.652	10.3078	14.9961	0.565542	0.46488	1.21653	0.223782	0.999698
Dethiobacter alkaliphilus	12.6494	11.0291	14.2697	0.364135	0.303602	1.19938	0.230379	0.999698
Turicibacter sp.	12.6446	11.2466	272.717	0.341915	0.385849	0.886137	0.375544	0.999698
Streptococcus uberis	12.6404	14.9891	10.2917	-0.534282	0.324083	-1.6486	0.0992305	0.999698
Enterococcus raffinosus	12.6323	8.84838	16.4162	0.89821	0.340395	2.63873	0.00832178	0.999698
Paenibacillus selenitireducens	12.5947	10.8418	14.3477	0.368856	0.316259	1.16631	0.243489	0.999698
Endozoicomonas elysicola	12.5292	12.3534	12.705	0.0140052	0.630927	0.0221979	0.98229	0.999698
Bacillus endophyticus	12.5023	7.92812	17.0764	1.1144	0.465878	2.39205	0.0167548	0.999698
Comamonas testosteroni	12.4767	13.6216	11.3318	-0.258231	0.400697	-0.644456	0.51928	0.999698
Tannerella sp. oral taxon HOT-286	12.4673	15.6766	9.25792	-0.733678	0.418344	-1.75377	0.0794704	0.999698
Fluviicola taffensis	12.4617	11.5863	13.3371	0.230778	0.46764	0.493495	0.621663	0.999698
Bacillus agaradhaerens	12.4373	13.2166	11.6579	-0.143912	0.383953	-0.374817	0.707796	0.999698
Desulfotomaculum reducens	12.4059	10.9353	13.8765	0.335898	0.335242	1.00196	0.316364	0.999698
Adhaeribacter aquaticus	12.399	13.4091	11.389	-0.228132	0.386833	-0.589744	0.555363	0.999698
Riemerella anatipestifer	12.3683	13.7878	10.9489	-0.3223	0.414334	-0.777875	0.436642	0.999698
Fusicatenibacter sp.	12.3294	11.8917	12.7671	0.0954498	0.415358	0.229801	0.818246	0.999698
Mesotoga prima	12.3048	8.45407	16.1555	0.879253	0.334513	2.62846	0.00857734	0.999698
Bacteroidaceae	12.3032	15.3401	9.26628	-0.680445	0.410494	-1.65763	0.0973928	0.999698
Oleispira antarctica	12.2985	15.5157	9.08135	-0.765641	0.516204	-1.48321	0.138017	0.999698
Parascardovia denticolens	12.2941	12.8561	11.7322	-0.1676	0.336509	-0.498055	0.618445	0.999698
Bacillus mycoides	12.2353	12.4313	12.0393	-0.00954831	0.335039	-0.0284991	0.977264	0.999698
Saprospira grandis	12.2307	12.6685	11.793	-0.134202	0.382959	-0.350434	0.726013	0.999698
Mogibacterium timidum	12.2246	12.5041	11.9451	-0.0953452	0.412693	-0.231032	0.81729	0.999698
Caldanaerovirga acetigignens	12.2241	11.8918	12.5564	0.120441	0.310178	0.388297	0.697796	0.999698
Moheibacter sediminis	12.1752	13.2827	11.0678	-0.237043	0.380539	-0.622915	0.53334	0.999698
Anoxybacillus mongoliensis	12.1457	14.701	9.59043	-0.623578	0.489314	-1.27439	0.202524	0.999698
Saccharibacillus sacchari	12.1391	13.2305	28.3925	-0.260946	0.374112	-0.697507	0.485486	0.999698
Pediococcus ethanolidurans	12.1299	12.1552	12.1046	0.0241146	0.739371	0.0326151	0.973982	0.999698
Anaerococcus rubiinfantis	12.119	14.2811	9.95701	-0.520631	0.435097	-1.19659	0.231468	0.999698
Bacillus korlensis	12.0843	13.3571	10.8114	-0.334206	0.336946	-0.99187	0.321261	0.999698
Brevibacillus borstelensis	12.0817	9.84908	14.3143	0.573105	0.616748	0.929237	0.352766	0.999698
Pseudomonas stutzeri	12.0756	15.0553	9.09598	-0.738918	0.505333	-1.46224	0.143676	0.999698
Clostridium cylindrosporum	12.0609	13.4171	10.7048	-0.287566	0.310885	-0.924992	0.35497	0.999698
Arcobacter butzleri	12.0598	5.95691	18.1627	1.54112	0.517724	2.97673	0.0029134	0.999698
Tidjanibacter massiliensis	12.0541	12.3749	11.7333	-0.0463315	0.460356	-0.100643	0.919834	0.999698
Bacillus trypoxylicola	12.038	13.0827	10.9932	-0.294024	0.414233	-0.709804	0.477826	0.999698
Erysipelothrix rhusiopathiae	12.0267	9.95698	14.0965	0.502434	0.354149	1.41871	0.155984	0.999698
Sporomusaceae	12.0245	12.1518	11.8972	0.0173853	0.326097	0.0533134	0.957482	0.999698
Salegentibacter sp.	12.0193	11.8404	12.1982	0.0761848	0.340545	0.223714	0.82298	0.999698
Thermoanaerobacterium aotearoense	12.0075	11.2353	12.7797	0.206321	0.397197	0.519443	0.603452	0.999698
Bacillus massiliosenegalensis	12.0029	11.2633	12.7426	0.232591	0.344068	0.676004	0.499038	0.999698
Chthonomonas calidirosea	11.9975	12.4876	11.5073	-0.168189	0.353036	-0.476409	0.633783	0.999698
Chryseobacterium indologenes	11.9963	11.6364	12.3562	0.0802503	0.380969	0.210648	0.833162	0.999698
Paenibacillus rubinfantis	11.9935	13.3115	10.6755	-0.341022	0.287957	-1.18428	0.236301	0.999698
Paenibacillus pectinilyticus	11.9592	12.2107	11.7077	-0.0268351	0.363213	-0.0738826	0.941104	0.999698
Amphibacillus jilinensis	11.9498	11.3538	12.5459	0.139909	0.37912	0.369035	0.712102	0.999698
Verrucomicrobia bacterium	11.945	14.1765	9.71346	-0.547128	0.42484	-1.28784	0.1978	0.999698
Sporosarcina sp.	11.9397	12.0055	11.8739	0.00819022	0.280842	0.0291631	0.976735	0.999698
Effusibacillus pohliae	11.9112	11.8016	12.0209	0.0184758	0.405478	0.0455655	0.963657	0.999698
Fervidicola ferrireducens	11.9102	11.5586	12.2619	0.103401	0.303897	0.340249	0.733669	0.999698
Streptococcus merionis	11.8611	9.76852	13.9538	0.552309	0.396749	1.39209	0.163896	0.999698
Echinicola vietnamensis	11.8574	11.3701	12.3448	0.132155	0.452271	0.292203	0.770132	0.999698
Sphingobium baderi	11.8475	8.20686	15.488	0.947709	0.419498	2.25915	0.0238741	0.999698
Anaerolinea thermolimosa	11.8146	8.10842	38.2618	0.931015	0.410646	2.2672	0.0233782	0.999698
Lactobacillus kullabergensis	11.7637	12.2134	11.3139	-0.09176	0.555949	-0.165051	0.868904	0.999698
Paenibacillus naphthalenovorans	11.7633	10.9943	12.5324	0.2073	0.390267	0.531176	0.595297	0.999698
Cohnella sp.	11.7608	9.33639	14.1851	0.584245	0.293902	1.98789	0.0468236	0.999698
Spirochaeta cellobiosiphila	11.7526	13.3223	10.1829	-0.365051	0.334935	-1.08992	0.27575	0.999698
Pantoea sp.	11.7324	12.297	11.1678	-0.13123	0.315082	-0.416495	0.677048	0.999698
Rufibacter tibetensis	11.7267	13.2492	10.2043	-0.368982	0.438739	-0.841007	0.400344	0.999698
Fulvivirga imtechensis	11.7259	13.624	9.8278	-0.453783	0.394926	-1.14903	0.250542	0.999698
Flavobacterium johnsoniae	11.7139	10.7962	12.6317	0.216693	0.355795	0.60904	0.542498	0.999698
Pontibacter actiniarum	11.6987	11.9096	11.4879	-0.0266944	0.376597	-0.0708832	0.943491	0.999698
Olsenella scatoligenes	11.6951	9.79376	13.5965	0.488494	0.366271	1.33369	0.182304	0.999698
Thermobrachium celere	11.6628	12.2275	11.0981	-0.13234	0.290927	-0.454892	0.649187	0.999698
Flavobacterium indicum	11.6534	13.1648	10.142	-0.370968	0.556916	-0.666111	0.50534	0.999698
Aminomonas paucivorans	11.653	11.8519	11.4541	-0.0228225	0.314796	-0.0724992	0.942205	0.999698
Paenibacillus senegalensis	11.6358	11.3231	11.9484	0.021037	0.29508	0.0712924	0.943165	0.999698
Helcococcus sueciensis	11.6294	11.631	11.6279	0.0223348	0.376979	0.0592469	0.952755	0.999698
Dakarella massiliensis	11.6277	11.6187	11.6367	0.0246448	0.418805	0.0588455	0.953075	0.999698
Sutterella	11.6137	9.83917	13.3881	0.450141	0.54965	0.818961	0.412809	0.999698
Clostridium thermoalcaliphilum	11.5514	10.5145	12.5882	0.226467	0.351623	0.64406	0.519537	0.999698
Niabella aurantiaca	11.546	11.5325	11.5594	0.000748559	0.395841	0.00189106	0.998491	0.999698
Moorella mulderi	11.5162	9.62657	13.4058	0.43415	0.292558	1.48398	0.137815	0.999698
Caldicellulosiruptor saccharolyticus	11.5122	13.469	9.55547	-0.522876	0.471545	-1.10886	0.267492	0.999698
Thermanaeromonas toyohensis	11.4986	12.4092	10.5881	-0.213891	0.348361	-0.613994	0.53922	0.999698
Paenibacillus dendritiformis	11.4952	10.2251	21.5019	0.352419	0.321465	1.09629	0.272951	0.999698
Alkalibacterium sp.	11.4129	11.0219	11.8039	0.131409	0.380065	0.345755	0.729527	0.999698
Bacillus flexus	11.4098	12.0717	10.7478	-0.148378	0.347571	-0.426901	0.669452	0.999698
Zhouia amylolytica	11.4095	12.541	10.2779	-0.299351	0.329919	-0.907345	0.364224	0.999698
Bifidobacterium sp.	11.4044	12.2568	10.5521	-0.246258	0.322993	-0.762426	0.445806	0.999698
Mannheimia varigena	11.4003	12.2358	10.5649	-0.226425	0.435705	-0.519675	0.60329	0.999698
Cohnella laeviribosi	11.3836	9.80329	12.9639	0.417912	0.33451	1.24933	0.211546	0.999698
Desulfuribacillus stibiiarsenatis	11.3377	10.8543	34.6907	0.118183	0.401019	0.294706	0.768219	0.999698
Dyadobacter fermentans	11.3233	11.6139	11.0327	-0.0970069	0.431175	-0.224983	0.821993	0.999698
Pectobacterium carotovorum	11.3134	11.144	11.4828	-0.0127115	0.374285	-0.0339622	0.972907	0.999698
Solirubrum puertoriconensis	11.304	10.0702	12.5377	0.372786	0.340353	1.09529	0.273389	0.999698
Geobacillus	11.3029	11.5002	11.1056	-0.0427732	0.335443	-0.127513	0.898535	0.999698
Sulfurospirillum cavolei	11.2853	13.156	9.4146	-0.479825	0.442863	-1.08346	0.278604	0.999698
Flavobacterium daejeonense	11.2741	10.8611	11.6872	0.138856	0.335421	0.413975	0.678892	0.999698
Dethiosulfovibrio peptidovorans	11.257	10.8983	11.6158	0.0377741	0.327875	0.115209	0.90828	0.999698
Bacillus ginsengihumi	11.2528	10.2165	12.2891	0.214894	0.346778	0.619687	0.535464	0.999698
Virgibacillus soli	11.1997	12.0359	10.3636	-0.207505	0.376954	-0.550479	0.581991	0.999698
Arachidicoccus sp.	11.1655	11.0195	11.3115	0.0569413	0.423527	0.134446	0.89305	0.999698
Bifidobacterium pseudolongum	11.1314	9.17906	13.0837	0.532689	0.542356	0.982176	0.326013	0.999698
Saccharibacillus kuerlensis	11.1211	12.4655	9.77677	-0.33334	0.385565	-0.86455	0.387286	0.999698
Thermincola ferriacetica	11.1158	9.17623	13.0554	0.488055	0.327906	1.4884	0.136645	0.999698
Reichenbachiella faecimaris	11.0904	14.2772	7.90353	-0.835889	0.344536	-2.42613	0.0152608	0.999698
Bifidobacterium merycicum	11.0448	8.78252	13.307	0.583158	0.300629	1.93979	0.0524047	0.999698
Enterococcus dispar	11.0344	7.13997	14.9288	1.12713	0.362028	3.11338	0.00184958	0.999698
Acetoanaerobium sticklandii	11.0089	11.4013	10.6166	-0.11645	0.353343	-0.329568	0.741727	0.999698
Treponema medium	10.9972	10.029	11.9654	0.226271	0.312336	0.724446	0.468792	0.999698
Flavobacterium akiainvivens	10.9879	11.0652	10.9106	0.00899978	0.499544	0.018016	0.985626	0.999698
Fibrella aestuarina	10.9709	11.9869	9.95482	-0.252399	0.337815	-0.747152	0.454972	0.999698
Desulfovibrio litoralis	10.9686	10.5717	11.3655	0.109573	0.320386	0.342004	0.732348	0.999698
Staphylococcus aureus	10.9686	12.5756	9.36155	-0.414343	0.421255	-0.983593	0.325316	0.999698
Algoriphagus marinus	10.9314	11.2627	10.6001	-0.108537	0.485947	-0.223352	0.823262	0.999698
Rufibacter ruber	10.9267	11.1917	10.6618	-0.0672138	0.350084	-0.191993	0.847747	0.999698
Flammeovirga pacifica	10.902	11.5637	10.2403	-0.147082	0.432139	-0.340358	0.733587	0.999698
Treponema caldarium	10.8986	10.4013	11.3959	0.13072	0.400527	0.32637	0.744145	0.999698
Virgibacillus sp.	10.8871	8.65916	13.115	0.594012	0.309268	1.9207	0.0547695	0.999698
Helicobacter pylori	10.8509	13.0823	8.61942	-0.556472	0.485554	-1.14606	0.251772	0.999698
Oceanibaculum sp.	10.8151	14.2522	7.37803	-0.972997	0.534934	-1.81891	0.0689253	0.999698
Sorangium cellulosum	10.7865	13.6178	7.95518	-0.786163	0.370064	-2.1244	0.033637	0.999698
Flavobacterium frigoris	10.7797	12.3334	9.22597	-0.365683	0.403844	-0.905507	0.365197	0.999698
Mangrovimonas sp.	10.7739	10.8985	10.6494	-0.0686068	0.453794	-0.151185	0.87983	0.999698
Enterococcus mundtii	10.7531	7.00718	14.499	1.01693	0.510758	1.99102	0.0464785	0.999698
Aquimarina longa	10.7483	11.6206	9.876	-0.218493	0.411681	-0.530733	0.595604	0.999698
Campylobacter concisus	10.7208	8.25925	13.1823	0.641295	0.413936	1.54926	0.121319	0.999698
Clostridium acetireducens	10.7077	10.0219	11.3936	0.221502	0.31152	0.711035	0.477063	0.999698
Pseudoxanthomonas suwonensis	10.6994	11.2544	10.1444	-0.143557	0.532731	-0.269474	0.787565	0.999698
Paenibacillus chondroitinus	10.6968	8.23135	13.1622	0.659029	0.410204	1.60659	0.108145	0.999698
Lactobacillus amylolyticus	10.6871	11.5045	9.86967	-0.198818	0.438958	-0.452931	0.650599	0.999698
Alcaligenes faecalis	10.671	10.9935	10.3486	-0.0845302	0.473153	-0.178653	0.85821	0.999698
Bacillus halosaccharovorans	10.6526	12.2336	9.07168	-0.395209	0.351556	-1.12417	0.26094	0.999698
Planktothrix tepida	10.6491	12.9623	8.33596	-0.65462	0.531059	-1.23267	0.217699	0.999698
Hydrogenovibrio marinus	10.6389	12.0847	9.19306	-0.404156	0.348864	-1.15849	0.246663	0.999698
Lactobacillus brevis	10.6268	11.2586	9.99505	-0.146435	0.298552	-0.490482	0.623793	0.999698
Lewinella persica	10.6147	8.38482	12.8446	0.589327	0.31825	1.85177	0.0640582	0.999698
Bacillus azotoformans	10.5563	8.89801	12.2145	0.465381	0.299663	1.55302	0.12042	0.999698
Collinsella stercoris	10.5279	8.20289	12.8529	0.658606	0.372238	1.76931	0.0768415	0.999698
Erysipelothrix larvae	10.5244	11.4681	9.58069	-0.204053	0.377287	-0.540843	0.588615	0.999698
Persicobacter	10.5128	11.1668	9.85886	-0.170547	0.397232	-0.429339	0.667676	0.999698
Paraliobacillus ryukyuensis	10.5092	11.2555	9.76301	-0.180015	0.366454	-0.491234	0.623261	0.999698
Cyanothece sp.	10.4916	10.6586	10.3246	-0.0583144	0.352375	-0.16549	0.868559	0.999698
Methylotenera mobilis	10.4823	13.4289	7.53577	-0.826865	0.590314	-1.40072	0.161298	0.999698
Catellicoccus marimammalium	10.4726	12.999	7.94632	-0.698886	0.428528	-1.6309	0.102912	0.999698
Algoriphagus resistens	10.4677	11.3485	9.58687	-0.243573	0.428449	-0.5685	0.569695	0.999698
Anoxybacillus flavithermus	10.4648	11.2367	9.69284	-0.27622	0.312996	-0.882505	0.377504	0.999698
Vibrio campbellii	10.4457	10.3463	10.545	0.0480072	0.562392	0.0853625	0.931973	0.999698
Lunatimonas lonarensis	10.4321	12.334	8.53016	-0.528577	0.377204	-1.4013	0.161124	0.999698
Kyrpidia tusciae	10.4276	9.3586	11.4967	0.275735	0.32949	0.836855	0.402674	0.999698
Paenibacillus algorifonticola	10.4263	9.80106	11.0514	0.201835	0.346682	0.582192	0.560438	0.999698
Lentisphaera araneosa	10.4216	11.7528	9.09043	-0.371689	0.550919	-0.674672	0.499884	0.999698
Lachnospiraceae bacterium P6B14	10.4128	10.6311	10.1946	-0.0551328	0.450536	-0.122371	0.902605	0.999698
Veillonella magna	10.3847	11.1547	9.61468	-0.240608	0.340115	-0.707432	0.479298	0.999698
Sphingomonas histidinilytica	10.3786	9.59998	11.1573	0.158532	0.396636	0.39969	0.689385	0.999698
Nakamurella lactea	10.371	11.6199	9.12217	-0.375569	0.414914	-0.905173	0.365374	0.999698
Paenibacillus pasadenensis	10.3303	7.87123	12.7893	0.647708	0.338624	1.91277	0.055778	0.999698
Bacillus sinesaloumensis	10.2982	10.9063	9.69003	-0.168689	0.432584	-0.389956	0.696569	0.999698
endosymbiont TC1	10.2805	8.6766	11.8843	0.4857	0.306767	1.58329	0.113356	0.999698
Azoarcus sp.	10.275	13.9121	6.6379	-1.06108	0.602247	-1.76186	0.0780923	0.999698
Chryseobacterium joostei	10.2162	10.1613	10.2712	0.00662829	0.385168	0.0172088	0.98627	0.999698
Elizabethkingia genomosp.	10.2016	10.0346	10.3685	0.0495319	0.529349	0.0935714	0.92545	0.999698
Scardovia inopinata	10.1984	10.3713	10.0256	-0.0883286	0.48681	-0.181444	0.856019	0.999698
Tamlana nanhaiensis	10.1843	9.7918	10.5769	0.0919484	0.424254	0.21673	0.828419	0.999698
Tenacibaculum ovolyticum	10.1828	10.976	9.38962	-0.184332	0.336369	-0.548004	0.583689	0.999698
Bacillus dielmoensis	10.1743	11.4673	8.88133	-0.374588	0.387031	-0.967851	0.333119	0.999698
Apibacter mensalis	10.1734	11.1765	9.1703	-0.27344	0.323148	-0.846177	0.397454	0.999698
Ureibacillus thermosphaericus	10.1704	8.42609	11.9146	0.536181	0.557144	0.962373	0.335862	0.999698
Sediminibacillus halophilus	10.1446	8.37139	11.9178	0.526077	0.71872	0.731964	0.464191	0.999698
Fusobacterium russii	10.138	7.64758	12.6284	0.762793	0.36795	2.07309	0.038164	0.999698
Cohnella panacarvi	10.1348	8.48743	11.7821	0.464518	0.442792	1.04907	0.294147	0.999698
Anoxybacillus	10.1333	3.05873	17.208	2.42285	0.865516	2.79932	0.00512107	0.999698
Aneurinibacillus migulanus	10.1331	9.49247	10.7738	0.182069	0.369763	0.492395	0.62244	0.999698
Paenibacillus panacisoli	10.1238	7.34611	12.9015	0.767094	0.423746	1.81027	0.0702545	0.999698
Helcococcus kunzii	10.0089	7.76344	12.2543	0.636848	0.342071	1.86174	0.0626393	0.999698
Halolactibacillus sp.	10.0036	9.3159	10.6913	0.263255	0.359078	0.733141	0.463472	0.999698
Carboxydocella	10.0034	10.9013	9.10549	-0.29008	0.320404	-0.905357	0.365276	0.999698
Alicyclobacillus macrosporangiidus	10.0003	11.3082	8.69248	-0.339572	0.388871	-0.873226	0.38254	0.999698
Vagococcus fluvialis	9.97859	6.66666	13.2905	0.966942	0.520973	1.85603	0.0634491	0.999698
Gammaproteobacteria	9.97686	12.4709	7.48285	-0.756471	0.512389	-1.47636	0.139847	0.999698
Acholeplasma granularum	9.96962	8.77711	11.1621	0.309726	0.433039	0.715239	0.474461	0.999698
Eubacterium callanderi	9.96628	7.91192	12.0206	0.641191	0.356293	1.79962	0.0719214	0.999698
Akkermansia sp.	9.9648	11.5346	8.395	-0.440772	0.651792	-0.676247	0.498884	0.999698
Flavobacterium fluvii	9.95268	12.1672	7.73812	-0.685024	0.455266	-1.50467	0.13241	0.999698
Candidatus Berkiella	9.91933	9.98902	9.84964	-0.033115	0.51481	-0.0643247	0.948712	0.999698
Fibrella sp.	9.917	10.5949	9.2391	-0.151872	0.395622	-0.383881	0.701067	0.999698
Microvirgula aerodenitrificans	9.90664	13.7717	6.04152	-1.14654	0.477435	-2.40145	0.0163302	0.999698
Enterobacter cloacae	9.89189	11.2412	8.54257	-0.418367	0.356112	-1.17482	0.240067	0.999698
Aerococcus sp.	9.88323	9.91878	9.84767	0.0736471	0.378126	0.194769	0.845574	0.999698
Thermoanaerobacterium saccharolyticum	9.86567	10.2256	9.50572	-0.0544106	0.326914	-0.166437	0.867813	0.999698
Sporichthya polymorpha	9.86068	9.41358	10.3078	0.11843	0.359363	0.329555	0.741736	0.999698
Petrotoga mobilis	9.85416	8.1003	11.608	0.464317	0.337203	1.37696	0.168524	0.999698
Clostridium algidicarnis	9.84523	8.67558	11.0149	0.343206	0.356316	0.963206	0.335444	0.999698
Crocinitomix sp.	9.83911	11.7966	7.88161	-0.569981	0.434943	-1.31047	0.190036	0.999698
Bacillus clausii	9.81856	11.2836	8.35351	-0.37423	0.362821	-1.03144	0.302333	0.999698
Weeksella sp.	9.79966	11.5946	8.00467	-0.543604	0.362649	-1.49898	0.133878	0.999698
Cloacibacterium normanense	9.75975	9.07074	10.4488	0.219003	0.340596	0.643	0.520224	0.999698
Aliivibrio fischeri	9.74587	11.9579	7.53384	-0.679349	0.591519	-1.14848	0.250769	0.999698
Peptostreptococcus stomatis	9.73765	10.4864	8.98893	-0.192648	0.373344	-0.516005	0.605851	0.999698
Paenibacillus larvae	9.72063	6.83168	12.6096	0.876825	0.366555	2.39207	0.0167536	0.999698
Thermoanaerobacterium xylanolyticum	9.71075	10.2342	9.18731	-0.140389	0.358251	-0.391873	0.695152	0.999698
gamma proteobacterium	9.68803	10.7816	8.59448	-0.345709	0.343656	-1.00597	0.314429	0.999698
Staphylococcus epidermidis	9.68475	11.5098	7.85974	-0.548851	0.422078	-1.30035	0.19348	0.999698
Bacillus acidiproducens	9.66124	11.1621	8.16037	-0.469339	0.350198	-1.34021	0.180177	0.999698
Pelobacter seleniigenes	9.65675	11.0767	8.23683	-0.38858	0.377107	-1.03042	0.302811	0.999698
Microvirga massiliensis	9.6562	12.0062	7.30621	-0.728708	0.543795	-1.34004	0.180231	0.999698
Selenihalanaerobacter shriftii	9.65041	9.42096	9.87985	0.0749106	0.385072	0.194537	0.845756	0.999698
Enterococcus columbae	9.63956	7.49465	11.7845	0.689973	0.452635	1.52435	0.127422	0.999698
Cyclobacterium lianum	9.63915	10.4724	8.8059	-0.300203	0.404913	-0.741402	0.45845	0.999698
Mucilaginibacter lappiensis	9.63838	8.35975	10.917	0.347783	0.40907	0.850181	0.395224	0.999698
Brevibacillus sp.	9.62857	6.19292	13.0642	1.02006	0.3892	2.62091	0.00876965	0.999698
Belliella pelovolcani	9.62853	10.6633	8.59372	-0.28669	0.400305	-0.716179	0.473881	0.999698
Facklamia languida	9.61578	8.32844	10.9031	0.364967	0.354476	1.02959	0.303201	0.999698
Solibacillus silvestris	9.61387	9.54736	9.68037	-0.0124257	0.385962	-0.0321942	0.974317	0.999698
Schleiferia thermophila	9.60929	8.8927	10.3259	0.201539	0.33724	0.597614	0.550098	0.999698
Anaerotruncus	9.5896	8.29205	10.8872	0.446959	0.407029	1.0981	0.27216	0.999698
Mucispirillum schaedleri	9.58492	7.07952	12.0903	0.768972	0.408933	1.88043	0.0600489	0.999698
Flavobacterium psychrophilum	9.5787	11.0106	8.14675	-0.421932	0.397515	-1.06142	0.288497	0.999698
Candidatus Jettenia	9.57513	10.4244	8.72589	-0.227911	0.362259	-0.629137	0.529259	0.999698
Promicromonosporaceae bacterium	9.57059	10.3085	8.83265	-0.245541	0.423899	-0.579244	0.562425	0.999698
Bifidobacterium cuniculi	9.56301	8.36398	10.762	0.370504	0.326418	1.13506	0.25635	0.999698
Orenia metallireducens	9.55058	7.38026	11.7209	0.654839	0.530732	1.23384	0.217262	0.999698
Geodermatophilaceae bacterium	9.54809	10.7444	8.35179	-0.434902	0.393711	-1.10462	0.269323	0.999698
Candidatus Nucleicultrix	9.51634	10.5859	8.44675	-0.328907	0.59459	-0.553167	0.580149	0.999698
Pedobacter glucosidilyticus	9.48907	11.5866	7.39158	-0.617106	0.370652	-1.66492	0.0959285	0.999698
Caldalkalibacillus thermarum	9.46582	9.10757	9.82408	0.0952858	0.336072	0.283528	0.776772	0.999698
Lysinibacillus manganicus	9.45631	10.2667	8.64591	-0.192527	0.393749	-0.488957	0.624872	0.999698
Desulfotomaculum nigrificans	9.44546	8.3474	10.5435	0.258882	0.361608	0.715918	0.474042	0.999698
Slackia exigua	9.44481	8.87649	10.0131	0.165797	0.341729	0.48517	0.627555	0.999698
Formosa sp.	9.42357	11.3062	7.54093	-0.539322	0.454937	-1.18549	0.235825	0.999698
Bacillus massiliogorillae	9.41882	8.18187	10.6558	0.405885	0.463855	0.875026	0.38156	0.999698
Pseudovibrio axinellae	9.41004	12.7612	6.05886	-1.11714	0.421597	-2.64977	0.00805457	0.999698
Xanthobacter autotrophicus	9.40755	13.7018	5.1133	-1.42694	0.604389	-2.36096	0.0182278	0.999698
Bacillus obstructivus	9.40712	10.3591	8.45513	-0.292843	0.503018	-0.582171	0.560451	0.999698
Kingella oralis	9.40592	6.39657	12.4153	0.909182	0.396878	2.29083	0.0219731	0.999698
Psychrilyobacter atlanticus	9.40306	8.67984	10.1263	0.28001	0.417234	0.671109	0.502151	0.999698
Pacificimonas flava	9.39372	13.6058	5.18164	-1.38188	0.529381	-2.61036	0.00904461	0.999698
Acidiphilium multivorum	9.36518	12.5103	6.22011	-1.02008	0.524634	-1.94437	0.0518511	0.999698
Fusobacterium varium	9.36231	7.88513	10.8395	0.485557	0.384171	1.26391	0.206263	0.999698
Oceanobacillus damuensis	9.34865	10.8211	7.87624	-0.417798	0.40018	-1.04403	0.296473	0.999698
Anaerococcus mediterraneensis	9.34604	11.4058	7.28627	-0.694222	0.380076	-1.82653	0.0677699	0.999698
Halanaerobium kushneri	9.34138	9.33947	9.3433	-0.0100907	0.376918	-0.0267716	0.978642	0.999698
Paenibacillus wulumuqiensis	9.3391	11.6572	7.02104	-0.69194	0.492262	-1.40563	0.159833	0.999698
Bacillus cohnii	9.32862	8.09055	10.5667	0.477944	0.368402	1.29734	0.194513	0.999698
Desulfosarcina cetonica	9.32862	8.14092	10.5163	0.362916	0.531634	0.682643	0.494832	0.999698
Leeuwenhoekiella sp.	9.32708	8.63307	10.0211	0.225663	0.492176	0.458502	0.646592	0.999698
Caloranaerobacter sp.	9.32044	8.7104	9.93048	0.27865	0.44899	0.620616	0.534852	0.999698
Dyadobacter sp.	9.31721	9.81347	8.82096	-0.158953	0.436865	-0.363849	0.715971	0.999698
Enterococcus saccharolyticus	9.30076	10.5698	8.03175	-0.363037	0.40527	-0.89579	0.370365	0.999698
Plesiocystis pacifica	9.2985	10.8603	7.73673	-0.493088	0.518031	-0.951851	0.341173	0.999698
Pedosphaera parvula	9.2375	12.1223	6.35274	-0.915322	0.54244	-1.68741	0.0915237	0.999698
Collinsella	9.22669	8.20193	10.2515	0.279642	0.355517	0.786579	0.431528	0.999698
Gemmata sp.	9.22283	7.93667	10.509	0.45471	0.349356	1.30157	0.193065	0.999698
Rufibacter	9.19904	8.36389	10.0342	0.24147	0.309305	0.780686	0.434987	0.999698
Streptomyces	9.19364	9.27526	9.11202	0.0385022	0.389659	0.0988099	0.921289	0.999698
Actinobacillus pleuropneumoniae	9.16159	6.05841	12.2648	1.00703	0.508791	1.97926	0.0477872	0.999698
Haemophilus paracuniculus	9.14937	10.3094	7.98937	-0.376077	0.491147	-0.765712	0.443848	0.999698
Clostridium sp. Marseille-P2415	9.14475	9.25353	9.03596	-0.0554951	0.445585	-0.124544	0.900884	0.999698
Lactobacillus mucosae	9.1375	8.03122	10.2438	0.342687	0.50721	0.675632	0.499274	0.999698
Arcticibacter eurypsychrophilus	9.13307	8.47118	9.79497	0.18524	0.365133	0.507321	0.611929	0.999698
Endozoicomonas ascidiicola	9.13028	11.4305	6.83002	-0.75683	0.392956	-1.92599	0.0541053	0.999698
Fusobacterium massiliense	9.12915	6.20529	12.053	0.916371	0.372937	2.45717	0.0140035	0.999698
Agrobacterium tumefaciens	9.08867	10.267	7.91036	-0.406212	0.401447	-1.01187	0.3116	0.999698
Lactobacillus paralimentarius	9.08232	8.4545	9.71015	0.236558	0.430259	0.549803	0.582454	0.999698
Fibrisoma limi	9.08174	11.0173	7.14615	-0.620492	0.458008	-1.35476	0.175493	0.999698
Methylobacterium sp.	9.07672	9.50223	8.65121	-0.134691	0.359237	-0.374937	0.707707	0.999698
Clostridium sp. BR31	9.07508	9.13105	9.01911	-0.00223161	0.548727	-0.00406689	0.996755	0.999698
Bifidobacterium thermophilum	9.07236	7.72924	10.4155	0.428361	0.394989	1.08449	0.278148	0.999698
Methylobacter marinus	9.0685	8.36223	9.77478	0.241622	0.371127	0.651049	0.515015	0.999698
Solirubrobacter soli	9.06358	8.29894	9.82822	0.182953	0.418727	0.436927	0.662164	0.999698
Paraprevotella	9.05387	8.44496	9.66278	0.24578	0.450978	0.544994	0.585758	0.999698
Chryseobacterium carnipullorum	9.04659	11.6974	6.39577	-0.876141	0.635047	-1.37965	0.167695	0.999698
Crocinitomix catalasitica	9.0344	10.1618	7.90702	-0.390624	0.397936	-0.981626	0.326284	0.999698
Cecembia lonarensis	9.03293	4.27047	13.7954	1.61022	0.605879	2.65766	0.00786844	0.999698
Thiocystis violascens	9.02927	8.81578	9.24275	0.0965124	0.410736	0.234974	0.814229	0.999698
Bacillus lentus	9.00776	10.0524	7.96315	-0.345629	0.506646	-0.68219	0.495119	0.999698
Brevibacillus reuszeri	8.99889	9.54914	8.44864	-0.217022	0.456077	-0.475846	0.634184	0.999698
Halothece sp.	8.99266	12.48	5.50528	-1.21041	0.5657	-2.13967	0.0323811	0.999698
Pedobacter jeongneungensis	8.98196	9.87141	8.0925	-0.278831	0.461881	-0.603685	0.546053	0.999698
Burkholderiales bacterium 1_1_47	8.97826	7.52032	10.4362	0.481485	0.68787	0.699965	0.483949	0.999698
Vibrio splendidus	8.97737	8.69483	9.2599	0.0188378	0.5298	0.0355565	0.971636	0.999698
Planococcus sp.	8.9257	6.88867	10.9627	0.664932	0.415798	1.59917	0.109782	0.999698
Novibacillus thermophilus	8.91188	9.94375	7.88001	-0.376214	0.338043	-1.11292	0.265743	0.999698
Anaerosphaera sp.	8.90402	8.01071	9.79734	0.304652	0.434332	0.701428	0.483036	0.999698
Gemella asaccharolytica	8.87157	10.7907	6.95245	-0.57248	0.374114	-1.53023	0.12596	0.999698
Rhodococcus wratislaviensis	8.84934	10.5947	7.10403	-0.595795	0.63217	-0.94246	0.345957	0.999698
Pedobacter cryoconitis	8.84353	7.21648	10.4706	0.495501	0.442148	1.12067	0.26243	0.999698
Hymenobacter swuensis	8.82498	8.44658	9.20338	0.0750816	0.413758	0.181463	0.856004	0.999698
Flavihumibacter petaseus	8.80845	7.60702	10.0099	0.369056	0.400548	0.921379	0.356852	0.999698
Paenibacillus etheri	8.80764	8.15637	9.45892	0.263648	0.37869	0.69621	0.486297	0.999698
Erythrobacter sp.	8.80397	9.51481	8.09313	-0.295225	0.34639	-0.852292	0.394052	0.999698
Desulfobulbus mediterraneus	8.80324	10.6691	6.93744	-0.60977	0.393137	-1.55104	0.120893	0.999698
Algoriphagus marincola	8.78067	7.48592	10.0754	0.430892	0.417526	1.03201	0.302067	0.999698
Moorea producens	8.77876	8.82099	8.73653	-0.0937109	0.430925	-0.217464	0.827846	0.999698
Runella zeae	8.76278	8.62881	8.89676	0.0290228	0.341742	0.0849261	0.93232	0.999698
Flavonifractor sp. An100	8.75493	10.718	6.79188	-0.648052	0.431315	-1.5025	0.132968	0.999698
Acidihalobacter prosperus	8.74276	9.97103	7.51449	-0.394355	0.557176	-0.707774	0.479086	0.999698
Planococcus donghaensis	8.7335	7.63556	9.83143	0.408311	0.382901	1.06636	0.28626	0.999698
Listeria fleischmannii	8.71821	10.1322	7.30422	-0.457454	0.579135	-0.789892	0.429591	0.999698
Enterococcus malodoratus	8.69191	7.84698	9.53683	0.364731	0.410869	0.887706	0.374699	0.999698
Syntrophobacter fumaroxidans	8.68721	10.0328	7.3416	-0.419054	0.485653	-0.862867	0.388211	0.999698
Stenoxybacter acetivorans	8.66101	6.8445	10.4775	0.614501	0.451983	1.35957	0.173968	0.999698
Gallibacterium anatis	8.65958	8.51714	8.80202	0.0289202	0.382245	0.0756587	0.939691	0.999698
Rhodonellum psychrophilum	8.65085	8.24662	9.05508	0.0851363	0.542895	0.156819	0.875387	0.999698
Bacillus shacheensis	8.63136	10.9993	6.26341	-0.733155	0.398327	-1.84059	0.0656824	0.999698
Natranaerobius trueperi	8.6053	9.08785	8.12275	-0.132618	0.444925	-0.298068	0.765651	0.999698
Pseudopedobacter saltans	8.60289	8.3065	8.89928	0.0602149	0.36935	0.163029	0.870495	0.999698
Arsenicibacter rosenii	8.59575	8.76875	8.42274	-0.106272	0.44289	-0.239952	0.810368	0.999698
Thioalkalivibrio sp.	8.58666	9.32234	7.85097	-0.204227	0.415543	-0.491471	0.623093	0.999698
Acinetobacter pittii	8.58494	7.07982	10.0901	0.519467	0.567073	0.91605	0.359641	0.999698
Paenibacillus stellifer	8.57124	8.50167	8.6408	0.0664449	0.372414	0.178417	0.858395	0.999698
Bacillus cihuensis	8.55566	8.87524	8.23609	-0.154553	0.489876	-0.315495	0.752386	0.999698
Geothrix fermentans	8.55535	10.1915	6.91924	-0.563185	0.55452	-1.01563	0.309808	0.999698
Pectobacterium atrosepticum	8.55345	8.2659	8.841	0.126473	0.423134	0.298896	0.765019	0.999698
Fusobacterium gonidiaformans	8.55314	8.05946	9.04682	0.175536	0.440155	0.398805	0.690037	0.999698
Streptococcus pyogenes	8.50065	8.90498	8.09632	-0.0821543	0.414611	-0.198148	0.842929	0.999698
Peptoniphilaceae bacterium	8.49183	9.75371	7.22994	-0.405936	0.445751	-0.91068	0.362464	0.999698
Brochothrix thermosphacta	8.48975	8.53465	8.44485	-0.0356439	0.469036	-0.0759941	0.939424	0.999698
Clostridium sticklandii	8.47418	9.29774	7.65063	-0.274597	0.335618	-0.818182	0.413253	0.999698
Gracilibacillus timonensis	8.44269	7.78059	9.10479	0.269279	0.382937	0.703194	0.481935	0.999698
Thermoflexus hugenholtzii	8.41056	8.38146	8.43965	-0.031278	0.379406	-0.0824392	0.934297	0.999698
Myxococcus fulvus	8.40803	8.84335	7.97271	-0.191606	0.341346	-0.561326	0.574575	0.999698
Enterococcus termitis	8.40667	9.67969	7.13365	-0.381269	0.391679	-0.973421	0.330344	0.999698
Caldithrix abyssi	8.40535	10.1646	6.64612	-0.658054	0.471952	-1.39432	0.16322	0.999698
Thermincola potens	8.3967	9.47224	7.32117	-0.35725	0.336	-1.06325	0.287671	0.999698
Sporolactobacillus vineae	8.39547	8.26544	8.52549	0.0695331	0.343238	0.20258	0.839464	0.999698
Thalassospira	8.3907	11.2875	5.49387	-1.03625	0.504316	-2.05477	0.0399017	0.999698
Sulfurimonas gotlandica	8.38063	7.23656	9.52469	0.395025	0.520239	0.759314	0.447665	0.999698
Desulfurispirillum indicum	8.28975	7.25536	9.32413	0.390967	0.358435	1.09076	0.275377	0.999698
Rubeoparvulum massiliense	8.28924	5.2647	11.3138	0.998399	0.437914	2.2799	0.0226139	0.999698
Paenibacillus antarcticus	8.28294	7.4243	9.14158	0.28726	0.366474	0.783848	0.433129	0.999698
Anaeroarcus burkinensis	8.27857	6.92609	9.63106	0.460671	0.386588	1.19163	0.233405	0.999698
Lachnoanaerobaculum sp. OBRC5-5	8.27479	7.33313	9.21644	0.327052	0.539511	0.606201	0.544381	0.999698
Geomicrobium sp.	8.24509	9.38946	7.10072	-0.346809	0.397168	-0.873204	0.382552	0.999698
Bacillus fastidiosus	8.23456	8.11657	8.35255	-0.00635286	0.412694	-0.0153936	0.987718	0.999698
Aequorivita viscosa	8.22785	8.5529	7.90281	-0.125445	0.624855	-0.200758	0.840888	0.999698
Algoriphagus halophilus	8.22654	9.73654	6.71655	-0.52934	0.42715	-1.23924	0.215258	0.999698
Ensifer sp.	8.21956	7.63447	8.80465	0.258456	0.448231	0.576615	0.5642	0.999698
Pontibacter korlensis	8.21955	9.01198	7.42712	-0.286496	0.388266	-0.737886	0.460584	0.999698
Caloramator proteoclasticus	8.21811	8.24437	8.19186	-0.017416	0.364665	-0.0477588	0.961908	0.999698
Caloramator mitchellensis	8.21772	7.18757	9.24786	0.32637	0.405562	0.804736	0.420972	0.999698
Lactobacillus equicursoris	8.21047	7.37188	9.04906	0.339328	0.414912	0.817831	0.413454	0.999698
Leptotrichia hofstadii	8.2073	9.29577	7.11884	-0.426688	0.559299	-0.762898	0.445524	0.999698
Clostridium senegalense	8.20719	9.00571	7.40866	-0.302771	0.358112	-0.845464	0.397852	0.999698
Roseivirga seohaensis	8.19991	6.46883	9.93098	0.57369	0.459099	1.2496	0.211445	0.999698
Marinobacter sp.	8.18477	9.94321	6.42633	-0.542686	0.366527	-1.48062	0.138709	0.999698
Runella slithyformis	8.17441	8.50189	7.84694	-0.14486	0.369107	-0.39246	0.694718	0.999698
Enhydrobacter aerosaccus	8.15961	11.3821	4.93715	-1.19521	0.699456	-1.70877	0.0874928	0.999698
Ignavibacterium album	8.14235	9.40838	6.87631	-0.476408	0.412206	-1.15575	0.247783	0.999698
Moorella glycerini	8.14218	7.38155	8.90282	0.234054	0.336722	0.695096	0.486995	0.999698
Desulfuromonas sp.	8.13919	8.52126	7.75712	-0.0878621	0.366692	-0.239607	0.810635	0.999698
Desulfurispora thermophila	8.12156	8.74266	7.50046	-0.207945	0.404646	-0.513894	0.607326	0.999698
Pseudozobellia thermophila	8.12102	7.93969	8.30236	0.0819231	0.445106	0.184053	0.853972	0.999698
Paenibacillus graminis	8.11671	7.76776	8.46566	0.0806686	0.430894	0.187212	0.851494	0.999698
Anaeromusa acidaminophila	8.1135	6.55045	9.67655	0.546465	0.326886	1.67173	0.0945772	0.999698
Streptococcus orisasini	8.10814	6.83912	9.37715	0.44959	0.501933	0.895717	0.370404	0.999698
Vibrio harveyi	8.10628	8.26517	7.94739	-0.052089	0.485517	-0.107286	0.914562	0.999698
Bacillus pseudofirmus	8.10133	9.64227	6.56038	-0.564717	0.397304	-1.42137	0.155208	0.999698
Leucobacter komagatae	8.10047	7.13757	9.06337	0.286996	0.421517	0.680864	0.495957	0.999698
Clostridium sp. L2-50	8.09928	9.92907	6.2695	-0.709402	0.460327	-1.54108	0.123296	0.999698
Flavobacterium	8.08979	7.78494	8.39464	0.0665962	0.500499	0.13306	0.894146	0.999698
Lactobacillus panis	8.06252	6.13802	9.98702	0.672457	0.51918	1.29523	0.195241	0.999698
Gemella haemolysans	8.06196	7.59365	8.53027	0.197296	0.481503	0.409751	0.681989	0.999698
Alicyclobacillus acidiphilus	8.04425	8.89762	7.19088	-0.311659	0.410214	-0.759746	0.447407	0.999698
Clostridium sp. KNHs209	8.00749	8.83819	7.17678	-0.2979	0.613604	-0.485492	0.627327	0.999698
Joostella marina	8.00618	9.13514	6.87722	-0.410498	0.356293	-1.15214	0.249265	0.999698
Chlorobaculum limnaeum	8.00272	9.7545	6.25093	-0.614005	0.42276	-1.45237	0.146398	0.999698
Eudoraea adriatica	7.9975	9.30225	6.69276	-0.435239	0.430659	-1.01063	0.312192	0.999698
Lachnoclostridium sp. YL32	7.99256	8.88346	7.10165	-0.347226	0.475827	-0.729733	0.465554	0.999698
Coraliomargarita akajimensis	7.98977	11.048	4.93156	-1.16206	0.560863	-2.07191	0.0382741	0.999698
Lactobacillus mellis	7.97375	8.92733	7.02017	-0.373779	0.550523	-0.678952	0.497168	0.999698
Achromobacter ruhlandii	7.96539	8.33661	7.59418	-0.167854	0.575718	-0.291556	0.770626	0.999698
Fischerella muscicola	7.94094	11.8287	4.05314	-1.53382	0.615383	-2.49246	0.0126862	0.999698
Spirosoma rigui	7.93828	7.80413	8.07242	0.0392784	0.437228	0.0898351	0.928418	0.999698
Elizabethkingia	7.9373	8.08278	7.79182	-0.0235133	0.483574	-0.048624	0.961219	0.999698
Cohnella thermotolerans	7.92141	6.97867	8.86414	0.377091	0.402843	0.936073	0.349235	0.999698
Bacillus licheniformis	7.91997	7.15225	8.68769	0.316411	0.380342	0.831912	0.405458	0.999698
Bacillus cytotoxicus	7.90995	9.01426	6.80564	-0.355024	0.468158	-0.758341	0.448247	0.999698
Wenyingzhuangia marina	7.8714	7.27921	8.46359	0.19769	0.475196	0.416018	0.677397	0.999698
Desulfobacter vibrioformis	7.85849	8.24708	7.4699	-0.182181	0.365792	-0.498045	0.618452	0.999698
Halonatronum saccharophilum	7.84931	7.63442	8.0642	0.13363	0.477862	0.27964	0.779754	0.999698
Corallococcus coralloides	7.84024	10.9305	4.74997	-1.18163	0.586125	-2.016	0.0437999	0.999698
Bacillus soli	7.82661	6.31463	9.33859	0.610872	0.490714	1.24486	0.213182	0.999698
Trichococcus palustris	7.8007	7.59854	8.00286	0.0272436	0.359434	0.0757959	0.939581	0.999698
Enterococcus canis	7.79098	6.12356	9.45841	0.593903	0.433553	1.36985	0.170733	0.999698
Bradyrhizobium	7.77797	9.09456	6.46139	-0.498581	0.509329	-0.978898	0.327631	0.999698
Flavisolibacter ginsengisoli	7.77709	8.06134	7.49284	-0.106554	0.429483	-0.248098	0.804058	0.999698
Alicyclobacillus contaminans	7.76697	6.10354	9.43039	0.616523	0.382136	1.61336	0.106666	0.999698
Parvimonas micra	7.76521	6.84429	8.68612	0.396153	0.403481	0.981839	0.326179	0.999698
Haematospirillum jordaniae	7.76436	10.6584	4.87029	-1.15115	0.519098	-2.21759	0.0265828	0.999698
Epulopiscium sp. N.t. morphotype B	7.76218	2.68407	12.8403	2.15158	0.914942	2.3516	0.0186929	0.999698
Thermanaerovibrio velox	7.73759	6.9267	8.54849	0.325665	0.365367	0.891335	0.37275	0.999698
Thermotoga	7.73371	6.38201	9.0854	0.538042	0.379242	1.41873	0.155977	0.999698
Aminobacterium mobile	7.72938	8.01533	7.44342	-0.0798489	0.340615	-0.234426	0.814654	0.999698
Carnobacterium inhibens	7.72226	8.47748	6.96704	-0.30276	0.419646	-0.721465	0.470624	0.999698
Helicobacter jaachi	7.69056	8.34605	7.03507	-0.244128	0.505773	-0.482682	0.629321	0.999698
Aminiphilus circumscriptus	7.68704	5.4514	9.92267	0.776582	0.390721	1.98756	0.0468601	0.999698
Clostridia	7.66421	6.40806	8.92036	0.472611	0.372605	1.2684	0.204657	0.999698
Solibacillus	7.65658	7.54351	7.76965	0.0955493	0.376897	0.253515	0.79987	0.999698
Clostridium thermobutyricum	7.65556	5.69073	9.62039	0.71747	0.423859	1.69271	0.0905106	0.999698
Acholeplasma modicum	7.64373	8.10294	7.18451	-0.200798	0.486185	-0.413008	0.6796	0.999698
Brevibacillus	7.63614	6.93061	8.34166	0.314151	0.432512	0.726341	0.46763	0.999698
Succinispira mobilis	7.63021	7.83402	7.42639	-0.138571	0.402711	-0.344095	0.730775	0.999698
Myroides odoratus	7.62415	7.91103	7.33728	-0.0835323	0.34916	-0.239238	0.810921	0.999698
Fabibacter sp.	7.61589	6.97594	8.25584	0.270595	0.432923	0.625041	0.531944	0.999698
Bradyrhizobium erythrophlei	7.59562	7.33809	7.85314	0.0877415	0.443949	0.197639	0.843328	0.999698
Aureimonas sp.	7.59269	9.22056	5.96482	-0.670799	0.394076	-1.70221	0.0887166	0.999698
Methylocystis parvus	7.5912	9.01756	6.16483	-0.551035	0.626436	-0.879635	0.379057	0.999698
Bifidobacterium gallinarum	7.58943	7.1156	8.06326	0.248318	0.456733	0.543684	0.586659	0.999698
Imtechella halotolerans	7.5876	8.52385	6.65135	-0.349901	0.409524	-0.854408	0.392879	0.999698
Terrisporobacter othiniensis	7.58235	9.07458	6.09012	-0.5661	0.458402	-1.23494	0.216852	0.999698
Calothrix sp.	7.57649	6.15524	8.99774	0.546786	0.640013	0.854336	0.392919	0.999698
Sphingobacteriaceae bacterium	7.56766	7.87618	7.25914	-0.119804	0.473835	-0.25284	0.800392	0.999698
Chryseobacterium antarcticum	7.55515	5.34516	9.76513	0.754461	0.446733	1.68884	0.0912498	0.999698
Desulfosporosinus	7.54072	5.90078	9.18065	0.615513	0.401155	1.53435	0.124943	0.999698
Paenibacillus beijingensis	7.52746	7.84155	7.21337	-0.115741	0.401931	-0.287962	0.773376	0.999698
Cellulosimicrobium sp.	7.5146	4.37952	10.6497	1.25697	0.626849	2.00521	0.0449404	0.999698
Bacillus galactosidilyticus	7.50958	6.95755	8.0616	0.22626	0.5226	0.43295	0.665051	0.999698
Paenibacillus glacialis	7.50892	7.29769	7.72016	0.0768718	0.548067	0.14026	0.888455	0.999698
Thermosipho atlanticus	7.50275	6.30081	8.70469	0.477177	0.507157	0.940885	0.346764	0.999698
Mannheimia haemolytica	7.50132	7.03048	7.97217	0.11565	0.482091	0.239892	0.810414	0.999698
Bacillus clarkii	7.486	8.12482	6.84719	-0.276224	0.421952	-0.654633	0.512704	0.999698
Polaribacter atrinae	7.48506	8.88246	6.08766	-0.524409	0.516093	-1.01611	0.309576	0.999698
Algoriphagus faecimaris	7.48014	7.35335	7.60692	0.0279536	0.503468	0.055522	0.955723	0.999698
Fabibacter misakiensis	7.47657	7.49207	7.46107	0.00309284	0.481318	0.00642578	0.994873	0.999698
Microcystis aeruginosa	7.47101	6.00641	8.93561	0.564797	0.459721	1.22856	0.219235	0.999698
Flavobacterium cauense	7.46301	7.48893	7.4371	-0.0255385	0.39795	-0.0641752	0.948831	0.999698
Brachyspira alvinipulli	7.4129	5.93677	8.88902	0.527401	0.522305	1.00976	0.312612	0.999698
Bacillus horikoshii	7.40381	7.04144	7.76618	0.123848	0.363752	0.340475	0.733499	0.999698
Bernardetia litoralis	7.39449	8.13494	6.65404	-0.292975	0.472551	-0.619986	0.535267	0.999698
Spongiibacterium flavum	7.39262	7.09104	7.69421	0.0985227	0.456079	0.216021	0.828971	0.999698
Niastella populi	7.39069	6.54308	8.2383	0.263459	0.364666	0.722469	0.470006	0.999698
Salinispira pacifica	7.39057	6.53346	8.24768	0.367839	0.416581	0.882996	0.377239	0.999698
Massilia sp.	7.37817	7.58524	7.17109	-0.100335	0.377791	-0.265583	0.79056	0.999698
Clostridium bifermentans	7.37527	5.60048	9.15006	0.688508	0.440093	1.56446	0.117709	0.999698
Thermoactinomyces	7.37299	7.23374	7.51224	0.0925064	0.600857	0.153957	0.877643	0.999698
Croceibacter atlanticus	7.35963	8.73459	5.98467	-0.5334	0.650852	-0.819542	0.412477	0.999698
Lacinutrix sp.	7.35596	6.78922	7.92271	0.210864	0.481134	0.438266	0.661194	0.999698
Candidatus Odyssella	7.33036	7.35908	7.30165	-0.0427267	0.486641	-0.0877993	0.930036	0.999698
Halomonas salina	7.32416	5.71727	8.93106	0.641952	0.415069	1.54661	0.121956	0.999698
Jannaschia sp.	7.32269	9.14137	5.50402	-0.760087	0.622712	-1.22061	0.222235	0.999698
Paenibacillus wynnii	7.3172	3.45308	11.1813	1.6546	0.50887	3.25152	0.00114789	0.999698
Bacillus ndiopicus	7.30188	7.33452	7.26924	0.0299132	0.399613	0.0748554	0.94033	0.999698
Pedobacter borealis	7.28359	7.46742	7.09976	-0.0472702	0.488995	-0.096668	0.92299	0.999698
Lactobacillus kitasatonis	7.27713	7.12935	7.42492	0.0308325	0.54458	0.0566171	0.95485	0.999698
Terrimonas ferruginea	7.25503	6.48014	8.02991	0.252352	0.427504	0.590291	0.554995	0.999698
Peptoniphilus grossensis	7.25222	6.80119	7.70325	0.17969	0.386896	0.46444	0.642333	0.999698
Paucisalibacillus globulus	7.23993	4.45418	10.0257	1.18254	0.469707	2.51761	0.0118153	0.999698
Spirosoma panaciterrae	7.22146	7.08883	7.35409	0.0856061	0.50742	0.168708	0.866026	0.999698
Vibrio cholerae	7.21844	8.96368	5.47321	-0.632996	0.459712	-1.37694	0.168531	0.999698
Lactococcus raffinolactis	7.2143	6.71879	7.70982	0.17733	0.377484	0.469769	0.63852	0.999698
Spirosoma montaniterrae	7.21307	7.57013	6.85602	-0.141373	0.485773	-0.291028	0.77103	0.999698
Actinobacteria bacterium	7.20897	6.75624	7.66171	0.168993	0.400653	0.421793	0.673176	0.999698
Lactobacillus acidifarinae	7.20682	8.8024	5.61124	-0.645554	0.735495	-0.877714	0.380099	0.999698
Blautia sp. YL58	7.20117	11.0435	3.35881	-1.71345	0.573485	-2.98778	0.0028101	0.999698
Flavobacterium fontis	7.1981	6.74748	7.64871	0.200273	0.535656	0.373883	0.708491	0.999698
Ochrovirga pacifica	7.1897	6.55882	7.82059	0.235601	0.514809	0.457647	0.647206	0.999698
Enterobacter sp.	7.16818	4.97327	9.3631	0.846387	0.479991	1.76334	0.0778433	0.999698
Anaerolinea thermophila	7.156	3.53551	10.7765	1.56351	0.62263	2.51114	0.0120341	0.999698
Gracilibacillus massiliensis	7.15594	5.99949	8.31238	0.400825	0.414089	0.967968	0.33306	0.999698
Bifidobacterium reuteri	7.15034	4.60024	9.70044	1.03175	0.523708	1.97008	0.0488292	0.999698
Pedobacter luteus	7.13699	7.54634	6.72765	-0.135575	0.399229	-0.339591	0.734165	0.999698
Balneola sp.	7.13681	7.79296	6.48067	-0.28522	0.451537	-0.631665	0.527606	0.999698
Enterococcus canintestini	7.10941	7.61802	6.60081	-0.178667	0.456188	-0.391653	0.695315	0.999698
Rhodothermus marinus	7.06278	7.85317	6.2724	-0.298644	0.413726	-0.721841	0.470392	0.999698
Desulfovibrio fairfieldensis	7.06043	5.47552	8.64533	0.622793	0.569809	1.09299	0.274399	0.999698
Bacillus amyloliquefaciens	7.03494	7.43365	6.63623	-0.12753	0.414168	-0.30792	0.758143	0.999698
Halofilum ochraceum	7.02737	7.75786	6.29688	-0.289888	0.556081	-0.521305	0.602155	0.999698
Desulfovibrio inopinatus	7.02539	4.99509	9.05568	0.844429	0.550732	1.53328	0.125206	0.999698
Enterococcus quebecensis	7.02367	5.00499	9.04236	0.880391	0.510608	1.7242	0.0846715	0.999698
Paenibacillus bovis	7.0216	6.57866	7.46454	0.248743	0.389647	0.638379	0.523227	0.999698
Croceicoccus marinus	7.01322	9.20187	4.82457	-0.914103	0.518391	-1.76335	0.077842	0.999698
Pontibacter sp.	7.01169	8.05755	5.96582	-0.428603	0.411259	-1.04217	0.297331	0.999698
Cohnella kolymensis	7.01084	4.81077	9.21091	0.913542	0.378964	2.41063	0.0159249	0.999698
Niastella yeongjuensis	7.0046	6.41283	7.59638	0.241659	0.460785	0.524451	0.599965	0.999698
Mesoflavibacter zeaxanthinifaciens	6.99912	9.04248	4.95576	-0.828168	0.44179	-1.87457	0.0608512	0.999698
Methylocaldum sp.	6.99839	8.73629	5.2605	-0.794797	0.509441	-1.56014	0.118728	0.999698
Segetibacter koreensis	6.99569	7.13389	6.85748	0.0665556	0.444446	0.149749	0.880962	0.999698
Streptococcus parasanguinis	6.99011	7.12503	6.85519	-0.0163829	0.409326	-0.0400242	0.968074	0.999698
Caulobacter sp.	6.9732	5.45898	8.48742	0.621134	0.385236	1.61235	0.106887	0.999698
Gracilimonas tropica	6.97156	8.30966	5.63346	-0.530278	0.366243	-1.44789	0.147648	0.999698
Mucilaginibacter pedocola	6.96525	7.22411	6.70638	-0.0920277	0.461827	-0.199269	0.842052	0.999698
Algoriphagus machipongonensis	6.94967	6.31273	7.58661	0.25219	0.484671	0.520332	0.602832	0.999698
Bacteroides sp. Marseille-P3108	6.94074	8.0874	5.79408	-0.423654	0.54799	-0.773106	0.43946	0.999698
Reichenbachiella agariperforans	6.92553	7.75729	6.09377	-0.399324	0.449535	-0.888305	0.374377	0.999698
Viridibacillus arvi	6.91934	6.19683	7.64184	0.377118	0.47335	0.796701	0.425625	0.999698
Dialister pneumosintes	6.9148	4.75842	9.07118	0.941253	0.373786	2.51816	0.0117969	0.999698
Paraclostridium benzoelyticum	6.91113	5.52593	8.29633	0.60203	0.493462	1.22001	0.22246	0.999698
Brevibacillus panacihumi	6.91096	5.2848	8.53712	0.746806	0.372618	2.00422	0.0450469	0.999698
Streptococcus agalactiae	6.89959	7.68857	6.11061	-0.300261	0.500389	-0.600054	0.54847	0.999698
Carboxydothermus pertinax	6.89492	5.76733	8.02251	0.490078	0.485762	1.00889	0.313029	0.999698
Methylocystis bryophila	6.89279	5.55397	8.23161	0.546315	0.698498	0.782128	0.434139	0.999698
Maribacter thermophilus	6.89114	6.58306	7.19922	0.0564027	0.396463	0.142265	0.886871	0.999698
Desulfobulbus elongatus	6.88688	7.52787	6.2459	-0.299501	0.407554	-0.734874	0.462416	0.999698
Alistipes sp. ZOR0009	6.88139	7.97148	5.7913	-0.465641	0.427878	-1.08826	0.276481	0.999698
Peptoniphilus duerdenii	6.86497	7.82845	5.9015	-0.445859	0.463501	-0.961937	0.336081	0.999698
Desulfurobacterium thermolithotrophum	6.85044	7.37151	6.32937	-0.172752	0.487876	-0.35409	0.723271	0.999698
Desulfomicrobium escambiense	6.84783	6.06918	7.62647	0.308761	0.473011	0.652757	0.513913	0.999698
Novosphingobium rosa	6.83957	6.76118	6.91795	0.0283695	0.450986	0.0629056	0.949842	0.999698
Bergeyella zoohelcum	6.83748	7.03538	6.63957	-0.107794	0.363571	-0.296487	0.766858	0.999698
Sporosarcina globispora	6.82947	5.86429	7.79466	0.477891	0.422981	1.12982	0.258554	0.999698
Weeksella	6.82334	7.78548	5.86121	-0.413299	0.551712	-0.74912	0.453785	0.999698
Paenibacillus senegalimassiliensis	6.81807	6.39783	7.23831	0.211782	0.429178	0.493459	0.621688	0.999698
Clostridium litorale	6.81131	6.23926	7.38337	0.259596	0.442253	0.586986	0.557213	0.999698
Caulobacter henricii	6.80873	6.91019	6.70726	-0.0136091	0.418276	-0.0325362	0.974044	0.999698
Robiginitalea sp.	6.80795	6.75324	6.86267	0.071482	0.420313	0.170068	0.864956	0.999698
Numidum massiliense	6.79482	6.78231	6.80733	0.00610716	0.390288	0.0156478	0.987515	0.999698
Desulfovibrio bastinii	6.79071	5.49179	8.08963	0.45995	0.487609	0.943277	0.345539	0.999698
Runella limosa	6.77454	6.61002	6.93905	0.140592	0.474902	0.296045	0.767196	0.999698
Prosthecochloris sp.	6.77426	5.82825	7.72027	0.411973	0.386214	1.0667	0.286109	0.999698
Anoxybacillus sp.	6.75703	5.09324	8.42081	0.693586	0.518227	1.33838	0.180772	0.999698
Pelobacter propionicus	6.75695	6.06307	7.45082	0.297627	0.429571	0.692846	0.488406	0.999698
Aquimarina latercula	6.75582	8.04571	5.46593	-0.513483	0.488405	-1.05135	0.2931	0.999698
Photobacterium aquimaris	6.75019	4.85827	8.64211	0.824626	0.463599	1.77875	0.075281	0.999698
Leptotrichia buccalis	6.74624	4.77144	8.72104	0.808486	0.417987	1.93424	0.0530838	0.999698
Fusobacterium hwasookii	6.74573	5.82034	7.67112	0.430479	0.400101	1.07592	0.281961	0.999698
Lactobacillus similis	6.73598	6.41705	7.05492	0.187133	0.400553	0.467188	0.640365	0.999698
Kluyvera georgiana	6.72644	6.81101	6.64187	-0.0190124	0.702528	-0.0270628	0.97841	0.999698
Peptoniphilus lacrimalis	6.71204	7.57957	5.84451	-0.286185	0.394141	-0.726097	0.46778	0.999698
Acholeplasma palmae	6.71116	4.41909	9.00324	1.01945	0.660983	1.54232	0.122996	0.999698
Alteromonadaceae bacterium	6.698	7.24833	6.14766	-0.239632	0.39373	-0.608619	0.542777	0.999698
Solimonas soli	6.69798	8.36223	5.03373	-0.672975	0.45522	-1.47835	0.139313	0.999698
Propionimicrobium sp.	6.69654	5.54949	7.84358	0.588319	0.456216	1.28956	0.197203	0.999698
Desulfobacterium vacuolatum	6.69017	6.32942	7.05092	0.160681	0.422798	0.380043	0.703914	0.999698
Chryseobacterium kwangjuense	6.68759	8.42299	4.9522	-0.687886	0.552518	-1.245	0.213131	0.999698
Lactobacillus fermentum	6.68566	5.05669	8.31464	0.750142	0.588102	1.27553	0.202122	0.999698
Cupriavidus gilardii	6.67587	7.70798	5.64376	-0.450937	0.655076	-0.688374	0.491217	0.999698
Anaerococcus obesiensis	6.67566	7.18224	6.16909	-0.249084	0.531054	-0.469037	0.639043	0.999698
Lysinibacillus macroides	6.6689	6.27412	7.06368	0.130039	0.396316	0.328118	0.742822	0.999698
Leeuwenhoekiella palythoae	6.66842	6.67727	6.65956	-0.016349	0.482905	-0.0338555	0.972992	0.999698
Acidiphilium	6.65619	8.85062	4.46176	-0.990155	0.549699	-1.80127	0.0716609	0.999698
Chloroherpeton thalassium	6.65547	6.44571	6.86522	0.0474682	0.441753	0.107454	0.914429	0.999698
Paenisporosarcina sp.	6.64223	5.15035	8.13412	0.666839	0.40952	1.62834	0.103453	0.999698
Bacillus mannanilyticus	6.63901	5.98047	7.29754	0.321211	0.46488	0.690954	0.489594	0.999698
Thermosinus carboxydivorans	6.63859	7.40903	5.86815	-0.314937	0.387553	-0.81263	0.41643	0.999698
Pelobacter sp.	6.63755	4.79563	8.47947	0.859869	0.597367	1.43943	0.150028	0.999698
Lachnoclostridium sp. An181	6.63422	5.83648	7.43197	0.365647	0.594645	0.6149	0.538621	0.999698
Bacillus beveridgei	6.62984	7.18352	6.07616	-0.237967	0.463291	-0.513646	0.607499	0.999698
Eisenibacter elegans	6.62563	6.78037	6.47089	-0.0884635	0.407902	-0.216874	0.828306	0.999698
Sediminibacterium ginsengisoli	6.61479	7.14123	6.08836	-0.217662	0.400098	-0.544022	0.586426	0.999698
Streptococcus pantholopis	6.60563	7.35844	5.85283	-0.306311	0.385819	-0.793923	0.42724	0.999698
Enterococcus hirae	6.59156	5.7601	7.42301	0.411048	0.45897	0.895589	0.370472	0.999698
Cardiobacterium valvarum	6.58284	7.54451	5.62118	-0.428156	0.640541	-0.668428	0.50386	0.999698
Rhodothermus profundi	6.5817	6.32928	6.83413	0.106771	0.517413	0.206356	0.836513	0.999698
Owenweeksia hongkongensis	6.57784	7.41909	5.73658	-0.335707	0.445856	-0.75295	0.45148	0.999698
Shewanella sp.	6.57513	7.35645	5.79381	-0.370797	0.401696	-0.923079	0.355966	0.999698
Barnesiella sp. An22	6.5718	8.63981	4.50379	-0.948671	0.40458	-2.34483	0.0190359	0.999698
Halothermothrix orenii	6.56827	5.96976	7.16679	0.230983	0.44553	0.518445	0.604148	0.999698
Inquilinus limosus	6.56824	7.45604	5.68044	-0.418666	0.444409	-0.942072	0.346156	0.999698
Streptococcus parauberis	6.5614	5.98185	7.14095	0.238386	0.582333	0.409364	0.682272	0.999698
Acinetobacter guillouiae	6.55215	7.79978	5.30451	-0.52615	0.66635	-0.789599	0.429762	0.999698
Paenibacillus forsythiae	6.53081	6.19452	6.86711	0.173291	0.382307	0.453276	0.65035	0.999698
Alicyclobacillus ferrooxydans	6.52841	4.49531	8.56152	0.948906	0.479024	1.98092	0.0476005	0.999698
Ornithinibacillus scapharcae	6.52498	6.62317	6.42678	-0.0369485	0.474817	-0.0778163	0.937974	0.999698
Rudanella lutea	6.50644	6.57188	6.441	-0.0821209	0.472362	-0.173851	0.861982	0.999698
Paenibacillus sabinae	6.49582	4.82379	8.16786	0.73329	0.393573	1.86316	0.0624397	0.999698
Flavobacterium beibuense	6.48805	7.197	5.77909	-0.303755	0.421244	-0.721091	0.470854	0.999698
Campylobacter upsaliensis	6.48453	2.8622	10.1069	1.64832	0.607066	2.71523	0.006623	0.999698
Methylomonas koyamae	6.476	7.67929	5.27271	-0.58312	0.474852	-1.228	0.219445	0.999698
Bacillus vietnamensis	6.46721	4.04022	8.89419	1.19538	0.682307	1.75196	0.0797803	0.999698
Bacteroidetes	6.46498	7.06402	5.86594	-0.213457	0.506843	-0.42115	0.673646	0.999698
Caldicellulosiruptor hydrothermalis	6.46156	5.85034	7.07278	0.24647	0.422626	0.583188	0.559767	0.999698
Desulfotomaculum hydrothermale	6.45933	6.11566	6.803	0.101151	0.429721	0.235388	0.813907	0.999698
Shimazuella kribbensis	6.45833	6.8006	6.11606	-0.128605	0.379364	-0.339001	0.734609	0.999698
Bifidobacterium callitrichos	6.45811	7.64447	5.27176	-0.508493	0.388267	-1.30965	0.190315	0.999698
Veillonella atypica	6.45352	5.43875	7.46829	0.442474	0.446974	0.989931	0.322208	0.999698
Bacillus novalis	6.45121	3.81095	9.09148	1.11965	0.42752	2.61895	0.00882009	0.999698
Brevefilum fermentans	6.44255	6.3385	6.54659	0.0897297	0.388907	0.230723	0.81753	0.999698
Peptoniphilus asaccharolyticus	6.44066	5.65889	7.22243	0.325556	0.41666	0.781348	0.434598	0.999698
Geminicoccus roseus	6.42981	5.98395	6.87567	0.190804	0.46729	0.40832	0.683039	0.999698
Butyricimonas sp. An62	6.39469	6.96356	5.82583	-0.266879	0.514237	-0.51898	0.603775	0.999698
Flavobacterium terrae	6.37605	5.0552	7.6969	0.566734	0.612949	0.924601	0.355173	0.999698
Ammonifex degensii	6.37539	7.36039	5.3904	-0.499214	0.45394	-1.09974	0.271447	0.999698
Desulfotomaculum putei	6.37506	5.83379	6.91634	0.147678	0.428996	0.344241	0.730665	0.999698
Candidatus Magnetobacterium	6.36703	8.70609	4.02797	-1.07915	0.472251	-2.28512	0.022306	0.999698
Gelidibacter algens	6.35304	7.13434	5.57175	-0.375732	0.479643	-0.783356	0.433418	0.999698
Jonesia quinghaiensis	6.34666	6.40189	6.29143	-0.0418543	0.517326	-0.0809051	0.935517	0.999698
Pontibacter sp. S10-8	6.32685	6.03139	6.6223	0.0821654	0.490043	0.16767	0.866843	0.999698
Neisseria sp.	6.32172	6.27454	6.36889	0.0323395	0.381452	0.0847802	0.932436	0.999698
Enterococcus rivorum	6.31362	6.46972	14.6372	-0.103939	0.420042	-0.24745	0.80456	0.999698
Thalassospira lucentensis	6.31031	6.02633	6.59428	0.054911	0.476662	0.115199	0.908287	0.999698
Meiothermus chliarophilus	6.28701	9.18422	3.3898	-1.46939	0.517833	-2.83758	0.00454566	0.999698
Vibrio tasmaniensis	6.27189	5.53758	7.0062	0.352534	0.597407	0.590107	0.555119	0.999698
Cnuella takakiae	6.27005	6.18177	6.35832	0.0839024	0.438731	0.191239	0.848339	0.999698
Bacillus subterraneus	6.2673	6.54014	5.99446	-0.129352	0.441195	-0.293185	0.769381	0.999698
Colwellia chukchiensis	6.26668	8.33389	4.19946	-0.954544	0.497642	-1.91813	0.055094	0.999698
Brachyspira innocens	6.25756	2.96318	9.55194	1.82087	0.634193	2.87117	0.00408962	0.999698
Bifidobacterium moukalabense	6.24837	5.80357	6.69316	0.195694	0.477924	0.409468	0.682196	0.999698
Paenibacillus curdlanolyticus	6.24565	5.46543	7.02587	0.286467	0.487605	0.587497	0.55687	0.999698
Niastella vici	6.24082	7.52481	4.95684	-0.540658	0.410392	-1.31742	0.187699	0.999698
Streptobacillus moniliformis	6.23748	6.82241	5.65256	-0.281691	0.397001	-0.709545	0.477986	0.999698
Caenibacillus caldisaponilyticus	6.22306	5.34844	7.09768	0.306221	0.397093	0.771156	0.440614	0.999698
Lactobacillus concavus	6.22291	5.87234	6.57348	0.209401	0.574495	0.364496	0.715488	0.999698
Parageobacillus toebii	6.22125	4.75193	7.69056	0.661936	0.480328	1.37809	0.168175	0.999698
Chania multitudinisentens	6.21146	5.19465	7.22826	0.486103	0.568802	0.854608	0.392768	0.999698
Methylomonas sp.	6.2111	6.25975	6.16245	-0.0366696	0.546658	-0.0670795	0.946518	0.999698
Vibrio galatheae	6.20416	7.85781	4.55051	-0.784402	0.685604	-1.1441	0.25258	0.999698
Sulfobacillus thermosulfidooxidans	6.20408	6.56049	5.84767	-0.116145	0.3693	-0.314501	0.753141	0.999698
Lactobacillus sharpeae	6.20268	7.1462	5.25915	-0.419001	0.495005	-0.846457	0.397298	0.999698
Lactobacillus odoratitofui	6.20169	5.42887	6.97452	0.395713	0.490656	0.806498	0.419956	0.999698
Pediococcus cellicola	6.20083	5.70284	6.69881	0.169773	0.477408	0.355614	0.72213	0.999698
Demequina sp.	6.19733	6.621	5.77365	-0.29302	0.470073	-0.62335	0.533054	0.999698
Sutterella parvirubra	6.19363	4.64151	7.74575	0.826543	0.460004	1.79682	0.0723645	0.999698
Bacillus nealsonii	6.18943	4.87774	7.50113	0.596105	0.457437	1.30314	0.192526	0.999698
Bifidobacterium breve	6.18306	5.33943	7.02669	0.384635	0.390956	0.983833	0.325197	0.999698
Nitrospina sp.	6.18287	7.04235	5.32338	-0.41843	0.505255	-0.828157	0.407581	0.999698
Bacillus velezensis	6.17592	6.98149	5.37034	-0.376501	0.52882	-0.711964	0.476487	0.999698
Pontibacter akesuensis	6.1749	5.97947	6.37032	0.074911	0.427686	0.175154	0.860958	0.999698
Corynebacterium striatum	6.17378	3.44496	8.90259	1.34752	0.910843	1.47942	0.139027	0.999698
Bacillus campisalis	6.17273	5.13349	7.21197	0.484544	0.409497	1.18326	0.236704	0.999698
Chryseobacterium chaponense	6.16677	7.0357	5.29783	-0.356037	0.603433	-0.59002	0.555177	0.999698
Elstera litoralis	6.15276	8.15753	4.14799	-0.983969	0.572092	-1.71995	0.0854416	0.999698
Candidatus Izimaplasma	6.15144	5.88598	6.41689	0.147996	0.469164	0.315445	0.752424	0.999698
Tepidibacillus decaturensis	6.14518	5.58771	6.70264	0.262223	0.439958	0.596018	0.551163	0.999698
Hydrogenophaga sp.	6.14495	7.05834	5.23156	-0.38543	0.49537	-0.778064	0.436531	0.999698
Dialister micraerophilus	6.14254	4.77233	7.51276	0.648977	0.431124	1.50532	0.132243	0.999698
Niabella soli	6.1198	6.00774	6.23186	-0.00806619	0.475077	-0.0169787	0.986454	0.999698
Helicobacter heilmannii	6.11673	6.54161	5.69186	-0.19621	0.575617	-0.34087	0.733201	0.999698
Ktedonobacter racemifer	6.11589	4.74352	7.48825	0.661107	0.656041	1.00772	0.313588	0.999698
Enterococcus asini	6.09747	5.87477	6.32017	0.0254078	0.43732	0.058099	0.95367	0.999698
Myroides	6.09633	4.95552	7.23715	0.469638	0.493104	0.952411	0.340889	0.999698
Thalassospira mesophila	6.09619	7.51789	4.67448	-0.684804	0.590444	-1.15981	0.246126	0.999698
Enterococcus caccae	6.09557	5.32532	6.86582	0.478107	0.510443	0.936652	0.348937	0.999698
Kordia algicida	6.09063	6.80286	5.3784	-0.337708	0.412707	-0.818275	0.4132	0.999698
Sphingomonas panacis	6.08442	7.59554	4.5733	-0.733166	0.507736	-1.44399	0.148742	0.999698
Lactobacillus kefiranofaciens	6.07798	5.57176	6.58421	0.250237	0.491683	0.508941	0.610794	0.999698
Photobacterium sp.	6.07532	7.61182	4.53882	-0.697645	0.491702	-1.41884	0.155946	0.999698
Brevibacillus laterosporus	6.07255	5.0259	7.11919	0.482128	0.531373	0.907324	0.364235	0.999698
Pedobacter panaciterrae	6.06721	6.7915	5.34292	-0.287317	0.512409	-0.560719	0.574989	0.999698
Nitrolancea hollandica	6.06651	7.32196	4.81105	-0.598425	0.508424	-1.17702	0.239188	0.999698
Robiginitalea biformata	6.06427	6.34127	5.78727	-0.101152	0.414973	-0.243755	0.807421	0.999698
Aerococcus viridans	6.06421	5.71368	6.41474	0.162431	0.504021	0.32227	0.747248	0.999698
[truncated: 5,716 more rows]

## Sheet: Function naïve DESeq Results 
Organism Name	baseMean	CONMean	CNCbl40Mean	log2FoldChange	lfcSE	stat	pvalue	padj
citrate:sodium symporter	11.0067	19.2163	2.79702	-2.80213	0.5454	-5.13774	2.7806e-07	0.00460551
MULTISPECIES: FAD-binding protein	9.63871	4.81003	14.4674	1.51081	0.37836	3.99306	6.52265e-05	0.540174
MULTISPECIES: phosphoenolpyruvate carboxykinase (ATP)	775.368	670.259	880.477	0.3933	0.111783	3.51844	0.000434099	0.641184
flagellin domain protein	110.765	15.627	590.044	3.71863	1.13797	3.26778	0.00108393	0.641184
fibronectin type III domain-containing protein	70.7406	27.283	213.681	2.06245	0.610811	3.37657	0.000733957	0.641184
Zn-dependent alcohol dehydrogenase	60.0054	74.3997	45.6111	-0.696526	0.212729	-3.27424	0.00105945	0.641184
3D-(3,5/4)-trihydroxycyclohexane-1,2-dione acylhydrolase (decyclizing)	49.2219	34.1663	64.2774	0.898886	0.273657	3.28472	0.00102083	0.641184
prepilin-type cleavage/methylation protein	48.6107	26.8587	95.5478	5.82765	1.67759	3.47383	0.00051309	0.641184
MULTISPECIES: Cys-rich peptide radical SAM maturase CcpM	36.3266	3.64494	69.0084	4.23309	1.20948	3.49993	0.000465372	0.641184
HAMP domain-containing histidine kinase	35.193	24.5671	45.8189	0.908917	0.270876	3.35547	0.0007923	0.641184
2-aminoethylphosphonate aminotransferase	24.3071	16.4016	40.6076	2.34118	0.670488	3.49176	0.000479847	0.641184
methyltetrahydrofolate--corrinoid methyltransferase, partial	24.3071	36.3828	12.2315	-1.58971	0.440531	-3.60862	0.000307829	0.641184
flagellar basal body-associated protein FliL	18.7259	5.89409	31.5577	2.38216	0.690988	3.44746	0.000565876	0.641184
MULTISPECIES: PadR family transcriptional regulator	18.655	12.0725	25.2376	1.06882	0.319653	3.34368	0.000826753	0.641184
hydrolyase	18.4963	13.2741	23.7184	0.869582	0.264681	3.2854	0.00101837	0.641184
50S ribosomal protein L21, partial	17.1318	4.71911	29.5445	2.64946	0.797619	3.3217	0.000894692	0.641184
MULTISPECIES: carboxylesterase/lipase family protein	16.8612	10.8316	22.8908	1.05246	0.315123	3.33986	0.000838215	0.641184
MULTISPECIES: restriction endonuclease	12.9637	18.6921	7.2353	-1.35753	0.404427	-3.35668	0.000788854	0.641184
phosphatidic acid phosphatase	10.0888	4.48696	15.6906	1.75987	0.524536	3.3551	0.000793352	0.641184
phage shock protein A	9.39156	1.57593	17.2072	3.42875	0.95764	3.58041	0.000343049	0.641184
DUF1593 domain-containing protein	7.84684	2.07144	13.6222	2.65147	0.723759	3.66347	0.000248817	0.641184
alpha-N-arabinofuranosidase, partial	7.06547	2.19878	11.9322	2.4077	0.674904	3.56746	0.000360453	0.641184
S-adenosylmethionine decarboxylase	6.84851	4.44425	12.3786	3.16617	0.956928	3.30868	0.000937355	0.641184
DUF2345 domain-containing protein	6.47302	1.39553	21.5212	2.99475	0.871727	3.43542	0.000591632	0.641184
YegS//BmrU family lipid kinase	4.19369	1.36107	7.02631	2.23486	0.665572	3.3578	0.000785663	0.641184
PD-(D/E)XK motif protein	2.64425	4.51907	0.769425	-2.52608	0.76812	-3.28865	0.00100669	0.641184
phage shock protein A, PspA	2.04438	0	4.08876	4.63604	1.38332	3.35139	0.00080408	0.641184
MOSC domain-containing protein	1.4136	2.69245	0.134739	-3.4302	1.04296	-3.28891	0.00100575	0.641184
phosphoglycerate dehydrogenase and related dehydrogenase	68.3761	49.7926	86.9596	0.815228	0.252135	3.2333	0.00122371	0.67561
PTS mannose transporter subunit EIIAB	3.94278	6.46044	1.42513	-2.26373	0.699869	-3.23451	0.00121853	0.67561
MULTISPECIES: DUF262 domain-containing protein	7.35779	10.6752	4.04035	-1.39286	0.432334	-3.22172	0.00127423	0.680808
tRNA pseudouridine(55) synthase	3.95413	1.45062	6.45764	2.21008	0.688192	3.21142	0.0013208	0.683636
MULTISPECIES: Na+/H+ antiporter NhaC	63.3951	90.1048	36.6854	-1.29763	0.407202	-3.1867	0.00143906	0.722275
NADPH-dependent 7-cyano-7-deazaguanine reductase QueF	49.3041	34.7455	63.8627	0.873775	0.276736	3.15743	0.00159168	0.775383
putrescine aminotransferase	171.373	244.602	98.1433	-1.31545	0.422585	-3.11287	0.00185277	0.802884
ABC transporter related	73.9843	19.0133	128.955	2.76057	0.884848	3.11982	0.0018096	0.802884
beta-glucanase	55.4219	27.7567	83.0872	1.58853	0.508267	3.12538	0.00177576	0.802884
sensor domain-containing phosphodiesterase	20.7924	6.98342	34.6013	2.3157	0.745336	3.10692	0.00189051	0.802884
small GTP-binding protein	16.1762	9.18663	23.1657	1.35636	0.435727	3.11286	0.00185283	0.802884
transglutaminase	179.035	202.438	155.632	-0.380625	0.125753	-3.02678	0.00247177	0.822509
cell wall hydrolase	124.427	103.697	145.156	0.477518	0.155033	3.0801	0.00206933	0.822509
phosphonopyruvate decarboxylase	40.6698	22.9677	58.3719	1.344	0.440629	3.05019	0.00228699	0.822509
amino acid adenylation domain-containing protein	22.9728	14.3999	31.5458	1.1072	0.365332	3.03066	0.00244023	0.822509
HSP90 family protein	15.3247	1.31552	29.3338	4.50521	1.48913	3.02541	0.00248297	0.822509
carbohydrate binding domain protein	8.58037	1.19084	15.9699	3.71569	1.22531	3.03245	0.00242576	0.822509
arabinase	8.44149	2.46706	14.4159	2.50869	0.825582	3.0387	0.00237603	0.822509
MULTISPECIES: carbamoyl phosphate synthase small subunit	6.68262	3.40268	9.96256	1.55356	0.513326	3.02645	0.00247442	0.822509
hMGL family protein	5.74862	1.04923	10.448	3.39407	1.10797	3.06333	0.00218887	0.822509
PTS ascorbate transporter subunit IIB	4.25454	1.66833	6.84075	2.13949	0.695357	3.07682	0.00209224	0.822509
hybrid non-ribosomal peptide synthetase/type I polyketide synthase	1.72743	0	3.45487	4.40201	1.44544	3.04544	0.00232339	0.822509
vault protein inter-alpha-trypsin	45.8349	20.8599	70.81	1.75439	0.582625	3.01118	0.00260231	0.84514
MULTISPECIES: electron transfer flavoprotein subunit alpha/FixB family protein	269.069	228.86	309.278	0.433254	0.144354	3.00133	0.00268804	0.856192
A/G-specific adenine glycosylase	210.319	295.412	125.226	-1.23761	0.418337	-2.95839	0.00309247	0.857217
sodium pump decarboxylase gamma subunit	38.7287	25.2698	52.1876	1.03183	0.347981	2.9652	0.00302484	0.857217
potassium transporter KtrB	18.2627	9.61514	26.9103	1.46884	0.494419	2.97084	0.0029699	0.857217
glycosyl hydrolase family 2	11.803	7.49519	16.1107	1.17252	0.393409	2.9804	0.00287875	0.857217
MULTISPECIES: oligoendopeptidase F	9.45832	5.17461	13.742	1.33395	0.451099	2.95712	0.0031053	0.857217
ATP synthase F0 subcomplex C subunit	3.78675	0.0543427	7.51916	5.15532	1.722	2.9938	0.0027553	0.857217
glycosyl hydrolase family 35	2.94062	1.0747	4.80653	2.42572	0.814894	2.97673	0.00291341	0.857217
monoamine oxidase	1.01461	2.02923	0	-3.31281	1.10926	-2.9865	0.00282186	0.857217
aquaporin family protein	46.2839	20.9241	71.6438	1.77755	0.602248	2.95152	0.00316216	0.858605
glycerate kinase	75.0804	59.9243	90.2364	0.570976	0.195096	2.92664	0.00342648	0.891995
DDE transposase, partial	17.0068	8.70991	25.3038	1.53799	0.526906	2.91892	0.00351251	0.891995
sodium:sulfate symporter	7.76575	5.0424	10.4891	1.06938	0.365887	2.9227	0.00347007	0.891995
MULTISPECIES: CDP-glucose 4,6-dehydratase	4.61621	1.54033	7.69209	2.33787	0.801953	2.91522	0.00355441	0.891995
MULTISPECIES: CoA transferase	4.22396	0.739706	7.7082	3.46075	1.18363	2.92384	0.00345738	0.891995
MULTISPECIES: enoyl-CoA hydratase	83.8198	59.379	108.261	0.863105	0.297429	2.90188	0.0037093	0.911681
esterase	48.548	34.6712	62.4249	0.836194	0.288437	2.89905	0.00374294	0.911681
galactose/glucose-binding lipofamily protein	4.52338	1.77045	7.27632	2.10496	0.728841	2.88809	0.00387592	0.917098
MULTISPECIES: accessory protein regulator B	2.15095	0.27247	4.02943	3.87275	1.34036	2.88933	0.00386064	0.917098
proline racemase	35.6879	25.3085	46.0673	0.8789	0.305751	2.87456	0.00404593	0.930732
extracellular solute-binding protein	5.23676	0.954574	9.51894	3.2462	1.12765	2.87873	0.00399277	0.930732
2'-5' RNA ligase	3.8534	0.60844	7.09836	3.42688	1.19908	2.85791	0.00426441	0.967554
stage IV sporulation protein A	222.391	164.304	280.477	0.768457	0.271279	2.83272	0.00461544	0.968864
glutathione ABC transporter substrate-binding protein	84.3733	106.121	62.6259	-0.754099	0.268191	-2.8118	0.00492655	0.968864
redox protein	66.6673	45.4236	87.911	0.943711	0.335697	2.8112	0.00493575	0.968864
DedA family protein	60.912	77.2173	44.6067	-0.792505	0.283639	-2.79406	0.00520506	0.968864
amino acid adenylation protein	32.9314	13.904	51.9589	1.86602	0.663609	2.81193	0.00492455	0.968864
propionyl-CoA carboxylase	26.4261	1.30167	51.5505	5.29784	1.88187	2.81519	0.00487482	0.968864
hydroxymethylbilane synthase	20.7306	14.9883	26.4728	0.797145	0.283988	2.80697	0.00500098	0.968864
MULTISPECIES: polyphosphate:AMP phosphotransferase	18.1273	12.3783	23.8763	0.90864	0.321861	2.82308	0.00475641	0.968864
MULTISPECIES: dihydroxyacetone kinase	17.2126	11.6472	22.778	0.960566	0.343797	2.794	0.00520612	0.968864
MULTISPECIES: N,N'-diacetylchitobiose phosphorylase	17.0141	7.50978	26.5184	1.84949	0.649658	2.84686	0.00441526	0.968864
DUF2326 domain-containing protein	12.9531	7.0004	18.9059	1.42948	0.505624	2.82715	0.00469641	0.968864
MULTISPECIES: phosphoenolpyruvate mutase	5.24304	2.2648	8.22128	1.81099	0.635234	2.85091	0.00435947	0.968864
relA/SpoT domain protein	5.05806	0.404641	9.71147	4.47293	1.60055	2.79463	0.00519592	0.968864
MULTISPECIES: sporulation protein YtfJ	3.94351	2.01699	5.87002	1.47917	0.525131	2.81676	0.004851	0.968864
MULTISPECIES: CDP-glycerol--glycerophosphate glycerophosphotransferase	2.30489	0.818297	3.79149	2.16563	0.762327	2.84082	0.00449977	0.968864
hyalurononglucosaminidase	1.25653	0.0543427	2.45872	3.53824	1.266	2.79482	0.00519282	0.968864
OTHER	3.07905e+07	3.14439e+07	3.0137e+07	-0.061246	0.147666	-0.41476	0.678318	0.998273
hypothetical protein	546116	553227	539005	-0.0375718	0.145339	-0.258511	0.796013	0.998273
flagellin	71943.5	73170	70717	-0.0491821	0.153031	-0.321386	0.747918	0.998273
ABC transporter ATP-binding protein	23528.5	24651.9	22405	-0.137847	0.152741	-0.902484	0.3668	0.998273
MULTISPECIES: hypothetical protein	21609.1	23587.7	19630.5	-0.264956	0.17253	-1.53571	0.12461	0.998273
formate acetyltransferase	20661	22150.9	19171.2	-0.208402	0.316832	-0.657767	0.510688	0.998273
ABC transporter permease	18938.2	20804.2	17072.3	-0.285238	0.21652	-1.31738	0.187712	0.998273
type I glyceraldehyde-3-phosphate dehydrogenase	18074	18417.5	17730.4	-0.0547943	0.152157	-0.360116	0.71876	0.998273
pyruvate, phosphate dikinase	16153.8	16275.9	16031.7	-0.0217692	0.205619	-0.105872	0.915684	0.998273
phosphoenolpyruvate carboxykinase (ATP)	14771.6	15100.8	14442.4	-0.064254	0.188365	-0.341115	0.733017	0.998273
elongation factor G	14067.9	14147.5	13988.2	-0.0163336	0.151279	-0.107971	0.914019	0.998273
elongation factor Tu	13376.3	13574.4	13178.2	-0.0427185	0.156501	-0.27296	0.784884	0.998273
carbohydrate ABC transporter permease	13104	13351.5	12856.5	-0.0544224	0.240591	-0.226203	0.821043	0.998273
pyruvate:ferredoxin (flavodoxin) oxidoreductase	11631.5	10111.1	13152	0.379327	0.19033	1.993	0.0462615	0.998273
glucose-1-phosphate adenylyltransferase	11167.6	11314.3	11020.8	-0.0378636	0.237875	-0.159174	0.873532	0.998273
ABC transporter substrate-binding protein	10162.9	10287.2	10038.5	-0.035287	0.157954	-0.2234	0.823224	0.998273
sugar ABC transporter substrate-binding protein	9887.06	8970.98	10803.1	0.268158	0.246578	1.08752	0.276807	0.998273
hypothetical protein, partial	8274.12	8950.98	7597.26	-0.236425	0.165416	-1.42928	0.152924	0.998273
preprotein translocase subunit SecY	7113.29	7589.82	6636.77	-0.193587	0.255828	-0.756707	0.449225	0.998273
TonB-dependent receptor	6673.68	6961.87	6385.49	-0.124659	0.322221	-0.386875	0.698848	0.998273
methyl-accepting chemotaxis protein	6075.89	5931.97	6219.8	0.0684855	0.167679	0.408433	0.682956	0.998273
carbohydrate ABC transporter substrate-binding protein	5708.88	6278.3	5139.47	-0.288656	0.18901	-1.5272	0.126712	0.998273
transposase	5403.16	5581.92	5224.39	-0.0953379	0.133172	-0.715901	0.474053	0.998273
DNA-directed RNA polymerase subunit beta	4949.33	5163.23	4735.44	-0.124727	0.20843	-0.598412	0.549565	0.998273
hybrid sensor histidine kinase/response regulator	4890.93	5097.46	4684.39	-0.121703	0.141518	-0.85998	0.3898	0.998273
flagellar hook-associated protein FlgK	4878.24	4951.32	4805.17	-0.0430798	0.191036	-0.225506	0.821586	0.998273
LacI family transcriptional regulator	4871.93	4911.43	4832.42	-0.0232641	0.151908	-0.153146	0.878283	0.998273
DNA-directed RNA polymerase subunit beta'	4799.28	4927.99	4670.56	-0.0773401	0.172687	-0.447863	0.654252	0.998273
calcium-translocating P-type ATPase, PMCA-type	4777.25	5166.53	4387.98	-0.235568	0.348872	-0.675228	0.499531	0.998273
peptide ABC transporter substrate-binding protein	4613.74	4638.48	4589	-0.0154697	0.22041	-0.0701857	0.944046	0.998273
fructose-1,6-bisphosphate aldolase, class II	4554.43	4623.52	4485.34	-0.0435741	0.161506	-0.2698	0.787314	0.998273
acyl-CoA dehydrogenase	4515.54	4262.14	4768.95	0.162357	0.160874	1.00922	0.31287	0.998273
electron transfer flavoprotein subunit alpha/FixB family protein	4475.35	4372.62	4578.07	0.0664715	0.162855	0.408164	0.683153	0.998273
glycogen/starch/alpha-glucan phosphorylase	4452.37	4662.67	4242.07	-0.13627	0.188173	-0.724173	0.468959	0.998273
glutamate dehydrogenase	4179.15	4236.96	4121.35	-0.0397821	0.119382	-0.333234	0.738958	0.998273
DNA-binding response regulator	4138.7	4183.42	4093.98	-0.0311783	0.166571	-0.187178	0.851521	0.998273
molecular chaperone GroEL	4101.71	3945.88	4257.55	0.109709	0.260458	0.421215	0.673598	0.998273
chemotaxis protein CheA	4063.62	4052.22	4075.03	0.00828732	0.13435	0.0616846	0.950814	0.998273
MULTISPECIES: type I glyceraldehyde-3-phosphate dehydrogenase	4005.72	3888.77	4122.66	0.0846969	0.137096	0.617791	0.536713	0.998273
phosphoglycerate kinase	3994.39	4016.1	3972.68	-0.0154268	0.174036	-0.0886412	0.929367	0.998273
flagellar hook-basal body protein	3802.1	3721.56	3882.65	0.0611774	0.18411	0.332287	0.739673	0.998273
sensor histidine kinase	3457.89	3656.18	3259.59	-0.165629	0.170273	-0.972723	0.330691	0.998273
6-phosphofructokinase	3371.22	3427.44	3315	-0.0479128	0.173928	-0.275474	0.782952	0.998273
transcriptional regulator	3356.5	2909.81	3803.19	0.386229	0.212332	1.81899	0.0689133	0.998273
DNA-directed RNA polymerase subunit alpha	3333.74	3359.38	3308.1	-0.0221629	0.197892	-0.111995	0.910828	0.998273
site-specific integrase	3213.52	3530.08	2896.95	-0.285038	0.282013	-1.01073	0.312147	0.998273
XRE family transcriptional regulator	3098.22	3210	2986.44	-0.103887	0.171489	-0.605794	0.544651	0.998273
MATE family efflux transporter	3087.87	3126.95	3048.8	-0.0365307	0.155915	-0.234299	0.814753	0.998273
electron transfer flavoprotein subunit beta	3048.75	2872.22	3225.29	0.167669	0.162726	1.03037	0.302836	0.998273
transketolase	3012.58	2951.13	3074.04	0.0592129	0.14135	0.41891	0.675282	0.998273
formate--tetrahydrofolate ligase	2966.75	2960.24	2973.26	0.00647217	0.156507	0.0413539	0.967014	0.998273
RagB/SusD family nutrient uptake outer membrane protein	2937.91	2979.14	2896.68	-0.0404639	0.35802	-0.113022	0.910013	0.998273
IS110 family transposase	2906.05	2717.48	3094.63	0.187404	0.216743	0.864636	0.387239	0.998273
sugar ABC transporter ATP-binding protein	2903.65	2895.04	2912.26	0.00860449	0.159382	0.0539866	0.956946	0.998273
phospho-sugar mutase	2862.6	2769.05	2956.16	0.0946481	0.188242	0.5028	0.615105	0.998273
MULTISPECIES: elongation factor G	2860.22	2919.28	2801.15	-0.0595796	0.146724	-0.406065	0.684695	0.998273
AraC family transcriptional regulator	2851.4	2937.36	2765.43	-0.0867309	0.164669	-0.526699	0.598403	0.998273
ferredoxin	2830.06	2690.87	2969.24	0.141824	0.158358	0.895592	0.37047	0.998273
autonomous glycyl radical cofactor GrcA	2820.1	3054.96	2585.24	-0.240703	0.340511	-0.706886	0.479637	0.998273
50S ribosomal protein L2	2810.82	2630.44	2991.19	0.185417	0.262689	0.705842	0.480286	0.998273
N-acetylglucosamine-6-phosphate deacetylase	2799.56	3272.49	2326.62	-0.49195	0.423494	-1.16164	0.24538	0.998273
MFS transporter	2765.04	2880.11	2649.97	-0.119771	0.15261	-0.784819	0.43256	0.998273
1,4-alpha-glucan branching enzyme	2741.81	2759.7	2723.92	-0.0185435	0.199061	-0.0931547	0.925781	0.998273
carbon-monoxide dehydrogenase catalytic subunit	2647.31	2572.58	2722.04	0.0812509	0.184264	0.440948	0.659251	0.998273
glycosyl hydrolase	2639.36	2767.64	2511.08	-0.140175	0.237926	-0.589154	0.555758	0.998273
30S ribosomal protein S1	2608.47	2718.22	2498.71	-0.121239	0.111208	-1.0902	0.275623	0.998273
response regulator	2595.97	2707.97	2483.96	-0.124259	0.210859	-0.589298	0.555661	0.998273
triose-phosphate isomerase	2585.67	2615.8	2555.53	-0.0332362	0.175065	-0.18985	0.849427	0.998273
ISNCY family transposase	2543.85	2984.4	2103.3	-0.50472	0.501369	-1.00668	0.314088	0.998273
acetyl-CoA C-acetyltransferase	2504.75	2277.8	2731.69	0.262676	0.221453	1.18615	0.235564	0.998273
molecular chaperone DnaK	2504	2325.32	2682.69	0.206284	0.280371	0.735754	0.46188	0.998273
50S ribosomal protein L10	2496.05	2484.03	2508.06	0.0139077	0.284865	0.0488219	0.961061	0.998273
fucose isomerase	2442.5	2416	2469.01	0.031368	0.210272	0.149178	0.881413	0.998273
glycoside hydrolase family 2	2407.77	2521.5	2294.04	-0.136079	0.344878	-0.394572	0.693159	0.998273
carbamoyl phosphate synthase large subunit	2406.03	2463.39	2348.67	-0.0686853	0.233428	-0.294246	0.76857	0.998273
3-hydroxybutyryl-CoA dehydrogenase	2314.84	2180.31	2449.37	0.168317	0.196794	0.855297	0.392387	0.998273
glycosyltransferase family 2 protein	2302.08	2427.05	2177.11	-0.156575	0.207704	-0.753837	0.450947	0.998273
50S ribosomal protein L11	2294.52	2302.98	2286.06	-0.0106259	0.185275	-0.0573518	0.954265	0.998273
30S ribosomal protein S4	2276.63	2335.45	2217.81	-0.0745303	0.206279	-0.361309	0.717869	0.998273
glucose-1-phosphate adenylyltransferase subunit GlgD	2246.36	2059.59	2433.14	0.240301	0.261129	0.920239	0.357448	0.998273
MULTISPECIES: ABC transporter ATP-binding protein	2203.98	2276.63	2131.33	-0.0948268	0.128435	-0.738324	0.460318	0.998273
cytochrome c oxidase subunit I	2149.06	2937.49	1360.63	-1.11038	0.526837	-2.10764	0.0350623	0.998273
polyribonucleotide nucleotidyltransferase	2140.99	2158.77	2123.21	-0.0239767	0.252335	-0.0950193	0.924299	0.998273
30S ribosomal protein S7	2136.07	2157.01	2115.12	-0.0283026	0.247685	-0.114269	0.909025	0.998273
ribonuclease Y	2120.46	2204.04	2036.87	-0.113809	0.180304	-0.63121	0.527903	0.998273
30S ribosomal protein S12	2076.34	1958.02	2194.66	0.164551	0.242879	0.677503	0.498087	0.998273
chemotaxis response regulator protein-glutamate methylesterase	2050.52	2122.51	1978.52	-0.100965	0.209595	-0.481717	0.630007	0.998273
recombinase	2018.62	2134.97	1902.28	-0.165865	0.160954	-1.03051	0.30277	0.998273
site-specific tyrosine recombinase XerD	2014.82	2252.65	1776.98	-0.342112	0.365189	-0.936808	0.348857	0.998273
beta-galactosidase	1993.15	1985.75	2000.55	0.0112325	0.176326	0.0637032	0.949207	0.998273
ATP-binding protein	1969.01	1934.25	2003.76	0.0509601	0.184453	0.276277	0.782335	0.998273
30S ribosomal protein S3	1952.02	1860.39	2043.65	0.135603	0.212569	0.637926	0.523522	0.998273
BMP family ABC transporter substrate-binding protein	1939.7	1945.82	1933.57	-0.00881679	0.115356	-0.0764311	0.939076	0.998273
SusC/RagA family TonB-linked outer membrane protein	1929.44	2109.19	1749.68	-0.269418	0.383174	-0.703121	0.48198	0.998273
F0F1 ATP synthase subunit beta	1905.7	1817.63	1993.77	0.133442	0.163432	0.816494	0.414217	0.998273
type VII secretion protein EssC	1885.42	2061.9	1708.94	-0.270848	0.843338	-0.321162	0.748088	0.998273
50S ribosomal protein L1	1873.6	1830.5	1916.71	0.0663499	0.206102	0.321927	0.747508	0.998273
50S ribosomal protein L5	1855.99	1791.13	1920.85	0.100879	0.263349	0.38306	0.701675	0.998273
flagellar motor switch phosphatase FliY	1843.64	1875.48	1811.81	-0.0495002	0.208654	-0.237236	0.812473	0.998273
ATP synthase F1 subunit gamma	1831.78	1782.19	1881.37	0.0781131	0.17276	0.452148	0.651162	0.998273
molecular chaperone HtpG	1826.53	1740.32	1912.74	0.136396	0.242924	0.561474	0.574474	0.998273
CO dehydrogenase/CO-methylating acetyl-CoA synthase complex subunit beta	1790.15	1717.11	1863.18	0.11777	0.197763	0.595513	0.5515	0.998273
DNA replication protein DnaD	1760.88	2042.35	1479.41	-0.465042	0.376863	-1.23398	0.21721	0.998273
50S ribosomal protein L16	1754.17	1743.8	1764.54	0.0170691	0.293482	0.0581607	0.953621	0.998273
bifunctional acetaldehyde-CoA/alcohol dehydrogenase	1746.44	2072.39	1420.48	-0.544492	0.252738	-2.15438	0.0312107	0.998273
4-alpha-glucanotransferase	1713.49	1751.14	1675.83	-0.0629992	0.175617	-0.358731	0.719796	0.998273
30S ribosomal protein S5	1711.76	1692.92	1730.6	0.0317804	0.276356	0.114998	0.908447	0.998273
50S ribosomal protein L3	1710.19	1690.74	1729.64	0.0327802	0.265236	0.123589	0.901641	0.998273
glycogen synthase	1686.81	1624.2	1749.42	0.107392	0.254562	0.421872	0.673119	0.998273
glucose-6-phosphate isomerase	1685.6	1558.03	1813.18	0.219048	0.15084	1.45219	0.146449	0.998273
HPr family phosphocarrier protein	1671.52	1869.83	1473.2	-0.343695	0.250979	-1.36942	0.170869	0.998273
glucosamine-6-phosphate deaminase	1669.08	1860.51	1477.65	-0.33188	0.292828	-1.13336	0.257062	0.998273
30S ribosomal protein S2	1647.54	1644.8	1650.29	0.00478914	0.212265	0.0225621	0.982	0.998273
carbon monoxide dehydrogenase	1641.95	1613.69	1670.21	0.0494461	0.175795	0.281272	0.778502	0.998273
MULTISPECIES: pyruvate, phosphate dikinase	1617.68	1592.21	1643.16	0.045102	0.13822	0.326306	0.744193	0.998273
galactose-1-epimerase	1603	1612.22	1593.78	-0.016088	0.240202	-0.066977	0.9466	0.998273
cold-shock protein	1599.35	1682.14	1516.55	-0.149429	0.219043	-0.682192	0.495118	0.998273
50S ribosomal protein L4	1588.88	1573.65	1604.11	0.0276063	0.235469	0.11724	0.90667	0.998273
isoleucine--tRNA ligase	1582.17	1590.65	1573.69	-0.0152194	0.147175	-0.10341	0.917638	0.998273
MurR/RpiR family transcriptional regulator	1578.87	1822.54	1335.2	-0.448479	0.353488	-1.26873	0.204539	0.998273
MULTISPECIES: pyruvate:ferredoxin (flavodoxin) oxidoreductase	1558.9	1492.9	1624.9	0.121452	0.130022	0.934084	0.35026	0.998273
two-component sensor histidine kinase	1557.83	1745.4	1370.26	-0.348861	0.277374	-1.25773	0.208489	0.998273
alpha-mannosidase	1554.58	1618.07	1491.09	-0.117287	0.285507	-0.410801	0.681219	0.998273
YSIRK signal domain/LPXTG anchor domain surface protein	1546.88	1787.42	1306.34	-0.452343	0.473612	-0.955093	0.339531	0.998273
fibronectin/fibrinogen-binding protein	1533.9	1641.87	1425.93	-0.203379	0.457783	-0.44427	0.656848	0.998273
GNAT family N-acetyltransferase	1533.24	1614.07	1452.42	-0.151844	0.186004	-0.816347	0.414302	0.998273
phosphoribosylformylglycinamidine synthase	1508.8	1473.93	1543.67	0.0677637	0.110191	0.614966	0.538577	0.998273
30S ribosomal protein S8	1499.53	1537.91	1461.14	-0.0738641	0.252721	-0.292275	0.770076	0.998273
IS4/IS5 family transposase	1488.93	1681.47	1296.39	-0.375147	0.39117	-0.959038	0.33754	0.998273
molecular chaperone DnaJ	1487.51	1470.28	1504.74	0.0335183	0.346715	0.0966739	0.922985	0.998273
flagellar biosynthesis protein FlhA	1483.36	1476.65	1490.07	0.0129687	0.145102	0.0893762	0.928783	0.998273
acetate kinase	1480.33	1483.65	1477	-0.00599802	0.126409	-0.0474495	0.962155	0.998273
GGGtGRT protein	1474.25	1434.75	1513.75	0.0775671	0.137373	0.564644	0.572316	0.998273
flagellar motor switch protein FliM	1469.04	1430.19	1507.88	0.0761875	0.132422	0.575339	0.565062	0.998273
glutaconyl-CoA decarboxylase subunit beta	1465.67	1500.53	1430.82	-0.0681332	0.140338	-0.485493	0.627327	0.998273
acetyl-CoA synthase subunit gamma	1455.17	1422.97	1487.38	0.0635734	0.163768	0.388193	0.697873	0.998273
uronate isomerase	1440.9	1532.34	1349.45	-0.182943	0.263425	-0.694478	0.487382	0.998273
alpha/beta hydrolase	1424.97	1500.3	1349.64	-0.1525	0.216637	-0.703942	0.481469	0.998273
phosphoserine transaminase	1423.53	1490.12	1356.94	-0.134579	0.125994	-1.06813	0.28546	0.998273
xylulokinase	1420.49	1350.73	1490.26	0.141988	0.213562	0.664854	0.506144	0.998273
50S ribosomal protein L17	1418.19	1372.9	1463.47	0.0921303	0.206921	0.445244	0.656143	0.998273
ribosome-associated translation inhibitor RaiA	1415.83	1535.19	1296.48	-0.243666	0.477827	-0.509946	0.610089	0.998273
phosphoglycerate mutase (2,3-diphosphoglycerate-independent)	1403.43	1435.16	1371.7	-0.0647934	0.20289	-0.319352	0.74946	0.998273
phosphate acetyltransferase	1400.85	1462.38	1339.32	-0.126311	0.21446	-0.588973	0.55588	0.998273
trigger factor	1393.37	1337.01	1449.73	0.116832	0.220169	0.530644	0.595665	0.998273
50S ribosomal protein L31	1391.5	1410	1373.01	-0.0383303	0.217807	-0.175983	0.860308	0.998273
MULTISPECIES: elongation factor Tu	1385.35	1285.54	1485.15	0.208112	0.218173	0.953885	0.340142	0.998273
beta-N-acetylhexosaminidase	1375.54	1474.59	1276.49	-0.207774	0.501652	-0.41418	0.678742	0.998273
50S ribosomal protein L6	1364.28	1348.58	1379.99	0.0332616	0.245965	0.135229	0.892431	0.998273
50S ribosomal protein L18	1360.13	1347.53	1372.73	0.0267176	0.287893	0.0928039	0.926059	0.998273
radical SAM protein	1348.9	1247.46	1450.34	0.217428	0.249707	0.870735	0.383899	0.998273
50S ribosomal protein L15	1345.8	1379.34	1312.26	-0.0718971	0.265629	-0.270668	0.786647	0.998273
sugar kinase	1337.44	1422.46	1252.42	-0.182977	0.272116	-0.672424	0.501314	0.998273
DUF3502 domain-containing protein	1331.16	1384.27	1278.04	-0.11457	0.256017	-0.447509	0.654507	0.998273
50S ribosomal protein L13	1321.88	1258.09	1385.67	0.139475	0.251113	0.555428	0.578602	0.998273
ketol-acid reductoisomerase	1314.37	1277.27	1351.47	0.0815836	0.190211	0.42891	0.667989	0.998273
starch synthase	1313.44	1230.77	1396.11	0.181399	0.14912	1.21646	0.223809	0.998273
transcription termination/antitermination factor NusG	1294.87	1346.15	1243.59	-0.113942	0.185702	-0.613573	0.539497	0.998273
HD domain-containing protein	1293	1307.98	1278.02	-0.0331064	0.154747	-0.213939	0.830595	0.998273
ATP-dependent protease ATP-binding subunit ClpX	1283.53	1334.48	1232.59	-0.114161	0.233822	-0.48824	0.62538	0.998273
PTS glucose transporter subunit IIBC	1283.13	1346.78	1219.47	-0.143178	0.347672	-0.411821	0.680471	0.998273
leucine--tRNA ligase	1279.29	1257.05	1301.52	0.0504718	0.136279	0.370357	0.711117	0.998273
DNA gyrase subunit A	1277.46	1270.22	1284.69	0.0168968	0.111992	0.150876	0.880073	0.998273
DUF3048 domain-containing protein	1276.35	1366.27	1186.43	-0.203483	0.255032	-0.797875	0.424943	0.998273
alanine--tRNA ligase	1266.48	1192.7	1340.26	0.16875	0.150329	1.12254	0.261633	0.998273
preprotein translocase subunit SecA	1262.86	1249.46	1276.26	0.0308005	0.146362	0.21044	0.833324	0.998273
2-hydroxyacyl-CoA dehydratase	1262.28	1254.29	1270.26	0.018578	0.302906	0.0613323	0.951095	0.998273
two-component system response regulator	1256.66	1285.1	1228.21	-0.0645171	0.177995	-0.362465	0.717005	0.998273
SDR family oxidoreductase	1255.95	1306.07	1205.83	-0.114645	0.308876	-0.371169	0.710512	0.998273
flagellar biosynthetic protein FliP	1246.42	1208	1284.85	0.0888533	0.165886	0.53563	0.592214	0.998273
MBL fold metallo-hydrolase	1228.8	1208.91	1248.69	0.0475493	0.120094	0.395933	0.692155	0.998273
ATP synthase F0, A subunit	1223.7	1317.1	1130.3	-0.220476	0.27139	-0.812396	0.416564	0.998273
glycosyl transferase	1204.48	1261.84	1147.13	-0.137007	0.162884	-0.841131	0.400275	0.998273
50S ribosomal protein L22	1200.85	1172.34	1229.37	0.0683929	0.247327	0.276529	0.782142	0.998273
chemotaxis protein CheV	1200.17	1192.35	1207.99	0.0193505	0.151528	0.127702	0.898385	0.998273
flagellar hook-length control protein FliK	1198.33	1084.75	1311.9	0.274503	0.223761	1.22677	0.219908	0.998273
NADH-quinone oxidoreductase subunit F	1197.8	1099.51	1296.1	0.236669	0.232619	1.01741	0.308957	0.998273
beta-aspartyl-peptidase	1197.23	1203.7	1190.75	-0.0150558	0.1646	-0.091469	0.92712	0.998273
acetolactate synthase, large subunit, biosynthetic type	1195.53	1216.52	1174.53	-0.0505048	0.2138	-0.236224	0.813259	0.998273
septation protein SpoVG	1190.18	1278.68	1101.68	-0.214691	0.344548	-0.623108	0.533213	0.998273
formate dehydrogenase subunit alpha	1190.11	1068.44	1311.78	0.295658	0.275002	1.07511	0.282324	0.998273
rod shape-determining protein	1186.31	1209.09	1163.53	-0.0551312	0.195691	-0.281726	0.778154	0.998273
oxaloacetate decarboxylase subunit alpha	1183.32	1178.39	1188.24	0.0125292	0.190257	0.065854	0.947494	0.998273
hemerythrin	1175.63	1258.48	1092.78	-0.203174	0.237237	-0.856417	0.391767	0.998273
gfo/Idh/MocA family oxidoreductase	1171.96	1125.4	1218.52	0.11417	0.150182	0.760214	0.447127	0.998273
protein translocase subunit SecDF	1169.09	1171.63	1166.55	-0.00641019	0.194758	-0.0329136	0.973743	0.998273
methionine--tRNA ligase	1167.02	1215.69	1118.36	-0.119819	0.199086	-0.601846	0.547277	0.998273
aminopeptidase	1161.3	1188.45	1134.16	-0.0670228	0.141799	-0.47266	0.636456	0.998273
DUF342 domain-containing protein	1157.87	1175.81	1139.94	-0.0438021	0.172529	-0.253883	0.799586	0.998273
flagellar motor switch protein FliG	1157.07	1124.47	1189.67	0.0815829	0.141824	0.575242	0.565128	0.998273
MULTISPECIES: carbohydrate ABC transporter permease	1149.76	1121.19	1178.33	0.071072	0.203172	0.349812	0.72648	0.998273
N-acetyltransferase	1136.22	1166.28	1106.16	-0.0758395	0.168154	-0.451012	0.651981	0.998273
acetyl-CoA synthase subunit delta	1133.75	1099.66	1167.85	0.086843	0.174846	0.496683	0.619413	0.998273
SAM-dependent methyltransferase	1132.99	1160.5	1105.48	-0.0692662	0.144057	-0.480826	0.63064	0.998273
valine--tRNA ligase	1132.5	1167.21	1097.79	-0.0880499	0.186308	-0.472604	0.636496	0.998273
MULTISPECIES: flagellin	1122.72	1245.7	999.741	-0.317982	0.237549	-1.33859	0.180703	0.998273
flagellin, partial	1112.28	1286.14	938.423	-0.455002	0.251795	-1.80703	0.0707573	0.998273
nucleotide sugar dehydrogenase	1109.74	1167.67	1051.82	-0.150132	0.186341	-0.805683	0.420426	0.998273
citrate/2-methylcitrate synthase	1108.84	1140.53	1077.15	-0.0820965	0.237388	-0.345833	0.729469	0.998273
DegV family protein	1104.31	1122.59	1086.02	-0.0474569	0.16513	-0.28739	0.773814	0.998273
peptidase M16	1103.53	1125.16	1081.89	-0.0562435	0.188312	-0.298672	0.765191	0.998273
amidophosphoribosyltransferase	1100.86	1120.91	1080.82	-0.0516324	0.140423	-0.367693	0.713102	0.998273
ribose-phosphate diphosphokinase	1099.25	1188.34	1010.17	-0.233824	0.278661	-0.839097	0.401415	0.998273
adenylate kinase	1097.99	1093.34	1102.63	0.0123265	0.230049	0.053582	0.957268	0.998273
flagellar hook protein	1095.72	1084.11	1107.34	0.0310674	0.234793	0.132318	0.894733	0.998273
TetR/AcrR family transcriptional regulator	1095.32	1098.76	1091.87	-0.00853305	0.166816	-0.0511524	0.959204	0.998273
beta-methylgalactoside transporter	1089.17	1135.39	1042.95	-0.122139	0.387855	-0.314909	0.752831	0.998273
flagellar protein FliS	1085.38	1172.43	998.323	-0.231514	0.258726	-0.894825	0.370881	0.998273
sodium ion-translocating decarboxylase subunit beta	1083.93	1106.55	1061.3	-0.0598731	0.201011	-0.29786	0.76581	0.998273
dihydroxyacetone kinase	1082.92	1146.23	1019.61	-0.168356	0.209088	-0.805195	0.420707	0.998273
glycine--tRNA ligase	1082.8	1105.36	1060.23	-0.0595364	0.175796	-0.338668	0.73486	0.998273
30S ribosomal protein S11	1070.66	1043.61	1097.72	0.0730346	0.205607	0.355215	0.722429	0.998273
bifunctional (p)ppGpp synthetase/guanosine-3',5'-bis(diphosphate) 3'-pyrophosphohydrolase	1041.06	1056.27	1025.86	-0.0415249	0.17955	-0.231272	0.817103	0.998273
glycosyltransferase	1040.41	1079.84	1000.97	-0.108862	0.194321	-0.560216	0.575332	0.998273
hydratase	1036.72	1046.67	1026.78	-0.0273296	0.195103	-0.140078	0.888599	0.998273
argininosuccinate synthase	1035.26	1039.32	1031.21	-0.0109645	0.233147	-0.0470283	0.962491	0.998273
ATPase	1029.64	1009.51	1049.77	0.0564536	0.109941	0.513492	0.607607	0.998273
dihydroxy-acid dehydratase	1020.8	1058.04	983.559	-0.105116	0.207372	-0.506897	0.612227	0.998273
aspartate--tRNA ligase	1016.63	996.416	1036.85	0.0575636	0.158659	0.362813	0.716745	0.998273
MULTISPECIES: ABC transporter permease	1013.16	1035.81	990.517	-0.0652441	0.237517	-0.274692	0.783553	0.998273
VWA domain-containing protein	998.894	916.311	1081.48	0.239386	0.201335	1.18899	0.234443	0.998273
alpha-xylosidase	998.666	1077.67	919.659	-0.228317	0.263126	-0.867708	0.385554	0.998273
elongation factor Ts	995.195	984.208	1006.18	0.0317526	0.260708	0.121794	0.903063	0.998273
DUF4132 domain-containing protein	991.112	1046.33	935.898	-0.160771	0.252279	-0.637273	0.523947	0.998273
oxaloacetate decarboxylase	990.624	924.38	1056.87	0.193234	0.16024	1.2059	0.227855	0.998273
D-alanyl-D-alanine carboxypeptidase	988.516	955.191	1021.84	0.0976262	0.185795	0.52545	0.59927	0.998273
50S ribosomal protein L21	986.63	1012.37	960.894	-0.0752317	0.224139	-0.335648	0.737137	0.998273
chemotaxis protein CheR	980.663	958.642	1002.68	0.0640909	0.153351	0.417936	0.675994	0.998273
MBOAT family protein	971.505	1007.5	935.514	-0.106625	0.217856	-0.489427	0.624539	0.998273
single-stranded DNA-binding protein	966.694	955.48	977.908	0.0335561	0.224414	0.149528	0.881137	0.998273
indolepyruvate ferredoxin oxidoreductase subunit alpha	966.194	1019.38	913.01	-0.158689	0.263841	-0.601457	0.547535	0.998273
motility protein A	963.398	1016.77	910.03	-0.159856	0.193128	-0.82772	0.407829	0.998273
translation initiation factor IF-2	962.067	957.901	966.232	0.0126426	0.209433	0.0603659	0.951864	0.998273
biopolymer transporter ExbD	958.634	1026.72	890.548	-0.205033	0.349549	-0.586564	0.557497	0.998273
cytidylate kinase-like family protein	955.141	987.421	922.861	-0.0966833	0.17082	-0.565995	0.571397	0.998273
MULTISPECIES: sugar ABC transporter permease	953.131	983.029	923.233	-0.0906677	0.269171	-0.336841	0.736237	0.998273
anaerobic ribonucleoside-triphosphate reductase	951.132	910.523	991.741	0.123332	0.165914	0.743345	0.457273	0.998273
methionine adenosyltransferase	950.654	957.922	943.387	-0.0218708	0.180838	-0.120941	0.903738	0.998273
flagellar protein FlgN	949.496	932.555	966.438	0.0522881	0.195908	0.266902	0.789545	0.998273
phosphoenolpyruvate--protein phosphotransferase	944.276	919.266	969.286	0.0771331	0.142924	0.539678	0.589419	0.998273
beta-glucosidase	942.954	969.512	916.396	-0.0806947	0.156407	-0.515927	0.605905	0.998273
butyrate kinase	940.958	932.61	949.306	0.0264199	0.247587	0.106709	0.91502	0.998273
elongation factor P	940.881	917.451	964.311	0.0722079	0.142682	0.506077	0.612802	0.998273
thioredoxin-disulfide reductase	939.855	1075.11	804.601	-0.417274	0.157003	-2.65774	0.00786674	0.998273
SH3 domain-containing protein	938.363	987.043	889.683	-0.149444	0.275603	-0.542243	0.587651	0.998273
MULTISPECIES: 50S ribosomal protein L1	932.859	912.323	953.396	0.0639162	0.147023	0.434736	0.663754	0.998273
V-type ATP synthase subunit B	931.651	889.575	973.727	0.130069	0.11591	1.12216	0.261796	0.998273
IMP dehydrogenase	922.505	940.786	904.223	-0.0561018	0.179618	-0.31234	0.754782	0.998273
4-hydroxy-3-methylbut-2-enyl diphosphate reductase	917.558	935.526	899.59	-0.0565187	0.170587	-0.331319	0.740403	0.998273
PLP-dependent aminotransferase family protein	915.624	958.095	873.154	-0.133826	0.296313	-0.451639	0.651529	0.998273
methyl-galactoside transport system ATP-binding protein	913.815	997.433	830.197	-0.264402	0.501189	-0.527549	0.597812	0.998273
5,10-methylenetetrahydrofolate reductase	907.965	862.525	953.406	0.144172	0.18994	0.759041	0.447828	0.998273
50S ribosomal protein L7/L12	901.824	907.39	896.258	-0.0177584	0.221535	-0.0801607	0.936109	0.998273
lysine--tRNA ligase	901.04	875.989	926.091	0.0803178	0.202502	0.396627	0.691642	0.998273
30S ribosomal protein S6	900.576	955.195	845.957	-0.175201	0.219055	-0.799805	0.423824	0.998273
ATP-dependent Clp protease ATP-binding subunit	896.873	953.094	840.652	-0.180873	0.189059	-0.956701	0.338718	0.998273
30S ribosomal protein S9	893.32	913.889	872.751	-0.0663165	0.234798	-0.282441	0.777606	0.998273
glycogen/starch/alpha-glucan family phosphorylase	890.755	832.237	949.274	0.190797	0.264121	0.722386	0.470057	0.998273
50S ribosomal protein L19	888.953	929.515	848.39	-0.131422	0.162024	-0.811126	0.417293	0.998273
toxic anion resistance protein	886.22	922.495	849.944	-0.117736	0.287002	-0.410227	0.68164	0.998273
recombinase RecB	886.1	997.616	774.585	-0.364715	0.400763	-0.910051	0.362796	0.998273
ATP-dependent metallopeptidase HflB	874.186	909.877	838.495	-0.117621	0.281135	-0.418378	0.675671	0.998273
glycosyltransferase family 1 protein	872.188	913.713	830.663	-0.137054	0.202159	-0.677952	0.497802	0.998273
N-acetylneuraminate lyase	870.016	1044.52	695.512	-0.585876	0.428516	-1.36722	0.171556	0.998273
electron transport complex subunit RsxC	867.608	951.765	783.451	-0.280271	0.240681	-1.16449	0.244225	0.998273
ATP synthase subunit A	865.497	834.193	896.8	0.104036	0.127178	0.818036	0.413336	0.998273
radical SAM additional 4Fe4S-binding SPASM domain-containing protein	864.681	890.352	839.011	-0.0856788	0.445736	-0.192219	0.847571	0.998273
adenylosuccinate lyase	864.022	882.091	845.952	-0.0595631	0.179706	-0.331447	0.740307	0.998273
threonine--tRNA ligase	862.153	889.019	835.287	-0.0890996	0.163833	-0.543844	0.586549	0.998273
glutamate synthase (NADPH), homotetrameric	861.602	846.336	876.867	0.0512767	0.123619	0.414797	0.67829	0.998273
Uma2 family endonuclease	860.392	896.715	824.069	-0.121239	0.148123	-0.818502	0.413071	0.998273
30S ribosomal protein S20	859.897	844.802	874.992	0.0507526	0.233652	0.217215	0.828041	0.998273
GHKL domain-containing protein	859.313	998.291	720.334	-0.470683	0.225226	-2.08983	0.0366333	0.998273
GntR family transcriptional regulator	859.277	947.553	771.001	-0.297173	0.144553	-2.0558	0.0398015	0.998273
integrase	858.298	904.267	812.33	-0.154056	0.189262	-0.81398	0.415656	0.998273
transporter	857.874	955.83	759.917	-0.330747	0.35049	-0.943669	0.345339	0.998273
RecQ family ATP-dependent DNA helicase	855.134	999.024	711.244	-0.489966	0.466574	-1.05014	0.293656	0.998273
chemotaxis protein CheW	853.04	846.055	860.026	0.024717	0.127983	0.193128	0.846859	0.998273
UDP-N-acetylglucosamine 1-carboxyvinyltransferase	852.272	794.768	909.775	0.195074	0.182987	1.06605	0.286401	0.998273
30S ribosomal protein S19	846.08	803.473	888.687	0.145297	0.225207	0.645171	0.518816	0.998273
3-hydroxybutyryl-CoA dehydratase	845.144	806.237	884.051	0.134347	0.195511	0.687162	0.491981	0.998273
CTP synthetase	843.931	862.56	825.302	-0.0629717	0.238732	-0.263776	0.791952	0.998273
UDP-glucose 4-epimerase GalE	842.795	876.652	808.938	-0.114493	0.147136	-0.778144	0.436484	0.998273
2-isopropylmalate synthase	842.192	873.599	810.784	-0.106933	0.297644	-0.359264	0.719398	0.998273
MULTISPECIES: translation elongation factor Tu	840.724	883.64	797.808	-0.147032	0.272555	-0.539459	0.58957	0.998273
serine hydroxymethyltransferase	840.098	851.543	828.654	-0.038191	0.131731	-0.289916	0.771881	0.998273
MULTISPECIES: flagellar motor protein MotA	839.293	899.028	779.558	-0.205339	0.343838	-0.597195	0.550377	0.998273
cell division protein FtsZ	838.448	865.004	811.891	-0.0908614	0.171148	-0.530892	0.595494	0.998273
L-arabinose isomerase	829.108	775.527	882.689	0.185564	0.165275	1.12276	0.261539	0.998273
DegT/DnrJ/EryC1/StrS family aminotransferase	825.526	852.211	798.841	-0.0931008	0.219396	-0.42435	0.671311	0.998273
oligoendopeptidase F	823.925	872.778	775.073	-0.170769	0.304392	-0.561017	0.574786	0.998273
galactose ABC transporter substrate-binding protein	823.042	880.906	765.178	-0.202392	0.207917	-0.973428	0.330341	0.998273
MULTISPECIES: 30S ribosomal protein S10	822.489	864.237	780.742	-0.146675	0.246577	-0.594846	0.551946	0.998273
bifunctional acetyl-CoA decarbonylase/synthase complex subunit alpha/beta	819.836	772.834	866.839	0.164291	0.169535	0.969069	0.332511	0.998273
asparagine--tRNA ligase	817.947	838.735	797.159	-0.0728558	0.162349	-0.448761	0.653604	0.998273
tellurium resistance protein TerD	817.518	879.084	755.951	-0.217255	0.32453	-0.669446	0.503211	0.998273
glycoside hydrolase	817.207	831.845	802.569	-0.0504415	0.147053	-0.343015	0.731587	0.998273
transcriptional repressor	815.94	862.5	769.38	-0.164405	0.378406	-0.434469	0.663948	0.998273
chromosomal replication initiation protein DnaA	814.837	827.996	801.677	-0.0460642	0.152674	-0.301716	0.762868	0.998273
dTDP-glucose 4,6-dehydratase	814.45	817.63	811.27	-0.0103512	0.177958	-0.0581663	0.953616	0.998273
carbon storage regulator	813.271	839.571	786.971	-0.093024	0.258654	-0.359646	0.719112	0.998273
SGNH/GDSL hydrolase family protein	811.559	795.786	827.332	0.0563847	0.229051	0.246167	0.805553	0.998273
hemolysin III family channel protein	802.401	861.525	743.276	-0.212927	0.35304	-0.603123	0.546427	0.998273
type IIA DNA topoisomerase subunit B	798.068	831.483	764.653	-0.120165	0.148328	-0.810134	0.417863	0.998273
cyclic lactone autoinducer peptide	796.884	1130.7	463.071	-1.28807	0.677795	-1.90039	0.0573825	0.998273
50S ribosomal protein L24	795.441	754.629	836.254	0.148133	0.249153	0.594546	0.552147	0.998273
cell wall-binding protein	795.01	735.142	854.878	0.217485	0.33612	0.647045	0.517603	0.998273
phosphate butyryltransferase	794.515	835.184	753.846	-0.147063	0.282615	-0.520366	0.602809	0.998273
MULTISPECIES: glutamate dehydrogenase	788.94	704.718	873.162	0.309474	0.191001	1.62028	0.105173	0.998273
sodium:alanine symporter family protein	787.587	749.934	825.239	0.137886	0.205838	0.669874	0.502938	0.998273
addiction module toxin, HicA family	786.18	892.145	680.215	-0.391118	0.299096	-1.30767	0.190986	0.998273
ATP synthase F0 subunit B	785.676	761.592	809.76	0.0889097	0.171365	0.518831	0.603878	0.998273
beta-ketoacyl	779.045	895.308	662.783	-0.433583	0.3021	-1.43523	0.151222	0.998273
phosphoribosylamine--glycine ligase	776.297	793.844	758.751	-0.064538	0.209635	-0.307859	0.75819	0.998273
fimbrial isopeptide formation D2 domain-containing protein	775.163	826.541	723.786	-0.189963	0.276307	-0.687505	0.491764	0.998273
RNA-binding transcriptional accessory protein	771.403	797.733	745.073	-0.0979861	0.240762	-0.406983	0.684021	0.998273
30S ribosomal protein S18	769.863	740.925	798.802	0.108627	0.215931	0.503063	0.61492	0.998273
30S ribosomal protein S13	769.837	762.983	776.692	0.0256074	0.215216	0.118985	0.905287	0.998273
phenylalanine--tRNA ligase subunit beta	768.92	738.188	799.652	0.115712	0.206752	0.559668	0.575706	0.998273
MULTISPECIES: preprotein translocase subunit SecY	768.781	735.995	801.567	0.122781	0.139029	0.883133	0.377165	0.998273
amidohydrolase	767.215	724.766	809.664	0.159705	0.161447	0.989211	0.32256	0.998273
aminotransferase	764.119	773.634	754.604	-0.0356752	0.137784	-0.258921	0.795696	0.998273
IS256 family transposase	761.911	713.68	810.142	0.181984	0.209874	0.867112	0.38588	0.998273
pyruvate kinase	746.458	750.442	742.474	-0.0143398	0.135874	-0.105538	0.915949	0.998273
DHH family phosphoesterase	744.554	735.41	753.699	0.0353941	0.256022	0.138246	0.890046	0.998273
DUF1015 domain-containing protein	740.761	768.274	713.247	-0.107198	0.223798	-0.478995	0.631942	0.998273
sodium:proton antiporter	737.982	738.941	737.024	-0.00474315	0.120754	-0.0392794	0.968668	0.998273
SusC/RagA family TonB-linked outer membrane protein, partial	736.949	780.432	693.466	-0.170457	0.590231	-0.288796	0.772737	0.998273
MULTISPECIES: TonB-dependent receptor	736.539	680.167	792.911	0.221638	0.374491	0.591839	0.553959	0.998273
alpha-glucosidase	732.683	725.637	739.729	0.0303703	0.105062	0.289071	0.772527	0.998273
DNA polymerase III subunit gamma/tau	731.873	746.329	717.418	-0.0560185	0.205018	-0.273237	0.784671	0.998273
EscN/YscN/HrcN family type III secretion system ATPase	731.435	795.881	666.989	-0.254725	0.382375	-0.666166	0.505305	0.998273
putative bacteriocin precursor	731.008	623.918	838.098	0.425885	0.817364	0.521047	0.602334	0.998273
50S ribosomal protein L23	730.432	682.734	778.131	0.188566	0.241022	0.782361	0.434002	0.998273
flagellar basal body rod protein FlgB	730.167	742.138	718.197	-0.0470903	0.233709	-0.201492	0.840314	0.998273
carbohydrate kinase	729.618	739.646	719.59	-0.0384863	0.184605	-0.208479	0.834855	0.998273
ATP-dependent Clp protease ATP-binding subunit ClpX	728.163	736.721	719.605	-0.032839	0.168945	-0.194377	0.84588	0.998273
flagellar M-ring protein FliF	726.7	791.818	661.582	-0.2591	0.388495	-0.666932	0.504816	0.998273
cysteine--tRNA ligase	724.133	747.244	701.021	-0.0910962	0.184741	-0.493101	0.621941	0.998273
phosphoribosylaminoimidazolesuccinocarboxamide synthase	722.035	776.227	667.842	-0.216015	0.206416	-1.0465	0.29533	0.998273
MULTISPECIES: 50S ribosomal protein L10	718.489	705.097	731.882	0.0540577	0.161871	0.333955	0.738413	0.998273
ABC transporter	717.228	698.222	736.233	0.075733	0.173743	0.435891	0.662916	0.998273
transcription termination factor Rho	715.294	738.541	692.048	-0.094014	0.189782	-0.49538	0.620332	0.998273
DNA polymerase I	713.855	715.323	712.387	-0.00485318	0.159071	-0.0305095	0.975661	0.998273
membrane protein insertase	712.209	736.302	688.115	-0.0977364	0.27565	-0.354567	0.722914	0.998273
AI-2E family transporter	712.179	715.875	708.483	-0.014934	0.177798	-0.0839939	0.933061	0.998273
DNA primase	710.822	734.587	687.057	-0.0955285	0.188345	-0.507201	0.612014	0.998273
1,3-beta-galactosyl-N-acetylhexosamine phosphorylase	708.014	839.365	576.663	-0.541037	0.307605	-1.75887	0.0786001	0.998273
phosphopyruvate hydratase	707.999	750.034	665.963	-0.171147	0.157182	-1.08885	0.276221	0.998273
V-type ATP synthase subunit I	707.675	689.145	726.204	0.0754785	0.152588	0.494655	0.620844	0.998273
ribonuclease J	701.994	672.538	731.451	0.122169	0.174273	0.701018	0.483292	0.998273
malate dehydrogenase	698.415	733.314	663.516	-0.143692	0.167394	-0.858409	0.390667	0.998273
endonuclease MutS2	698.049	705.683	690.416	-0.0308259	0.150272	-0.205134	0.837467	0.998273
GGDEF domain-containing protein	690.765	713.989	667.541	-0.0972453	0.215337	-0.451595	0.651561	0.998273
ATP synthase F1, delta subunit	690.639	715.217	666.061	-0.102317	0.261946	-0.390602	0.696092	0.998273
O-acetylhomoserine aminocarboxypropyltransferase/cysteine synthase	690.383	706.844	673.923	-0.0683792	0.178182	-0.383759	0.701157	0.998273
2-hydroxyglutaryl-CoA dehydratase	689.84	657.377	722.304	0.135506	0.176192	0.769079	0.441846	0.998273
alpha-amylase	685.7	669.21	702.19	0.0692233	0.230227	0.300675	0.763663	0.998273
50S ribosomal protein L14	685.593	618.039	753.147	0.285102	0.293984	0.969789	0.332152	0.998273
flagellar export chaperone FliS	684.423	633.205	735.641	0.215126	0.167347	1.28551	0.198615	0.998273
PolC-type DNA polymerase III	681.991	668.402	695.579	0.0579135	0.156063	0.371092	0.710569	0.998273
30S ribosomal protein S16	680.362	693.367	667.357	-0.055134	0.210764	-0.261591	0.793637	0.998273
HU family DNA-binding protein	679.336	707.07	651.603	-0.11667	0.176106	-0.662498	0.507652	0.998273
DUF3798 domain-containing protein	678.63	609.939	747.321	0.292459	0.2888	1.01267	0.311217	0.998273
sodium pump decarboxylase, gamma subunit	678.079	723.596	632.562	-0.193555	0.383187	-0.505119	0.613475	0.998273
serpin family protein	677.144	750.28	604.008	-0.312943	0.513911	-0.608943	0.542562	0.998273
undecaprenyldiphospho-muramoylpentapeptide beta-N- acetylglucosaminyltransferase	675.908	720.23	631.586	-0.188552	0.19147	-0.984762	0.324741	0.998273
N,N'-diacetylchitobiose phosphorylase	675.264	605.532	744.996	0.299796	0.424891	0.705584	0.480447	0.998273
chemotaxis protein CheC	670.516	679.362	661.67	-0.0370329	0.193383	-0.1915	0.848134	0.998273
DNA polymerase III subunit alpha	668.328	683.615	653.041	-0.0652256	0.137732	-0.47357	0.635807	0.998273
NAD(P)-dependent oxidoreductase	667.054	634.881	699.226	0.138816	0.157765	0.879888	0.37892	0.998273
aminopeptidase P family protein	666.646	660.798	672.494	0.0259019	0.178971	0.144727	0.884927	0.998273
peptidylprolyl isomerase	665.502	686.101	644.903	-0.0881836	0.111813	-0.788673	0.430303	0.998273
endonuclease	664.531	803.35	525.712	-0.611929	0.373711	-1.63744	0.101539	0.998273
ATP synthase subunit beta	664.271	569.214	759.328	0.414758	0.233378	1.7772	0.075536	0.998273
peptidase	662.565	665.653	659.478	-0.0143157	0.110462	-0.129598	0.896884	0.998273
alanine:cation symporter family protein	660.409	684.862	635.956	-0.107541	0.186997	-0.575094	0.565228	0.998273
sugar transferase	659.201	662.183	656.219	-0.012218	0.201744	-0.0605617	0.951708	0.998273
ribosomal subunit interface protein	657.308	706.803	607.812	-0.217119	0.244605	-0.887631	0.374739	0.998273
sucrose-6-phosphate hydrolase	652.17	728.839	575.502	-0.340291	0.299179	-1.13742	0.255364	0.998273
threonine synthase	651.987	629.658	674.317	0.0991489	0.13369	0.741632	0.45831	0.998273
ribonucleoside triphosphate reductase	649.79	691.678	607.903	-0.186031	0.362637	-0.512996	0.607954	0.998273
NADH dehydrogenase	645.985	656.656	635.314	-0.0486889	0.181834	-0.267765	0.78888	0.998273
phosphoglucosamine mutase	645.649	663.346	627.951	-0.0785074	0.136605	-0.574704	0.565491	0.998273
ATP synthase F0 subunit A	644.697	653.173	636.221	-0.0388316	0.254817	-0.15239	0.878879	0.998273
AcrB/AcrD/AcrF family protein	644.433	684.607	604.258	-0.180096	0.24765	-0.72722	0.467091	0.998273
helix-turn-helix domain-containing protein	643.743	560.717	726.768	0.374172	0.317614	1.17807	0.238767	0.998273
sugar ABC transporter	643.06	594.5	691.62	0.217382	0.342577	0.634549	0.525723	0.998273
ATP synthase subunit alpha	642.703	585.119	700.287	0.257672	0.196477	1.31146	0.189704	0.998273
30S ribosomal protein S10	642.551	613.885	671.216	0.128511	0.25792	0.498259	0.618302	0.998273
TrpB-like pyridoxal phosphate-dependent enzyme	638.323	635.457	641.189	0.0129136	0.161121	0.0801489	0.936119	0.998273
MULTISPECIES: ferredoxin	636.981	621.231	652.73	0.0698245	0.15431	0.452495	0.650912	0.998273
IS66 family transposase	636.718	611.933	661.503	0.112107	0.233384	0.480354	0.630976	0.998273
DNA topoisomerase III	634.212	631.809	636.615	0.0106967	0.216115	0.0494954	0.960525	0.998273
B12-binding domain-containing radical SAM protein	634.115	606.899	661.33	0.124603	0.183461	0.679181	0.497023	0.998273
sigma-70 family RNA polymerase sigma factor	633.458	670.712	596.204	-0.170309	0.228262	-0.746112	0.4556	0.998273
NUDIX domain-containing protein	633.175	696.214	570.135	-0.287615	0.242994	-1.18363	0.236561	0.998273
PAS domain-containing sensor histidine kinase	632.861	693.511	572.211	-0.27696	0.395661	-0.699994	0.483931	0.998273
glutamine--tRNA ligase	632.426	653.421	611.431	-0.0954966	0.163341	-0.584645	0.558786	0.998273
membrane protein	630.345	603.935	656.755	0.122535	0.115837	1.05782	0.290136	0.998273
DNA polymerase III subunit beta	629.174	631.865	626.483	-0.0118506	0.122506	-0.0967348	0.922937	0.998273
amino acid ABC transporter substrate-binding protein	629.126	615.85	642.402	0.0606514	0.249746	0.242852	0.80812	0.998273
uracil-DNA glycosylase	628.244	638.153	618.335	-0.0444084	0.219335	-0.202468	0.839551	0.998273
methylmalonyl-CoA mutase	628.217	662.186	594.248	-0.155819	0.296593	-0.525363	0.599331	0.998273
SIS domain-containing protein	627.887	622.429	633.346	0.0241911	0.126452	0.191306	0.848286	0.998273
MULTISPECIES: glutaconyl-CoA decarboxylase subunit beta	627.111	622.343	631.879	0.0224883	0.114205	0.196912	0.843896	0.998273
branched chain amino acid aminotransferase	626.113	658.374	593.852	-0.147858	0.188138	-0.7859	0.431926	0.998273
asparagine synthetase B	624.976	539.758	710.193	0.395182	0.349213	1.13163	0.257788	0.998273
glycerol kinase	624.571	535.724	713.417	0.41334	0.221627	1.86502	0.0621783	0.998273
ATP synthase subunit C	621.05	680.519	561.58	-0.276908	0.321473	-0.861372	0.389033	0.998273
HlyC/CorC family transporter	618.401	567.795	669.008	0.236664	0.207769	1.13907	0.254674	0.998273
repressor LexA	617.651	670.412	564.89	-0.246898	0.202961	-1.21648	0.223803	0.998273
MULTISPECIES: DNA-directed RNA polymerase subunit alpha	611.85	576.869	646.83	0.164688	0.187161	0.879928	0.378898	0.998273
proline--tRNA ligase	607.356	592.259	622.453	0.0723254	0.144842	0.499338	0.617541	0.998273
flagellar operon protein	605.777	607.021	604.533	-0.00594124	0.185804	-0.0319759	0.974491	0.998273
GMP synthase (glutamine-hydrolyzing)	604.121	605.278	602.963	-0.00491399	0.0999978	-0.049141	0.960807	0.998273
aspartate aminotransferase family protein	602.57	604.857	600.283	-0.0109161	0.113405	-0.0962572	0.923316	0.998273
alpha-glycosidase	601.855	594.189	609.521	0.0374014	0.22661	0.165048	0.868907	0.998273
HAD family hydrolase	600.721	630.735	570.707	-0.14338	0.193516	-0.740923	0.45874	0.998273
MULTISPECIES: energy transducer TonB	600.576	639.611	561.541	-0.187363	0.352348	-0.531754	0.594896	0.998273
MULTISPECIES: 50S ribosomal protein L11	595.317	617.367	573.267	-0.105996	0.173504	-0.610915	0.541256	0.998273
replicative DNA helicase	594.046	593.122	594.971	0.00474209	0.175459	0.0270268	0.978438	0.998273
16S rRNA (cytosine(1402)-N(4))-methyltransferase	593.395	606.924	579.866	-0.0638377	0.14552	-0.438686	0.660889	0.998273
polysaccharide biosynthesis protein	591.238	614.569	567.907	-0.113392	0.179732	-0.630894	0.52811	0.998273
50S ribosomal protein L30	590.312	515.502	665.122	0.367777	0.341999	1.07537	0.282207	0.998273
nicotinate phosphoribosyltransferase	588.153	587.145	589.16	0.00664353	0.166326	0.0399428	0.968139	0.998273
sporulation transcription factor Spo0A	581.131	539.222	623.04	0.208735	0.340622	0.612805	0.540006	0.998273
L-lactate dehydrogenase	578.562	626.905	530.219	-0.240982	0.278817	-0.864302	0.387422	0.998273
DNA-binding protein	577.05	569.229	584.871	0.0405439	0.139946	0.28971	0.772038	0.998273
methylmalonyl-CoA carboxyltransferase	574.644	586.985	562.302	-0.0620361	0.257459	-0.240955	0.80959	0.998273
aldo/keto reductase	572.603	555.954	589.252	0.0826137	0.140589	0.587627	0.556783	0.998273
SrtB family sortase	570.097	538.192	602.002	0.162452	0.177298	0.91626	0.35953	0.998273
flagellar assembly protein FliW	569.521	540.46	598.582	0.146053	0.140079	1.04264	0.297113	0.998273
pyridoxal phosphate-dependent aminotransferase	567.224	578.135	556.313	-0.0546934	0.200215	-0.273174	0.78472	0.998273
translation initiation factor IF-3	567.104	552.145	582.062	0.076304	0.230148	0.331542	0.740235	0.998273
arginine--tRNA ligase	566.207	571.864	560.551	-0.0280617	0.176803	-0.158718	0.873891	0.998273
ROK family protein	564.069	597.183	530.955	-0.167386	0.23088	-0.724994	0.468456	0.998273
amino acid permease	563.532	606.518	520.547	-0.220108	0.211153	-1.04241	0.29722	0.998273
recombinase family protein	561.385	547.669	575.101	0.0705331	0.154676	0.456004	0.648387	0.998273
LL-diaminopimelate aminotransferase	561.202	558.021	564.383	0.0156121	0.217264	0.0718578	0.942715	0.998273
flagellar biosynthesis protein FlhB	561.168	547.312	575.024	0.0703671	0.15513	0.4536	0.650117	0.998273
purine-nucleoside phosphorylase	561.155	578.077	544.233	-0.0855791	0.206898	-0.413629	0.679146	0.998273
serine--tRNA ligase	560.869	549.183	572.555	0.0610893	0.11104	0.550157	0.582212	0.998273
L-ribulose-5-phosphate 4-epimerase	560.549	555.336	565.762	0.0272556	0.18468	0.147583	0.882672	0.998273
DNA topoisomerase I	560.285	541.24	579.331	0.0981979	0.20883	0.470228	0.638192	0.998273
MULTISPECIES: fructose-1,6-bisphosphate aldolase, class II	559.939	607.902	511.975	-0.246865	0.18356	-1.34488	0.178665	0.998273
lactaldehyde reductase	559.664	567.199	552.13	-0.0380531	0.33784	-0.112636	0.910319	0.998273
1-deoxy-D-xylulose-5-phosphate synthase	558.13	566.264	549.995	-0.0413381	0.159864	-0.258583	0.795957	0.998273
cell division protein FtsA	557.823	596.532	519.115	-0.199531	0.232796	-0.857108	0.391385	0.998273
ATP-dependent helicase	557.299	583.443	531.155	-0.135709	0.16422	-0.826386	0.408585	0.998273
pyridine nucleotide-disulfide oxidoreductase	554.912	533.936	575.888	0.108511	0.14446	0.751149	0.452563	0.998273
HAD family phosphatase	554.736	540.895	568.576	0.0718068	0.181461	0.395714	0.692316	0.998273
peptide chain release factor 2	553.825	563.881	543.768	-0.0523984	0.183222	-0.285983	0.774891	0.998273
AAA family ATPase	553.413	531.08	575.746	0.116522	0.114464	1.01798	0.308686	0.998273
type Z 30S ribosomal protein S14	553.115	546.074	560.155	0.036736	0.321182	0.114378	0.908938	0.998273
S-layer homology domain protein	550.275	490.516	610.034	0.313876	0.135756	2.31206	0.0207743	0.998273
FprA family A-type flavoprotein	549.814	531.035	568.593	0.10002	0.218838	0.45705	0.647635	0.998273
group II intron reverse transcriptase/maturase	549.036	544.377	553.695	0.0232668	0.194602	0.119561	0.904831	0.998273
glutamate--tRNA ligase	548.737	537.383	560.091	0.0601462	0.157938	0.380822	0.703335	0.998273
DNA mismatch repair protein MutS	548.304	536.393	560.215	0.0633203	0.159187	0.397773	0.690798	0.998273
sodium-dependent transporter	546.79	537.449	556.131	0.049799	0.15114	0.329489	0.741786	0.998273
efflux RND transporter periplasmic adaptor subunit	545.857	627.214	464.5	-0.433072	0.308651	-1.40311	0.160583	0.998273
Na+/H+ antiporter NhaC	544.933	556.265	533.601	-0.0607922	0.208587	-0.291448	0.770709	0.998273
aspartate-semialdehyde dehydrogenase	542.61	514.569	570.65	0.149346	0.181183	0.824284	0.409778	0.998273
ATP-dependent RecD-like DNA helicase	541.033	534.672	547.394	0.0343214	0.187521	0.183027	0.854777	0.998273
glutamine synthetase	540.596	522.354	558.838	0.0980647	0.203232	0.482527	0.629432	0.998273
HPr(Ser) kinase/phosphatase	539.876	578.718	501.033	-0.207048	0.267206	-0.774865	0.438419	0.998273
amino acid ABC transporter permease	538.477	523.206	553.748	0.0819642	0.241515	0.339376	0.734327	0.998273
flagellar basal body rod protein FlgC	538.253	496.379	580.126	0.224498	0.16624	1.35045	0.176872	0.998273
MULTISPECIES: 50S ribosomal protein L16	537.724	514.118	561.331	0.127163	0.196737	0.646364	0.518044	0.998273
ParA family protein	537.464	542.535	532.393	-0.0266888	0.159717	-0.167101	0.867291	0.998273
preprotein translocase subunit SecE	536.212	528.536	543.888	0.0413973	0.253242	0.163469	0.870149	0.998273
type I methionyl aminopeptidase	536.096	524.693	547.499	0.0611711	0.164231	0.37247	0.709543	0.998273
MULTISPECIES: 30S ribosomal protein S4	535.659	526.764	544.554	0.0486742	0.176685	0.275485	0.782943	0.998273
50S ribosomal protein L20	535.218	507.951	562.486	0.147362	0.222996	0.66083	0.508721	0.998273
23S rRNA (uracil(1939)-C(5))-methyltransferase RlmD	534.673	575.11	494.235	-0.21788	0.232694	-0.936339	0.349099	0.998273
adenylosuccinate synthetase	534.533	550.934	518.132	-0.0876786	0.198605	-0.441473	0.658871	0.998273
alpha-N-arabinofuranosidase	533.332	505.251	561.412	0.151208	0.17767	0.851058	0.394737	0.998273
peptidase S41	532.165	551.613	512.716	-0.105363	0.37598	-0.280236	0.779296	0.998273
DUF362 domain-containing protein	532.028	544.871	519.185	-0.0686075	0.16315	-0.420519	0.674107	0.998273
RNA degradosome polyphosphate kinase	531.607	528.259	534.955	0.0201637	0.165617	0.121749	0.903098	0.998273
MULTISPECIES: 50S ribosomal protein L2	531.061	482.664	579.458	0.262998	0.162403	1.61941	0.105359	0.998273
dihydrolipoyl dehydrogenase	530.784	490.493	571.075	0.218133	0.249593	0.873956	0.382142	0.998273
translation elongation factor Tu	530.416	540.78	520.051	-0.055909	0.223101	-0.2506	0.802124	0.998273
MULTISPECIES: phosphopyruvate hydratase	530.223	509.577	550.87	0.112456	0.236457	0.475588	0.634368	0.998273
carbon starvation protein A	529.875	512.103	547.646	0.09636	0.219652	0.438695	0.660883	0.998273
30S ribosomal protein S17	529.576	498.435	560.717	0.170149	0.246284	0.690866	0.48965	0.998273
site-specific recombinase	528.704	626.233	431.175	-0.537584	0.408035	-1.31749	0.187673	0.998273
endopeptidase La	527.44	496.131	558.749	0.171292	0.208898	0.819979	0.412228	0.998273
DNA helicase RecG	526.048	544.27	507.826	-0.0993158	0.224304	-0.442773	0.65793	0.998273
MULTISPECIES: 50S ribosomal protein L14	526.012	539.428	512.595	-0.0735702	0.206404	-0.356438	0.721512	0.998273
translational GTPase TypA	523.063	492.732	553.393	0.167205	0.306051	0.546332	0.584838	0.998273
adaptor protein MecA	521.812	543.586	500.037	-0.118368	0.18397	-0.643406	0.519961	0.998273
co-chaperone GroES	521.133	529.411	512.854	-0.0456092	0.295175	-0.154516	0.877203	0.998273
heat-inducible transcription repressor HrcA	520.601	538.65	502.553	-0.0998718	0.365355	-0.273356	0.78458	0.998273
carbamate kinase	519.518	508.791	530.244	0.0613229	0.156359	0.392194	0.694915	0.998273
LysR family transcriptional regulator	517.208	500.593	533.823	0.0925084	0.156789	0.590018	0.555179	0.998273
C4-dicarboxylate ABC transporter substrate-binding protein	515.345	557.374	473.317	-0.236079	0.148587	-1.58883	0.112099	0.998273
50S ribosomal protein L32	514.597	504.327	524.868	0.0570551	0.168034	0.339546	0.734198	0.998273
iron ABC transporter permease	514.337	495.557	533.117	0.102844	0.174545	0.589214	0.555718	0.998273
ATP synthase F1 subunit epsilon	514.116	457.94	570.292	0.315817	0.254319	1.24181	0.214305	0.998273
MULTISPECIES: carbon monoxide dehydrogenase	510.196	484.547	535.845	0.144212	0.175299	0.822665	0.410699	0.998273
MULTISPECIES: 50S ribosomal protein L6	509.879	492.795	526.962	0.0974622	0.152533	0.638957	0.522851	0.998273
NAD(P)H-dependent oxidoreductase subunit E	509.146	476.082	542.209	0.186605	0.225474	0.827614	0.407889	0.998273
ATP-dependent DNA helicase PcrA	507.669	559.952	455.387	-0.297441	0.283545	-1.04901	0.294175	0.998273
DUF2088 domain-containing protein	507.619	423.963	591.275	0.47876	0.353926	1.35271	0.176148	0.998273
type I restriction endonuclease subunit R	507.423	539.426	475.42	-0.181526	0.254328	-0.713748	0.475383	0.998273
aspartate kinase	506.996	511.462	502.531	-0.0252827	0.20871	-0.121138	0.903582	0.998273
FliA/WhiG family RNA polymerase sigma factor	503.635	487.932	519.338	0.090626	0.146186	0.619936	0.5353	0.998273
IS200/IS605 family transposase	503.183	551.079	455.288	-0.274942	0.331002	-0.830637	0.406179	0.998273
flagellar protein export ATPase FliI	502.571	461.612	543.531	0.233154	0.153703	1.51691	0.12929	0.998273
glucan-binding protein	500.213	526.382	474.045	-0.151489	0.239503	-0.632513	0.527051	0.998273
MULTISPECIES: 30S ribosomal protein S7	496.298	471.415	521.181	0.144301	0.153912	0.937553	0.348474	0.998273
fumarate hydratase	495.852	477.557	514.146	0.106981	0.119537	0.894959	0.370809	0.998273
MULTISPECIES: 50S ribosomal protein L5	493.387	494.195	492.578	-0.00396827	0.152861	-0.0259601	0.979289	0.998273
DUF624 domain-containing protein	490.952	510.216	471.688	-0.111321	0.17248	-0.645413	0.518659	0.998273
aspartate--ammonia ligase	490.622	530.405	450.84	-0.234303	0.259247	-0.903781	0.366112	0.998273
amino acid ABC transporter ATP-binding protein	490.594	480.829	500.359	0.0574763	0.270229	0.212695	0.831565	0.998273
thioredoxin	489.981	526.433	453.528	-0.214303	0.246717	-0.868617	0.385057	0.998273
radical SAM/SPASM domain-containing protein	489.019	422.717	555.32	0.393678	0.704026	0.559181	0.576038	0.998273
3-methyl-2-oxobutanoate dehydrogenase subunit VorB	488.573	508.575	468.572	-0.118318	0.324469	-0.364652	0.715371	0.998273
undecaprenyl-phosphate glucose phosphotransferase	487.693	514.074	461.311	-0.156331	0.20321	-0.76931	0.441709	0.998273
UMP kinase	487.202	481.351	493.054	0.0369072	0.108682	0.339589	0.734166	0.998273
N-acetylmuramoyl-L-alanine amidase	485.04	471.226	498.854	0.0818825	0.143905	0.569005	0.569353	0.998273
UDP-glucose 4-epimerase	484.523	518.89	450.156	-0.203327	0.147097	-1.38227	0.166889	0.998273
glycogen debranching enzyme GlgX	483.106	502.054	464.157	-0.111533	0.177368	-0.628823	0.529465	0.998273
acetyl-CoA carboxylase biotin carboxyl carrier protein subunit	481.798	466.633	496.963	0.0925314	0.139721	0.66226	0.507804	0.998273
type A2 lantipeptide	480.1	640.143	320.057	-1.00017	1.37982	-0.724852	0.468543	0.998273
homoserine O-succinyltransferase	477.874	494.18	461.568	-0.0975586	0.207022	-0.471246	0.637465	0.998273
aryl sulfotransferase	477.564	373.605	581.524	0.636575	0.299073	2.12849	0.0332961	0.998273
DUF262 domain-containing protein	477.45	541.199	413.7	-0.386614	0.323454	-1.19527	0.231983	0.998273
MULTISPECIES: sugar phosphate isomerase/epimerase	475.841	462.21	489.472	0.0812974	0.277593	0.292865	0.769625	0.998273
signal recognition particle protein	475.336	459.116	491.556	0.0982712	0.279022	0.352199	0.724689	0.998273
DUF4125 domain-containing protein	474.836	524.059	425.614	-0.299733	0.333162	-0.899662	0.3683	0.998273
30S ribosomal protein S15	473.852	472.742	474.963	0.00766097	0.232332	0.0329742	0.973695	0.998273
3-isopropylmalate dehydrogenase	471.739	498.584	444.893	-0.164114	0.261965	-0.626472	0.531006	0.998273
GTPase ObgE	469.834	446.295	493.373	0.144284	0.280107	0.515102	0.606482	0.998273
argininosuccinate lyase	468.232	445.772	490.692	0.139464	0.143537	0.971623	0.331238	0.998273
NCS2 family permease	466.978	435.055	498.901	0.197982	0.168947	1.17186	0.241254	0.998273
actin, cytoplasmic 2	466.173	608.469	323.876	-0.910023	0.554571	-1.64095	0.100808	0.998273
phenylacetate--CoA ligase	466.04	464.7	467.379	0.00835515	0.274445	0.0304438	0.975713	0.998273
30S ribosomal protein S21	464.922	460.16	469.684	0.0287757	0.192141	0.149764	0.880951	0.998273
ABC transporter solute-binding protein	463.232	382.656	543.807	0.50935	0.218307	2.33319	0.0196384	0.998273
orotate phosphoribosyltransferase	461.786	476.804	446.769	-0.091325	0.117533	-0.777013	0.437151	0.998273
2-C-methyl-D-erythritol 4-phosphate cytidylyltransferase	461.407	451.766	471.047	0.0601731	0.204452	0.294315	0.768517	0.998273
GDP-mannose 4,6-dehydratase	461.258	471.035	451.48	-0.0605608	0.206213	-0.293682	0.769001	0.998273
IS630 family transposase	458.792	469.68	447.905	-0.0688086	0.274183	-0.250958	0.801846	0.998273
hydrolase	457.582	460.13	455.033	-0.0141194	0.164084	-0.0860499	0.931427	0.998273
50S ribosomal protein L33	457.301	459.384	455.217	-0.0133213	0.243402	-0.0547296	0.956354	0.998273
PFL family protein	457.013	458.403	455.623	-0.00698693	0.217418	-0.032136	0.974364	0.998273
flagellar biosynthesis protein FlhF	455.823	443.418	468.228	0.0797955	0.2219	0.359602	0.719145	0.998273
rod shape-determining protein RodA	455.683	439.546	471.819	0.102995	0.194959	0.528291	0.597297	0.998273
CRISPR-associated helicase/endonuclease Cas3	455.048	490.695	419.402	-0.226312	0.466559	-0.485065	0.62763	0.998273
electron transport complex subunit RsxE	455.036	417.112	492.959	0.241183	0.197581	1.22068	0.222208	0.998273
phosphoribosylformylglycinamidine cyclo-ligase	454.984	442.319	467.649	0.0826034	0.128455	0.643055	0.520188	0.998273
3-phosphoglycerate dehydrogenase	454.344	423.039	485.65	0.198496	0.241659	0.821386	0.411426	0.998273
ATP-dependent Clp protease proteolytic subunit	454.099	436.973	471.224	0.108999	0.142485	0.764989	0.444278	0.998273
cell division protein FtsH	453.466	464.6	442.331	-0.0713863	0.125509	-0.568773	0.56951	0.998273
chaperonin GroEL	452.927	428.419	477.434	0.15629	0.218459	0.71542	0.474349	0.998273
aspartate carbamoyltransferase	452.141	480.816	423.466	-0.182096	0.164998	-1.10362	0.269757	0.998273
DNA ligase (NAD(+)) LigA	451.334	460.924	441.744	-0.0607886	0.201236	-0.302077	0.762593	0.998273
flagellar hook-associated protein 3	451.131	383.18	519.082	0.434519	0.236861	1.83449	0.0665818	0.998273
MULTISPECIES: 6-phosphofructokinase	449.915	453.924	445.905	-0.0270695	0.133656	-0.202532	0.839501	0.998273
xylosidase/arabinosidase	449.547	419.887	479.207	0.191459	0.293462	0.652414	0.514134	0.998273
50S ribosomal protein L28	448.894	440.22	457.567	0.05628	0.2158	0.260797	0.794249	0.998273
flagellar hook protein FlgK	447.601	468.962	426.239	-0.138355	0.165743	-0.834756	0.403855	0.998273
methylglyoxal synthase	444.318	442.673	445.963	0.0124592	0.159372	0.0781766	0.937688	0.998273
rubredoxin	444.098	423.968	464.227	0.129323	0.18075	0.715483	0.474311	0.998273
alpha-L-fucosidase	443.303	447.97	438.635	-0.0282318	0.20708	-0.136333	0.891558	0.998273
UDP-galactopyranose mutase	442.785	444.281	441.289	-0.00988158	0.203882	-0.0484672	0.961344	0.998273
50S ribosomal protein L27	442.235	447.371	437.099	-0.0335006	0.207912	-0.161128	0.871992	0.998273
RNA polymerase sigma factor	441.489	424.33	458.648	0.113032	0.202169	0.559095	0.576097	0.998273
orotidine-5'-phosphate decarboxylase	440.738	446.759	434.717	-0.0379599	0.201933	-0.187983	0.85089	0.998273
4-hydroxy-tetrahydrodipicolinate synthase	440.307	443.8	436.814	-0.0221918	0.126509	-0.175417	0.860752	0.998273
methionine aminopeptidase	440.107	458.068	422.146	-0.117884	0.298348	-0.395122	0.692753	0.998273
RepB family plasmid replication initiator protein	437.49	478.428	396.552	-0.270225	0.341161	-0.792073	0.428318	0.998273
S9 family peptidase	436.989	475.102	398.875	-0.251172	0.2396	-1.0483	0.294501	0.998273
MULTISPECIES: 50S ribosomal protein L31	435.526	451.354	419.698	-0.103334	0.15365	-0.672527	0.501248	0.998273
tryptophan--tRNA ligase	432.856	440.674	425.039	-0.0499944	0.134645	-0.371305	0.71041	0.998273
MULTISPECIES: gfo/Idh/MocA family oxidoreductase	431.995	419.526	444.464	0.0819197	0.260963	0.313913	0.753587	0.998273
phosphoadenosine phosphosulfate reductase	428.964	489.848	368.08	-0.411629	0.305843	-1.34588	0.17834	0.998273
GTP-sensing pleiotropic transcriptional regulator CodY	428.749	433.993	423.506	-0.0336316	0.190777	-0.176287	0.860069	0.998273
chorismate synthase	428.511	467.206	389.816	-0.26079	0.270365	-0.964586	0.334752	0.998273
CPBP family intramembrane metalloprotease	427.906	441.182	414.63	-0.0889271	0.215	-0.413615	0.679156	0.998273
3-isopropylmalate dehydratase large subunit	427.718	406.613	448.822	0.144977	0.148333	0.977375	0.328384	0.998273
MULTISPECIES: DNA-directed RNA polymerase subunit beta'	427.151	412.026	442.276	0.101985	0.193781	0.526293	0.598685	0.998273
peptide ABC transporter ATP-binding protein domain	426.269	427.379	425.158	-0.00680703	0.323038	-0.0210719	0.983188	0.998273
YitT family protein	425.838	416.836	434.84	0.0604018	0.177929	0.339471	0.734255	0.998273
50S ribosomal protein L35	425.394	421.571	429.217	0.0265772	0.21585	0.123129	0.902005	0.998273
glutamine--fructose-6-phosphate aminotransferase	425.298	439.686	410.91	-0.0970791	0.233713	-0.415377	0.677866	0.998273
MoxR family ATPase	425.074	461.353	388.796	-0.245001	0.199757	-1.2265	0.220012	0.998273
MULTISPECIES: 50S ribosomal protein L4	423.835	403.679	443.991	0.137194	0.201604	0.680509	0.496182	0.998273
MULTISPECIES: RagB/SusD family nutrient uptake outer membrane protein	423.691	445.237	402.146	-0.146091	0.360276	-0.405496	0.685113	0.998273
50S ribosomal protein L29	422.902	390.231	455.573	0.223446	0.286239	0.780627	0.435022	0.998273
diaminopimelate dehydrogenase	421.026	458.23	383.821	-0.254458	0.249467	-1.02001	0.307725	0.998273
ATP-dependent DNA helicase RecQ	419.667	487.358	351.975	-0.469265	0.489917	-0.957846	0.33814	0.998273
chemotaxis protein CheX	419.031	438.779	399.283	-0.134901	0.230034	-0.58644	0.55758	0.998273
MULTISPECIES: 30S ribosomal protein S12	417.171	393.264	441.078	0.165366	0.255747	0.6466	0.517891	0.998273
TRAP transporter large permease	417.065	433.064	401.067	-0.111189	0.197882	-0.561895	0.574188	0.998273
MBL fold hydrolase	417.011	400.098	433.923	0.115897	0.195964	0.591423	0.554237	0.998273
aminoacyl-histidine dipeptidase	416.97	391.43	442.51	0.176902	0.251698	0.702834	0.482159	0.998273
MULTISPECIES: DNA-binding response regulator	416.488	422.351	410.626	-0.0410292	0.13404	-0.306096	0.759532	0.998273
MULTISPECIES: 30S ribosomal protein S8	416.445	397.072	435.819	0.134342	0.17145	0.783563	0.433297	0.998273
succinate dehydrogenase	415.531	412.809	418.253	0.0187309	0.294575	0.063586	0.9493	0.998273
glycine/sarcosine/betaine reductase complex selenoprotein A	415.059	419.857	410.262	-0.0326343	0.152441	-0.214078	0.830486	0.998273
elongation factor 4	414.572	435.259	393.885	-0.14399	0.190136	-0.757299	0.448871	0.998273
inositol-3-phosphate synthase	413.86	494.578	333.141	-0.569368	0.380921	-1.49471	0.134989	0.998273
IS5/IS1182 family transposase	412.225	395.139	429.312	0.118106	0.154119	0.766331	0.443479	0.998273
TonB-dependent receptor, partial	412.116	451.665	372.567	-0.276244	0.316745	-0.872134	0.383135	0.998273
peptide chain release factor 3	410.688	416.658	404.718	-0.0424807	0.164749	-0.257851	0.796522	0.998273
ketoacyl-ACP synthase III	409.871	420.666	399.075	-0.0756893	0.358828	-0.210935	0.832938	0.998273
DUF1725 domain-containing protein	409.447	542.741	276.154	-0.975061	0.547855	-1.77978	0.0751124	0.998273
SPFH/Band 7/PHB domain protein	409.036	421.523	396.549	-0.0890192	0.091584	-0.971995	0.331053	0.998273
ferrous iron transport protein B	408.852	387.846	429.857	0.148946	0.20237	0.736008	0.461726	0.998273
HDIG domain-containing protein	408.138	364.586	451.69	0.309156	0.1638	1.8874	0.0591068	0.998273
MULTISPECIES: beta-ketoacyl	406.388	433.381	379.396	-0.190231	0.196531	-0.967945	0.333072	0.998273
acetyl-CoA carboxylase carboxyl transferase subunit	404.121	561.369	246.872	-1.1851	0.68792	-1.72272	0.0849386	0.998273
anaerobic sulfite reductase subunit A	404.012	337.95	470.075	0.473528	0.263097	1.79982	0.0718889	0.998273
MULTISPECIES: 30S ribosomal protein S2	401.907	430.665	373.149	-0.206813	0.215253	-0.960792	0.336657	0.998273
mannitol dehydrogenase	401.771	352.773	450.768	0.352468	0.215308	1.63704	0.101622	0.998273
L-fucose isomerase	401.32	385.38	417.26	0.113708	0.241459	0.470919	0.637698	0.998273
glucose-1-phosphate thymidylyltransferase	400.715	398.51	402.921	0.017104	0.118715	0.144076	0.88544	0.998273
MULTISPECIES: 30S ribosomal protein S21	399.208	412.091	386.325	-0.0912776	0.189092	-0.482714	0.629298	0.998273
cardiolipin synthase	398.243	400.023	396.464	-0.0124512	0.159855	-0.0778909	0.937915	0.998273
threonine ammonia-lyase	396.412	381.025	411.8	0.112286	0.18933	0.593072	0.553133	0.998273
DEAD/DEAH box helicase	394.874	400.54	389.207	-0.0412579	0.261186	-0.157964	0.874485	0.998273
sugar phosphate isomerase/epimerase	394.859	365.957	423.761	0.207708	0.155028	1.33981	0.180307	0.998273
UDP-N-acetylmuramoyl-L-alanine--D-glutamate ligase	394.601	379.256	409.945	0.112014	0.148917	0.752191	0.451936	0.998273
galactokinase	393.688	396.195	391.181	-0.0184157	0.203278	-0.0905938	0.927815	0.998273
oxidoreductase	393.588	360.464	426.711	0.243815	0.195196	1.24908	0.211636	0.998273
MULTISPECIES: 50S ribosomal protein L7/L12	393.552	421.04	366.064	-0.200567	0.142197	-1.41048	0.158397	0.998273
2-deoxyribose-5-phosphate aldolase	392.679	423.268	362.09	-0.224209	0.29797	-0.752457	0.451776	0.998273
ATP-dependent chaperone ClpB	392.188	402.487	381.89	-0.0757711	0.24532	-0.308866	0.757423	0.998273
X-X-X-Leu-X-X-Gly heptad repeats protein	391.82	380.892	402.748	0.0787505	0.161606	0.487299	0.626047	0.998273
phosphoribosylpyrophosphate synthetase	391.715	374.164	409.266	0.129291	0.156656	0.825315	0.409193	0.998273
MULTISPECIES: N-acetyltransferase	391.039	440.962	341.116	-0.370201	0.410937	-0.900872	0.367656	0.998273
FAD-binding oxidoreductase	390.006	294.28	485.731	0.721117	0.367383	1.96285	0.0496642	0.998273
peptidase T	389.112	415.904	362.32	-0.199066	0.171328	-1.1619	0.245276	0.998273
carboxyl transferase	387.902	358.801	417.003	0.214733	0.192706	1.1143	0.26515	0.998273
enoyl-CoA hydratase	387.154	253.323	520.985	1.04054	0.415669	2.50329	0.0123043	0.998273
linear amide C-N hydrolase	386.73	428.185	345.275	-0.309666	0.250425	-1.23656	0.21625	0.998273
D-proline reductase (dithiol) proprotein PrdA	386.549	373.559	399.539	0.0965286	0.238389	0.404921	0.685536	0.998273
PTS lactose transporter subunit IIC	386.536	408.855	364.217	-0.165602	0.298922	-0.553997	0.579581	0.998273
NAD(+) synthase	385.499	389.307	381.691	-0.0260983	0.118699	-0.21987	0.825972	0.998273
glycosyl transferase family 2	383.822	380.617	387.028	0.0224511	0.141377	0.158803	0.873824	0.998273
WXG100 family type VII secretion target	382.987	423.115	342.858	-0.303258	0.779257	-0.389162	0.697156	0.998273
serine/threonine protein kinase	382.041	400.368	363.714	-0.138376	0.172433	-0.802488	0.42227	0.998273
DNA recombination/repair protein RecA	382.019	397.619	366.42	-0.117069	0.223337	-0.524179	0.600154	0.998273
DNA replication and repair protein RecF	381.767	405.529	358.006	-0.178589	0.179481	-0.995032	0.319721	0.998273
N-acetyl-gamma-glutamyl-phosphate reductase	381.445	384.211	378.679	-0.0215534	0.10983	-0.196244	0.844419	0.998273
glycogen-branching enzyme	379.999	352.252	407.746	0.209243	0.209526	0.998648	0.317965	0.998273
septum site-determining protein MinD	379.755	358.551	400.959	0.16161	0.209298	0.772152	0.440024	0.998273
gluconate 5-dehydrogenase	379.724	386.624	372.823	-0.0510091	0.365255	-0.139653	0.888934	0.998273
MULTISPECIES: molecular chaperone GroEL	379.167	350.622	407.713	0.21729	0.22966	0.94614	0.344077	0.998273
MULTISPECIES: SusC/RagA family TonB-linked outer membrane protein	378.665	419.08	338.249	-0.3076	0.342442	-0.898254	0.36905	0.998273
NADH:ubiquinone oxidoreductase	378.656	385.232	372.079	-0.0493947	0.204531	-0.241502	0.809166	0.998273
ribulose-phosphate 3-epimerase	378.055	414.265	341.845	-0.276333	0.241864	-1.14252	0.253239	0.998273
flagellar hook-basal body complex protein FliE	376.691	363.129	390.252	0.104448	0.247992	0.421176	0.673626	0.998273
MULTISPECIES: 30S ribosomal protein S20	376.38	396.382	356.377	-0.153567	0.195271	-0.78643	0.431616	0.998273
thioether cross-link-forming SCIFF peptide maturase	375.043	348.095	401.991	0.207515	0.333914	0.621462	0.534295	0.998273
4-hydroxy-tetrahydrodipicolinate reductase	373.92	397.978	349.862	-0.184589	0.164965	-1.11896	0.263157	0.998273
acyl carrier protein	371.919	400.162	343.677	-0.218373	0.183725	-1.18859	0.234602	0.998273
DDE transposase	371.536	377.022	366.051	-0.0425159	0.233709	-0.181918	0.855647	0.998273
1-acyl-sn-glycerol-3-phosphate acyltransferase	370.499	372.671	368.327	-0.0163942	0.181101	-0.0905247	0.92787	0.998273
MULTISPECIES: 30S ribosomal protein S11	369.682	345.687	393.677	0.187268	0.217042	0.862817	0.388238	0.998273
MULTISPECIES: glucose-1-phosphate adenylyltransferase subunit GlgD	369.324	347.295	391.352	0.171265	0.226437	0.756351	0.449439	0.998273
peptide ABC transporter ATP-binding protein	369.132	361.853	376.411	0.0561736	0.152941	0.367288	0.713404	0.998273
cysteine desulfurase	368.852	377.138	360.567	-0.0659043	0.213811	-0.308236	0.757903	0.998273
30S ribosomal protein S12 methylthiotransferase RimO	368.799	390.451	347.148	-0.169122	0.204179	-0.828303	0.407499	0.998273
tyrosine--tRNA ligase	367.403	364.494	370.312	0.0239106	0.192866	0.123975	0.901335	0.998273
penicillin-binding protein	367.283	350.604	383.962	0.12751	0.161953	0.787329	0.431089	0.998273
MULTISPECIES: 30S ribosomal protein S1	366.72	383.321	350.119	-0.129687	0.173587	-0.747103	0.455001	0.998273
RNA methyltransferase	366.713	379.011	354.415	-0.0951848	0.188981	-0.503674	0.61449	0.998273
flap endonuclease	366.511	423.669	309.353	-0.453342	0.555986	-0.815384	0.414853	0.998273
class I SAM-dependent methyltransferase	362.438	354.273	370.603	0.0662286	0.220074	0.300938	0.763462	0.998273
uracil phosphoribosyltransferase	361.531	366.097	356.965	-0.0361777	0.171144	-0.211387	0.832585	0.998273
MULTISPECIES: 50S ribosomal protein L22	360.182	307.374	412.99	0.425845	0.221502	1.92253	0.054539	0.998273
ribosome-recycling factor	360.109	353.58	366.638	0.0560363	0.151112	0.370827	0.710766	0.998273
excinuclease ABC subunit B	359.862	336.898	382.826	0.184123	0.168209	1.09461	0.273688	0.998273
MULTISPECIES: 50S ribosomal protein L17	359.85	332.883	386.817	0.216116	0.220305	0.980984	0.326601	0.998273
MULTISPECIES: transcription termination/antitermination factor NusG	358.785	380.038	337.531	-0.168744	0.147715	-1.14236	0.253302	0.998273
Asp-tRNA(Asn)/Glu-tRNA(Gln) amidotransferase GatCAB subunit B	358.69	353.887	363.492	0.0397034	0.21904	0.181261	0.856162	0.998273
rubrerythrin	357.709	399.055	316.362	-0.334414	0.270811	-1.23486	0.216881	0.998273
electron transfer flavoprotein subunit alpha	356.373	333.753	378.994	0.182001	0.185527	0.980993	0.326596	0.998273
histidine kinase	355.938	342.082	369.794	0.108868	0.101377	1.0739	0.282869	0.998273
MULTISPECIES: 50S ribosomal protein L13	354.889	370.149	339.629	-0.123211	0.227972	-0.540466	0.588876	0.998273
MULTISPECIES: carbon-monoxide dehydrogenase catalytic subunit	354.622	332.267	376.977	0.180949	0.170946	1.05851	0.289821	0.998273
MULTISPECIES: translation initiation factor IF-1	354.428	363.41	345.446	-0.0724526	0.279681	-0.259055	0.795593	0.998273
DUF1963 domain-containing protein	354.382	382.662	326.101	-0.229912	0.360517	-0.637728	0.523651	0.998273
flotillin	353.733	382.609	324.857	-0.23506	0.225102	-1.04424	0.296375	0.998273
aspartate aminotransferase	353.384	343.301	363.467	0.0814032	0.158975	0.51205	0.608616	0.998273
MarR family transcriptional regulator	353.361	388.716	483.47	-0.290389	0.250373	-1.15983	0.246119	0.998273
serine/threonine-protein kinase	349.587	344.428	354.745	0.0439273	0.229711	0.191228	0.848347	0.998273
resolvase	349.355	342.083	356.626	0.0628588	0.149063	0.421692	0.673249	0.998273
chemical-damaging agent resistance protein C	348.111	375.826	320.396	-0.228996	0.293629	-0.77988	0.435462	0.998273
cytochrome c oxidase subunit II	348.054	469.839	226.269	-1.05456	0.556016	-1.89664	0.0578752	0.998273
DUF2225 domain-containing protein	347.755	360.162	335.348	-0.10256	0.252166	-0.406715	0.684217	0.998273
DNA helicase RecQ	346.837	346.119	347.554	0.00779195	0.14812	0.0526055	0.958046	0.998273
C4-dicarboxylate ABC transporter	346.382	317.565	375.198	0.23913	0.204835	1.16742	0.243039	0.998273
primosomal protein N'	345.618	347.803	343.433	-0.0177589	0.147768	-0.120181	0.90434	0.998273
hemolysin	345.176	332.16	358.193	0.108389	0.271546	0.399156	0.689778	0.998273
3-deoxy-7-phosphoheptulonate synthase	344.993	334.234	355.752	0.0899483	0.219059	0.410612	0.681357	0.998273
MULTISPECIES: phosphoglycerate kinase	343.314	340.069	346.558	0.02723	0.22091	0.123263	0.901899	0.998273
isocitrate dehydrogenase (NADP(+))	342.295	355.456	329.134	-0.111614	0.227883	-0.489787	0.624284	0.998273
rubrerythrin family protein	342.072	329.342	354.802	0.105657	0.106646	0.990722	0.321821	0.998273
DUF3810 domain-containing protein	341.464	353.693	329.234	-0.102052	0.412924	-0.247146	0.804796	0.998273
exodeoxyribonuclease VII large subunit	339.499	340.503	338.495	-0.00567721	0.165511	-0.0343012	0.972637	0.998273
NADH oxidase	339.453	485.612	193.295	-1.3292	0.500259	-2.65703	0.00788331	0.998273
phosphoglucomutase	338.859	356.792	320.927	-0.151586	0.198334	-0.764295	0.444692	0.998273
histidine--tRNA ligase	338.134	338.077	338.191	0.00398395	0.131429	0.0303125	0.975818	0.998273
chromosome segregation protein SMC	337.894	327.297	348.491	0.0898847	0.242446	0.37074	0.710831	0.998273
transposase, partial	337.763	349.044	326.482	-0.096429	0.400317	-0.240882	0.809647	0.998273
RNA polymerase sigma factor RpoD	337.048	349.935	324.162	-0.108947	0.221233	-0.492454	0.622398	0.998273
MULTISPECIES: aminopeptidase	335.878	351.093	320.663	-0.130482	0.261512	-0.498953	0.617812	0.998273
MULTISPECIES: 30S ribosomal protein S3	335.874	311.137	360.611	0.21204	0.223535	0.948574	0.342837	0.998273
flagellar biosynthetic protein FliR	333.498	289.056	377.94	0.385622	0.313882	1.22856	0.219237	0.998273
phosphatase PAP2 family protein	333.362	375.445	291.279	-0.366149	0.287552	-1.27333	0.2029	0.998273
MULTISPECIES: 30S ribosomal protein S5	333.336	312.216	354.456	0.184354	0.166474	1.10741	0.268119	0.998273
M3 family oligoendopeptidase	332.992	310.673	355.31	0.194857	0.18485	1.05414	0.29182	0.998273
fructose-bisphosphatase class III	331.397	334.759	328.035	-0.028812	0.157935	-0.18243	0.855245	0.998273
transcription termination/antitermination protein NusA	331.351	328.153	334.549	0.0289862	0.201449	0.143889	0.885588	0.998273
pyruvate formate-lyase 1-activating enzyme	331.06	322.041	340.08	0.0791176	0.23675	0.334182	0.738242	0.998273
MULTISPECIES: 50S ribosomal protein L3	330.762	322.683	338.84	0.07125	0.194053	0.367167	0.713494	0.998273
MULTISPECIES: 50S ribosomal protein L29	329.339	314.274	344.403	0.131622	0.200836	0.655368	0.512231	0.998273
MULTISPECIES: 30S ribosomal protein S19	329.194	327.996	330.392	0.010725	0.185454	0.0578307	0.953883	0.998273
MULTISPECIES: MFS transporter	328.462	334.614	322.31	-0.0534405	0.278771	-0.1917	0.847977	0.998273
bacitracin ABC transporter ATP-binding protein	327.793	402.064	253.522	-0.665952	0.403472	-1.65055	0.0988296	0.998273
dihydrofolate reductase	327.486	362.296	292.676	-0.306891	0.300079	-1.0227	0.306448	0.998273
glycosyltransferase family 4 protein	326.794	352.614	300.973	-0.227988	0.251116	-0.9079	0.363931	0.998273
tRNA 4-thiouridine(8) synthase ThiI	326.732	319.713	333.751	0.0605047	0.269393	0.224596	0.822293	0.998273
RidA family protein	326.158	348.879	303.438	-0.202133	0.105277	-1.92001	0.0548572	0.998273
MULTISPECIES: 50S ribosomal protein L28	326.017	304.269	347.766	0.191107	0.227004	0.841867	0.399862	0.998273
ATP-dependent DNA helicase	325.424	351.761	299.088	-0.232402	0.211535	-1.09865	0.271922	0.998273
helicase-exonuclease AddAB subunit AddA	324.793	340.723	308.863	-0.139206	0.218225	-0.637901	0.523538	0.998273
MULTISPECIES: glucose-1-phosphate adenylyltransferase	324.528	304.265	344.791	0.179296	0.216598	0.827784	0.407793	0.998273
MULTISPECIES: methylmalonyl-CoA mutase	324.073	346.679	301.468	-0.201287	0.365984	-0.549989	0.582327	0.998273
chaperonin GroL	323.969	309.239	338.7	0.131338	0.284198	0.462133	0.643986	0.998273
enolase	323.566	359.534	287.598	-0.321534	0.325933	-0.986503	0.323886	0.998273
1,4-beta-xylanase	322.606	310.475	334.737	0.109843	0.332753	0.330103	0.741322	0.998273
type II toxin-antitoxin system antitoxin, RelB/DinJ family	322.052	344.139	299.964	-0.197538	0.218695	-0.903257	0.36639	0.998273
Trk system potassium transport protein TrkA	321.937	332.948	310.926	-0.0993376	0.189926	-0.523032	0.600952	0.998273
V-type ATP synthase subunit D	321.883	302.787	340.98	0.171751	0.123048	1.3958	0.162775	0.998273
acetolactate synthase small subunit	320.471	319.751	321.19	0.00693057	0.201007	0.0344793	0.972495	0.998273
recombination protein RecR	320.239	324.325	316.153	-0.0345168	0.191052	-0.180667	0.856629	0.998273
branched-chain amino acid ABC transporter permease	319.731	298.141	341.321	0.1939	0.198604	0.976311	0.32891	0.998273
electron transporter RnfC	319.67	297.209	342.131	0.202858	0.211124	0.960848	0.336629	0.998273
protein lplB	319.606	176.723	462.49	1.38734	0.52837	2.62571	0.00864694	0.998273
MULTISPECIES: 50S ribosomal protein L18	318.918	307.639	330.197	0.100873	0.160513	0.628438	0.529717	0.998273
DUF4317 domain-containing protein	317.408	327.334	307.482	-0.0887391	0.267119	-0.332208	0.739732	0.998273
MULTISPECIES: polyribonucleotide nucleotidyltransferase	315.968	328.593	303.342	-0.114139	0.186949	-0.610538	0.541506	0.998273
transcription-repair coupling factor	315.663	301.926	329.4	0.125648	0.179703	0.699196	0.48443	0.998273
D-mannonate oxidoreductase	315.662	351.37	279.955	-0.326913	0.754517	-0.433274	0.664816	0.998273
ABC-ATPase UvrA	314.758	288.23	341.286	0.243357	0.291635	0.834459	0.404022	0.998273
PTS N-acetylglucosamine IIBC component	314.708	334.069	295.347	-0.17813	0.306326	-0.581503	0.560901	0.998273
MULTISPECIES: 30S ribosomal protein S15	314.292	363.065	265.519	-0.448898	0.232554	-1.9303	0.0535703	0.998273
GTPase Era	313.762	319.86	307.665	-0.0558257	0.169198	-0.329944	0.741443	0.998273
bifunctional 5,10-methylene-tetrahydrofolate dehydrogenase/5,10-methylene-tetrahydrofolate cyclohydrolase	313.388	329.488	297.287	-0.144581	0.140779	-1.027	0.30442	0.998273
maltose/maltodextrin transport system ATP-binding protein	312.503	299.46	325.547	0.122562	0.205972	0.59504	0.551817	0.998273
MULTISPECIES: DNA-directed RNA polymerase subunit beta	312.293	305.499	319.087	0.063451	0.19541	0.324707	0.745403	0.998273
IS3 family transposase	311.321	326.642	295.999	-0.140467	0.274584	-0.511563	0.608957	0.998273
UDP-4-amino-4,6-dideoxy-N-acetyl-beta-L-altrosamine transaminase	310.927	335.506	286.349	-0.227931	0.283957	-0.802696	0.422151	0.998273
flagellar motor switch protein FliN	310.784	304.18	317.388	0.0573519	0.170261	0.336846	0.736233	0.998273
diphosphate--fructose-6-phosphate 1-phosphotransferase	310.075	321.145	299.006	-0.101268	0.214232	-0.472701	0.636427	0.998273
translation elongation factor Ts	309.721	317.099	302.342	-0.0681957	0.195663	-0.348536	0.727438	0.998273
Na+/melibiose symporter	309.581	340.232	278.931	-0.285765	0.328147	-0.870844	0.38384	0.998273
sugar-binding protein	309.3	227.389	391.21	0.783075	0.365347	2.14337	0.0320832	0.998273
bifunctional metallophosphatase/5'-nucleotidase	308.402	290.902	325.902	0.163618	0.253222	0.646145	0.518185	0.998273
MULTISPECIES: XRE family transcriptional regulator	308.217	329.579	286.855	-0.195766	0.156154	-1.25367	0.20996	0.998273
rod shape-determining protein MreC	307.576	308.79	306.362	-0.00994812	0.191375	-0.0519823	0.958543	0.998273
helicase	307.291	324.372	290.209	-0.160786	0.165012	-0.974389	0.329864	0.998273
ribosome small subunit-dependent GTPase A	307.076	316.029	298.123	-0.0835283	0.181133	-0.461143	0.644696	0.998273
DNA mismatch repair protein MutL	306.776	296.331	317.221	0.0985925	0.179097	0.550499	0.581977	0.998273
MULTISPECIES: preprotein translocase subunit SecE	306.289	318.594	293.985	-0.114176	0.249171	-0.458222	0.646793	0.998273
deoxyguanosinetriphosphate triphosphohydrolase	306.235	317.918	294.552	-0.107971	0.191649	-0.563381	0.573176	0.998273
UDP-N-acetylglucosamine 2-epimerase (non-hydrolyzing)	306.148	304.281	308.016	0.0180995	0.203791	0.0888141	0.92923	0.998273
MULTISPECIES: carboxylase	306.021	330.208	281.835	-0.228385	0.51363	-0.44465	0.656573	0.998273
MULTISPECIES: preprotein translocase subunit SecD	305.522	310.114	300.93	-0.0417697	0.225861	-0.184935	0.85328	0.998273
HD-GYP domain-containing protein	305.064	297.17	312.959	0.0761372	0.228308	0.333484	0.738769	0.998273
YhcH/YjgK/YiaL family protein	304.841	373.842	235.839	-0.662633	0.47389	-1.39828	0.162028	0.998273
MULTISPECIES: PTS sugar transporter	304.702	364.896	244.508	-0.576505	0.254484	-2.26539	0.0234888	0.998273
nucleotidyltransferase	304.345	301.925	306.764	0.0205693	0.152848	0.134573	0.892949	0.998273
threonylcarbamoyl-AMP synthase	303.109	325.113	281.104	-0.208643	0.24252	-0.860316	0.389615	0.998273
zinc-binding protein	303.008	294.233	311.783	0.0809029	0.207362	0.390154	0.696423	0.998273
exopolysaccharide biosynthesis polyprenyl glycosylphosphotransferase	302.813	327.981	277.646	-0.239524	0.325434	-0.736013	0.461723	0.998273
MULTISPECIES: transcriptional regulator	302.725	287.762	317.688	0.1447	0.1945	0.743958	0.456902	0.998273
serine/threonine-protein phosphatase	302.597	319.794	285.399	-0.163945	0.238252	-0.688115	0.49138	0.998273
flavodoxin	302.328	298.188	306.467	0.0370718	0.145529	0.254738	0.798926	0.998273
ribonuclease R	301.272	292.788	309.756	0.0796133	0.155504	0.511968	0.608674	0.998273
acyltransferase	301.211	293.122	309.301	0.079208	0.172093	0.460263	0.645328	0.998273
DNA repair protein RecN	300.152	281.225	319.078	0.182495	0.145978	1.25016	0.211242	0.998273
serine acetyltransferase	299.872	315.19	284.554	-0.145421	0.236199	-0.615672	0.538111	0.998273
flagellar motor protein MotA	299.47	314.291	284.649	-0.142112	0.230308	-0.617052	0.537201	0.998273
histidinol dehydrogenase	298.702	275.169	322.235	0.226516	0.207531	1.09148	0.275061	0.998273
DNA translocase FtsK	297.983	272.719	323.248	0.24538	0.181962	1.34852	0.177491	0.998273
biotin carboxylase	295.932	332.183	259.682	-0.354929	0.715485	-0.496068	0.619846	0.998273
ECF transporter S component	295.345	275.351	315.339	0.193136	0.173916	1.11052	0.266777	0.998273
tRNA (N6-isopentenyl adenosine(37)-C2)-methylthiotransferase MiaB	295.278	285.604	304.953	0.0929352	0.138881	0.669171	0.503386	0.998273
magnesium transporter	294.982	298.675	291.289	-0.0327833	0.143758	-0.228046	0.819611	0.998273
ornithine carbamoyltransferase	293.988	269.75	318.227	0.240013	0.1766	1.35908	0.174122	0.998273
type I glutamate--ammonia ligase	293.347	284.812	301.883	0.0834851	0.19108	0.436912	0.662175	0.998273
MULTISPECIES: sensor histidine kinase	293.128	324.218	262.038	-0.310439	0.140858	-2.20392	0.0275301	0.998273
energy-coupling factor transporter ATPase	291.734	308.851	274.618	-0.1699	0.315619	-0.538308	0.590364	0.998273
reverse rubrerythrin	291.675	297.229	286.121	-0.0554597	0.241107	-0.230021	0.818075	0.998273
MULTISPECIES: oxaloacetate decarboxylase	291.611	285.182	298.04	0.0616108	0.147454	0.417831	0.676071	0.998273
MULTISPECIES: carbohydrate ABC transporter substrate-binding protein	291.317	315.249	267.386	-0.238224	0.231122	-1.03073	0.302669	0.998273
butanol dehydrogenase	290.4	270.802	309.999	0.19454	0.327557	0.593913	0.552571	0.998273
nucleotide exchange factor GrpE	289.883	314.01	265.756	-0.240463	0.388605	-0.618785	0.536058	0.998273
DUF965 domain-containing protein	289.506	306.89	272.122	-0.171745	0.284724	-0.603199	0.546376	0.998273
xylan 1,4-beta-xylosidase	289.403	320.667	258.139	-0.312501	0.445691	-0.70116	0.483203	0.998273
undecaprenyl-diphosphatase	288.818	313.543	264.093	-0.247657	0.271022	-0.913787	0.360829	0.998273
flagellum-specific ATP synthase FliI	288.604	276.935	300.273	0.116246	0.168374	0.690404	0.48994	0.998273
altronate dehydratase	288.424	303.716	273.133	-0.151945	0.381554	-0.398225	0.690464	0.998273
aminoglycoside phosphotransferase	288.064	281.761	294.368	0.0620229	0.175245	0.353922	0.723397	0.998273
MULTISPECIES: ribonuclease E/G	286.946	319.36	254.532	-0.326609	0.212742	-1.53523	0.124726	0.998273
glycine reductase	286.673	282.192	291.153	0.0469217	0.190674	0.246083	0.805618	0.998273
TIGR02452 family protein	286.282	321.174	251.389	-0.352421	0.357451	-0.985928	0.324168	0.998273
dihydroorotase	285.858	264.83	306.885	0.211267	0.149901	1.40937	0.158725	0.998273
heavy metal translocating P-type ATPase	285.667	273.717	297.617	0.121622	0.131503	0.924861	0.355038	0.998273
FAD-dependent oxidoreductase	285.363	291.227	279.498	-0.0594894	0.137441	-0.432837	0.665133	0.998273
MULTISPECIES: ISNCY family transposase	285.172	353.202	217.141	-0.701525	0.571816	-1.22684	0.219884	0.998273
HIT family protein	284.965	298.855	271.075	-0.138364	0.233977	-0.591358	0.55428	0.998273
MULTISPECIES: 50S ribosomal protein L21	284.051	297.474	270.628	-0.132941	0.137546	-0.966524	0.333782	0.998273
flagellar brake protein	283.172	303.448	262.895	-0.20648	0.367102	-0.56246	0.573803	0.998273
FMN-binding protein	282.997	279.618	286.376	0.0327578	0.189972	0.172435	0.863096	0.998273
HisJ family histidinol phosphate phosphatase	282.918	319.041	246.795	-0.369507	0.402748	-0.917463	0.3589	0.998273
GTP-binding protein	282.039	286.79	277.288	-0.0466652	0.23263	-0.200598	0.841013	0.998273
excinuclease ABC subunit A	281.799	274.933	288.664	0.0683796	0.123151	0.555248	0.578725	0.998273
glycyl radical enzyme	281.45	268.094	294.807	0.133384	0.284979	0.468047	0.639751	0.998273
glycosidase	281.285	269.526	293.044	0.125828	0.210684	0.597236	0.55035	0.998273
cell division ATP-binding protein FtsE	280.814	294.725	266.902	-0.140497	0.194218	-0.723399	0.469435	0.998273
ferredoxin--NADP(+) reductase	280.171	297.011	263.331	-0.173115	0.241012	-0.718283	0.472583	0.998273
cation:proton antiporter	279.914	292.616	267.211	-0.130512	0.234311	-0.557003	0.577526	0.998273
DUF2828 domain-containing protein	279.578	297.22	261.937	-0.181937	0.257618	-0.706227	0.480047	0.998273
UDP-N-acetylmuramoyl-L-alanyl-D-glutamate--2,6-diaminopimelate ligase	279.408	278.439	280.377	0.00860834	0.138918	0.0619668	0.950589	0.998273
PTS sugar transporter subunit IIC	279.164	300.547	257.781	-0.221863	0.216716	-1.02375	0.305955	0.998273
phosphopentomutase	279.019	284.895	273.143	-0.0568807	0.199022	-0.285801	0.77503	0.998273
mannose-6-phosphate isomerase class I	278.812	310.123	247.502	-0.324096	0.41267	-0.785362	0.432241	0.998273
flagellar basal-body rod protein FlgG	278.754	222.271	335.238	0.592704	0.288986	2.05098	0.0402689	0.998273
TIGR01212 family radical SAM protein	278.657	296.847	260.467	-0.187954	0.174897	-1.07465	0.282529	0.998273
universal stress protein	278.295	331.542	225.049	-0.559148	0.425481	-1.31416	0.188794	0.998273
gamma-glutamyl-phosphate reductase	278.056	295.057	261.055	-0.174094	0.245358	-0.70955	0.477983	0.998273
MULTISPECIES: protein translocase subunit SecDF	277.171	292.987	261.354	-0.16219	0.188063	-0.862424	0.388454	0.998273
aminoacetone oxidase family FAD-binding enzyme	276.413	260.712	292.114	0.164031	0.198534	0.826211	0.408684	0.998273
pyruvate ferredoxin oxidoreductase subunit beta	276.286	304.15	248.421	-0.291567	0.412914	-0.706121	0.480113	0.998273
MULTISPECIES: acyl-CoA dehydrogenase	275.533	247.92	303.147	0.292665	0.127346	2.29818	0.0215513	0.998273
nitronate monooxygenase	275.131	428.6	293.801	0.195207	0.319395	0.611176	0.541083	0.998273
RHS repeat-associated core domain-containing protein	274.543	259.555	289.532	0.157991	0.488417	0.323475	0.746335	0.998273
MULTISPECIES: malate dehydrogenase	274.349	293.344	255.354	-0.199374	0.31423	-0.634483	0.525766	0.998273
sulfite reductase subunit C	273.064	235.079	311.049	0.401188	0.219822	1.82506	0.0679922	0.998273
glycine C-acetyltransferase	272.878	286.474	259.282	-0.143482	0.280535	-0.511459	0.609029	0.998273
Crp/Fnr family transcriptional regulator	272.212	267.296	277.128	0.0538312	0.151839	0.354528	0.722943	0.998273
MULTISPECIES: fructose-bisphosphate aldolase	271.588	298.48	244.696	-0.284863	0.290969	-0.979016	0.327572	0.998273
prepilin-type cleavage/methylation domain-containing protein	270.544	216.713	324.375	0.581439	0.686876	0.846498	0.397275	0.998273
fibro-slime domain-containing protein	270.111	256.363	283.858	0.144134	0.199601	0.72211	0.470227	0.998273
MULTISPECIES: 4-alpha-glucanotransferase	269.976	275.996	263.957	-0.0636694	0.296589	-0.214672	0.830023	0.998273
CdaR family transcriptional regulator	269.567	261.578	277.555	0.0832569	0.172944	0.48141	0.630225	0.998273
DUF3881 domain-containing protein	269.182	282.965	255.399	-0.145429	0.205506	-0.707664	0.479154	0.998273
6-phospho-beta-glucosidase	268.878	288.509	249.247	-0.20816	0.184668	-1.12721	0.259653	0.998273
16S rRNA (adenine(1518)-N(6)/adenine(1519)-N(6))-dimethyltransferase	268.794	279.239	258.349	-0.111854	0.185417	-0.603254	0.54634	0.998273
carbohydrate diacid regulator	268.63	285.76	251.5	-0.181537	0.213676	-0.849593	0.395551	0.998273
MULTISPECIES: cold-shock protein	267.686	283.536	251.836	-0.172066	0.184669	-0.931754	0.351464	0.998273
single-stranded-DNA-specific exonuclease RecJ	266.594	278.018	255.17	-0.121088	0.153624	-0.788206	0.430576	0.998273
glycoside hydrolase family 43 protein	266.313	255.157	277.469	0.123098	0.306724	0.401331	0.688177	0.998273
MULTISPECIES: 30S ribosomal protein S17	266.159	269.872	262.447	-0.0409229	0.165386	-0.247439	0.804568	0.998273
YihY/virulence factor BrkB family protein	266.03	280.018	252.042	-0.149955	0.225669	-0.664491	0.506376	0.998273
arylsulfatase	265.969	285.058	246.881	-0.207046	0.268671	-0.770629	0.440927	0.998273
2,3-bisphosphoglycerate-independent phosphoglycerate mutase	265.723	254.929	276.517	0.116134	0.191683	0.605864	0.544605	0.998273
tRNA uridine-5-carboxymethylaminomethyl(34) synthesis enzyme MnmG	265.71	272.36	259.06	-0.0708832	0.212565	-0.333466	0.738783	0.998273
SusD/RagB family nutrient-binding outer membrane lipoprotein	265.552	308.891	222.214	-0.474114	0.532364	-0.890582	0.373154	0.998273
bifunctional 4-hydroxy-3-methylbut-2-enyl diphosphate reductase/30S ribosomal protein S1	264.588	255.016	274.16	0.103168	0.162809	0.633677	0.526292	0.998273
MULTISPECIES: inositol-3-phosphate synthase	264.4	280.318	248.483	-0.172464	0.275684	-0.625585	0.531587	0.998273
restriction endonuclease	264.095	278.522	249.667	-0.155975	0.168002	-0.928409	0.353195	0.998273
sel1 repeat family protein	263.122	266.019	260.225	-0.0299112	0.217244	-0.137685	0.89049	0.998273
patatin family protein	262.81	282.587	243.032	-0.217518	0.348995	-0.623268	0.533108	0.998273
MULTISPECIES: 30S ribosomal protein S13	262.722	258.312	267.132	0.0492573	0.203599	0.241933	0.808832	0.998273
DUF3239 domain-containing protein	262.298	295.071	229.525	-0.360901	0.315419	-1.1442	0.252542	0.998273
Hpt domain-containing protein	261.438	280.387	242.49	-0.209249	0.252751	-0.827884	0.407736	0.998273
response regulator receiver modulated metal-depenent phosphohydrolase	260.554	262.511	258.597	-0.0203798	0.276582	-0.0736844	0.941262	0.998273
MULTISPECIES: ABC transporter substrate-binding protein	260.192	243.599	276.786	0.181328	0.217724	0.832837	0.404936	0.998273
haloacid dehalogenase	259.161	249.918	268.404	0.103627	0.129831	0.798174	0.424769	0.998273
PTS cellobiose transporter subunit IIC	258.355	297.296	219.413	-0.43775	0.343946	-1.27273	0.203114	0.998273
oleate hydratase	258.294	289.338	227.25	-0.347845	0.430795	-0.807448	0.419408	0.998273
phosphoribosylglycinamide formyltransferase	257.894	261.611	254.176	-0.0379674	0.137014	-0.277105	0.781699	0.998273
dehydrogenase	257.629	223.97	291.288	0.375183	0.172137	2.17957	0.0292896	0.998273
Asp-tRNA(Asn)/Glu-tRNA(Gln) amidotransferase GatCAB subunit A	256.211	252.164	260.257	0.0474174	0.19914	0.238111	0.811795	0.998273
diguanylate cyclase	255.968	231.347	280.588	0.27799	0.251384	1.10584	0.268796	0.998273
flavodoxin family protein	255.924	276.194	235.655	-0.227001	0.165254	-1.37364	0.169552	0.998273
phosphoketolase	255.638	266.436	244.841	-0.122075	0.237003	-0.515076	0.6065	0.998273
sporulation integral membrane protein YlbJ	255.443	269.028	241.858	-0.152461	0.300874	-0.506726	0.612347	0.998273
protein jag	255.056	266.088	244.023	-0.124806	0.285675	-0.43688	0.662198	0.998273
urocanate hydratase	254.796	253.659	255.933	0.0129895	0.267166	0.0486198	0.961222	0.998273
methylmalonyl-CoA mutase small subunit	254.778	279.194	230.361	-0.277073	0.395605	-0.700378	0.483691	0.998273
MULTISPECIES: 30S ribosomal protein S16	254.345	261.855	246.836	-0.0856878	0.17045	-0.502716	0.615164	0.998273
glutamate synthase	254.103	235.767	272.439	0.209588	0.183935	1.13947	0.254508	0.998273
flagellar biosynthesis anti-sigma factor FlgM	253.455	249.703	257.206	0.0448718	0.257355	0.174358	0.861584	0.998273
type I pullulanase	253.001	232.202	439.902	0.238295	0.30704	0.776105	0.437687	0.998273
TatD family deoxyribonuclease	252.757	250.357	255.156	0.0292279	0.208843	0.139952	0.888698	0.998273
division/cell wall cluster transcriptional repressor MraZ	252.47	267.026	237.915	-0.165339	0.231862	-0.713094	0.475788	0.998273
3-dehydroquinate synthase	252.367	246.581	258.152	0.0676812	0.137972	0.490544	0.623749	0.998273
murein L,D-transpeptidase	252.352	302.171	202.533	-0.577314	0.519797	-1.11065	0.266718	0.998273
MULTISPECIES: type Z 30S ribosomal protein S14	252.306	270.044	234.567	-0.203417	0.37518	-0.542184	0.587692	0.998273
cof-like hydrolase	252.17	269.64	234.7	-0.199677	0.344657	-0.579351	0.562353	0.998273
BMC domain-containing protein	251.86	247.147	256.574	0.0522431	0.204285	0.255736	0.798155	0.998273
MULTISPECIES: phosphate acetyltransferase	251.485	264.76	238.209	-0.151888	0.190411	-0.797688	0.425052	0.998273
membrane-associated protease 1	251.368	137.401	365.334	1.41116	0.802671	1.75809	0.0787329	0.998273
MULTISPECIES: glycine--tRNA ligase	251.261	266.322	236.2	-0.170074	0.157027	-1.08309	0.27877	0.998273
CPBP family intramembrane metalloprotease domain-containing protein	251.255	247.228	255.282	0.0452788	0.21732	0.208351	0.834955	0.998273
MULTISPECIES: 50S ribosomal protein L24	251.182	258.194	244.17	-0.0807317	0.236027	-0.342044	0.732318	0.998273
flagellar export protein FliJ	250.714	244.487	256.941	0.0724377	0.212226	0.341324	0.73286	0.998273
MULTISPECIES: HU family DNA-binding protein	250.524	279.228	221.819	-0.331351	0.294603	-1.12473	0.260702	0.998273
redox-sensing transcriptional repressor Rex	250.501	267.772	233.231	-0.197685	0.296567	-0.66658	0.505041	0.998273
MULTISPECIES: bifunctional acetaldehyde-CoA/alcohol dehydrogenase	250.359	238.317	262.402	0.136695	0.296849	0.460485	0.645168	0.998273
capsular biosynthesis protein	249.528	254.723	244.334	-0.0563554	0.162558	-0.346678	0.728833	0.998273
FAD/NAD(P)-binding oxidoreductase	249.453	216.037	282.87	0.386251	0.162884	2.37132	0.0177246	0.998273
glycine dehydrogenase (aminomethyl-transferring)	248.983	247.902	250.064	0.0118461	0.509263	0.0232613	0.981442	0.998273
cytochrome c oxidase subunit 3	248.78	338.051	159.51	-1.08421	0.564203	-1.92166	0.0546479	0.998273
putative motility protein	248.338	248.056	248.619	0.00706708	0.175008	0.0403815	0.967789	0.998273
UDP-N-acetylglucosamine 4,6-dehydratase (inverting)	248.221	267.522	228.92	-0.22346	0.239631	-0.932518	0.351069	0.998273
translation elongation factor G	248.03	250.172	245.888	-0.0209119	0.178624	-0.117072	0.906803	0.998273
16S rRNA (cytosine(967)-C(5))-methyltransferase	247.841	238.884	256.798	0.106766	0.196245	0.544045	0.586411	0.998273
tRNA (adenosine(37)-N6)-threonylcarbamoyltransferase complex transferase subunit TsaD	246.558	246.484	246.631	-0.00379101	0.123553	-0.0306832	0.975522	0.998273
alcohol dehydrogenase	246.362	226.11	266.614	0.233577	0.15958	1.4637	0.143277	0.998273
PTS beta-glucoside transporter subunit EIIBCA	246.314	264.248	228.38	-0.21053	0.223093	-0.943686	0.34533	0.998273
leucine-rich repeat domain-containing protein	246.015	245.239	246.791	0.0101753	0.26009	0.0391223	0.968793	0.998273
peptidoglycan glycosyltransferase	245.14	218.744	271.535	0.309063	0.201709	1.53222	0.125467	0.998273
serine protease	244.945	270.533	219.358	-0.301873	0.166354	-1.81464	0.0695788	0.998273
23S rRNA (adenine(2503)-C(2))-methyltransferase RlmN	244.298	243.792	244.804	0.00854424	0.154612	0.0552623	0.955929	0.998273
flagellar biosynthesis protein FliR	243.809	245.431	242.187	-0.0227381	0.158774	-0.143211	0.886124	0.998273
methionine synthase	243.64	244.358	242.922	-0.005888	0.239873	-0.0245463	0.980417	0.998273
cobalamin-binding protein	243.344	287.284	199.404	-0.525859	0.202084	-2.60218	0.00926344	0.998273
DUF1016 domain-containing protein	242.765	240.144	245.386	0.03256	0.178336	0.182576	0.855131	0.998273
MULTISPECIES: NADH peroxidase	241.204	239.59	242.819	0.0203753	0.182609	0.111579	0.911157	0.998273
ATPase AAA	240.828	239.701	241.956	0.0132088	0.162091	0.0814897	0.935053	0.998273
phenylalanine--tRNA ligase subunit alpha	240.212	236.008	244.417	0.0549924	0.127674	0.430725	0.666668	0.998273
DUF4867 domain-containing protein	239.851	220.782	258.92	0.225839	0.195537	1.15497	0.248102	0.998273
Fe-S oxidoreductase	239.85	207.883	271.817	0.383955	0.194472	1.97435	0.0483424	0.998273
endo-1,4-beta-xylanase	238.805	227.166	250.443	0.141545	0.535976	0.264088	0.791712	0.998273
preprotein translocase subunit SecG	238.468	222.528	254.408	0.193162	0.226276	0.853657	0.393295	0.998273
MULTISPECIES: glycogen/starch/alpha-glucan phosphorylase	238.079	232.38	243.779	0.0661887	0.187299	0.353386	0.723799	0.998273
flavocytochrome c	238.032	185.096	290.969	0.650883	0.263731	2.46798	0.0135878	0.998273
BlaR1 family beta-lactam sensor/signal transducer	237.647	249.855	225.438	-0.146493	0.303696	-0.482369	0.629544	0.998273
M18 family aminopeptidase	237.123	246.085	228.16	-0.108855	0.174337	-0.624392	0.53237	0.998273
DNA (cytosine-5-)-methyltransferase	236.997	249.229	224.766	-0.147621	0.177535	-0.831501	0.405691	0.998273
RNA-splicing ligase RtcB	236.964	242.499	231.429	-0.0645257	0.206217	-0.312902	0.754355	0.998273
GDP-fucose synthetase	236.394	248.139	224.65	-0.14277	0.280685	-0.508647	0.611	0.998273
beta-xylosidase	236.291	246.25	226.333	-0.121039	0.39423	-0.307026	0.758824	0.998273
branched-chain amino acid transport system II carrier protein	236.146	250.387	221.905	-0.173948	0.406205	-0.428227	0.668486	0.998273
short-chain dehydrogenase	235.396	236.992	233.8	-0.0208809	0.162877	-0.1282	0.89799	0.998273
MULTISPECIES: type I methionyl aminopeptidase	233.882	228.824	238.939	0.063656	0.194785	0.326801	0.743819	0.998273
anaerobic ribonucleoside-triphosphate reductase activating protein	233.77	225.358	242.182	0.104686	0.164442	0.636614	0.524377	0.998273
adenosylhomocysteinase	233.517	237.137	229.897	-0.0488103	0.204673	-0.238479	0.81151	0.998273
fructose-6-phosphate aldolase	232.85	201.047	264.653	0.394926	0.373543	1.05724	0.2904	0.998273
citrate transporter	231.92	221.99	241.85	0.120901	0.168904	0.715799	0.474116	0.998273
cell division protein SepF	231.892	214.323	249.461	0.218093	0.22363	0.975239	0.329442	0.998273
iron ABC transporter substrate-binding protein	231.495	229.536	233.454	0.021161	0.278305	0.0760353	0.939391	0.998273
MULTISPECIES: recombinase	231.243	232.977	229.508	-0.0203707	0.220009	-0.0925903	0.926229	0.998273
MULTISPECIES: phospho-sugar mutase	230.093	223.506	236.681	0.0830853	0.24093	0.344852	0.730206	0.998273
MULTISPECIES: molecular chaperone DnaK	230.055	212.04	248.069	0.226191	0.313083	0.722464	0.470009	0.998273
ISAs1 family transposase	229.057	193.202	264.911	0.454226	0.405122	1.12121	0.262199	0.998273
tryptophanase	228.313	222.181	234.444	0.0795683	0.279663	0.284515	0.776016	0.998273
putative DNA modification/repair radical SAM protein	228.024	224.122	231.926	0.0464332	0.198336	0.234115	0.814896	0.998273
UDP-N-acetylmuramoyl-tripeptide--D-alanyl-D-alanine ligase	227.782	217.883	237.68	0.131258	0.15186	0.864338	0.387402	0.998273
indolepyruvate ferredoxin oxidoreductase subunit beta	227.149	252.145	202.153	-0.318151	0.379891	-0.83748	0.402323	0.998273
cysteine synthase A	226.472	237.415	215.529	-0.135374	0.169539	-0.798482	0.424591	0.998273
RNase adaptor protein RapZ	226.177	234.755	217.599	-0.109036	0.160285	-0.680266	0.496336	0.998273
multidrug ABC transporter ATP-binding protein	225.927	238.659	213.194	-0.162633	0.507615	-0.320387	0.748675	0.998273
YebC/PmpR family DNA-binding transcriptional regulator	225.715	208.852	242.578	0.214778	0.194117	1.10643	0.268538	0.998273
signal peptidase I	225.713	203.311	248.116	0.290404	0.156158	1.85968	0.0629305	0.998273
DUF4349 domain-containing protein	225.417	246.386	204.447	-0.267505	0.319546	-0.83714	0.402514	0.998273
GTPase HflX	225.364	221.64	229.088	0.0485091	0.110266	0.43993	0.659988	0.998273
dihydroorotate dehydrogenase B catalytic subunit	225.163	205.803	244.524	0.250192	0.216842	1.1538	0.248584	0.998273
acetylglutamate kinase	224.985	221.001	228.968	0.0525499	0.176579	0.2976	0.766009	0.998273
formate/nitrite transporter	224	242.655	205.345	-0.241068	0.232371	-1.03743	0.299537	0.998273
4Fe-4S ferredoxin	223.874	203.055	244.693	0.271299	0.143475	1.89092	0.0586355	0.998273
LytR family transcriptional regulator	223.631	200.93	246.331	0.293558	0.250827	1.17036	0.241856	0.998273
MULTISPECIES: 4Fe-4S ferredoxin	223.63	235.991	211.268	-0.158389	0.280295	-0.56508	0.572019	0.998273
pseudouridine synthase	222.729	217.129	228.33	0.0771952	0.128051	0.602849	0.546609	0.998273
DNA-binding protein WhiA	222.468	209.639	235.297	0.164885	0.206925	0.796837	0.425546	0.998273
EamA family transporter	222.15	217.922	226.378	0.0553001	0.161663	0.34207	0.732298	0.998273
MULTISPECIES: LacI family transcriptional regulator	221.981	193.709	250.253	0.364437	0.174859	2.08418	0.0371441	0.998273
prolipoprotein diacylglyceryl transferase	221.693	219.015	224.371	0.0370765	0.175585	0.21116	0.832762	0.998273
ATP-dependent Clp protease ATP-binding subunit ClpA	221.537	238.189	204.886	-0.216548	0.358754	-0.603611	0.546103	0.998273
BclB domain-containing protein	221.428	215.337	227.519	0.0783748	0.950646	0.0824438	0.934294	0.998273
ATP-dependent Clp endopeptidase, proteolytic subunit ClpP	221.407	239.752	203.061	-0.238035	0.252695	-0.941985	0.3462	0.998273
phosphatase	221.311	191.387	251.234	0.391379	0.208804	1.87438	0.0608783	0.998273
tRNA 2-thiouridine(34) synthase MnmA	221.188	229.025	213.351	-0.099745	0.218837	-0.455795	0.648537	0.998273
sporulation integral membrane protein YtvI	221.122	223.964	218.281	-0.036627	0.280432	-0.130609	0.896084	0.998273
RNA polymerase subunit sigma	220.059	238.658	201.459	-0.243876	0.157602	-1.54742	0.121762	0.998273
ribosome biogenesis GTPase Der	219.498	208.839	230.158	0.139897	0.14621	0.956828	0.338654	0.998273
aspartate carbamoyltransferase regulatory subunit	219.479	233.118	205.839	-0.178967	0.243054	-0.736328	0.461531	0.998273
fatty acid-binding protein DegV	219.075	208.276	229.873	0.140357	0.180653	0.776944	0.437192	0.998273
maltose ABC transporter substrate-binding protein	218.917	234.285	203.55	-0.201787	0.374755	-0.538451	0.590265	0.998273
MULTISPECIES: DNA gyrase subunit A	218.36	233.081	203.639	-0.192933	0.170995	-1.1283	0.259194	0.998273
DUF58 domain-containing protein	218.209	243.117	193.301	-0.327607	0.227273	-1.44147	0.149452	0.998273
TIGR00159 family protein	217.755	214.681	220.829	0.0386084	0.153771	0.251077	0.801755	0.998273
flagellar basal body and hook protein	217.667	158.44	276.894	0.804862	0.415896	1.93525	0.0529599	0.998273
dTDP-4-amino-4,6-dideoxy-D-glucose transaminase	217.645	226.317	208.973	-0.113029	0.237636	-0.475637	0.634333	0.998273
MULTISPECIES: succinate dehydrogenase flavoprotein subunit	217.364	214.287	220.441	0.039997	0.429029	0.0932268	0.925723	0.998273
cytidylate kinase	216.269	205.887	226.65	0.137728	0.166409	0.827648	0.40787	0.998273
RNA pseudouridine synthase	215.144	203.989	226.299	0.150872	0.225432	0.669256	0.503332	0.998273
Holliday junction branch migration DNA helicase RuvB	214.906	220.431	209.381	-0.0721587	0.163302	-0.441873	0.658581	0.998273
tRNA preQ1(34) S-adenosylmethionine ribosyltransferase-isomerase QueA	214.88	206.612	223.147	0.110676	0.216004	0.512379	0.608386	0.998273
glycoside hydrolase family 127 protein	214.179	226.658	201.7	-0.16522	0.235545	-0.701437	0.48303	0.998273
phosphomannomutase/phosphoglucomutase	213.609	242	185.218	-0.384356	0.38618	-0.995274	0.319603	0.998273
D-alanine--D-alanine ligase	213.569	217.48	209.659	-0.0501015	0.173034	-0.289547	0.772163	0.998273
aldehyde dehydrogenase EutE	213.087	205.446	220.729	0.100821	0.241951	0.416701	0.676897	0.998273
DUF1768 domain-containing protein	212.576	246.457	178.694	-0.462492	0.42728	-1.08241	0.27907	0.998273
virulence-associated protein E	212.512	242.677	182.348	-0.412099	0.71843	-0.573611	0.566231	0.998273
Na/Pi cotransporter	212.298	195.052	229.545	0.23698	0.209058	1.13356	0.256979	0.998273
acetyl-CoA hydrolase	211.695	236.231	187.159	-0.33365	0.318315	-1.04817	0.294559	0.998273
MULTISPECIES: ATP-binding protein	211.366	226.648	196.083	-0.206047	0.279572	-0.73701	0.461116	0.998273
glucokinase	210.829	211.476	210.183	-0.00523943	0.173435	-0.0302097	0.9759	0.998273
chromosome partitioning protein ParB	210.691	215.363	206.019	-0.060836	0.194502	-0.312777	0.75445	0.998273
MerR family transcriptional regulator	210.629	223.769	197.488	-0.17927	0.169436	-1.05804	0.290038	0.998273
YihA family ribosome biogenesis GTP-binding protein	210.461	193.123	227.798	0.238507	0.232789	1.02456	0.30557	0.998273
recombinase RecA	210.316	208.088	212.544	0.0306747	0.200517	0.152978	0.878416	0.998273
restriction endonuclease subunit S	209.721	213.861	205.581	-0.0505864	0.140504	-0.360035	0.718821	0.998273
acetyl-CoA acetyltransferase	209.701	140.357	279.045	0.990741	0.409475	2.41954	0.0155402	0.998273
flagellar biosynthesis protein FlgK	208.969	223.588	194.351	-0.200067	0.150224	-1.33179	0.182928	0.998273
IS91 family transposase	208.95	206.725	211.175	0.032231	0.262474	0.122797	0.902268	0.998273
DUF1792 domain-containing protein	208.899	219.808	197.99	-0.15003	0.326304	-0.459788	0.645669	0.998273
aminobenzoyl-glutamate transporter	208.433	232.166	184.7	-0.329527	0.253803	-1.29836	0.194164	0.998273
type I-B CRISPR-associated protein Cas5	207.907	227.433	188.382	-0.271651	0.881794	-0.308066	0.758032	0.998273
anaerobic sulfite reductase subunit B	207.707	173.678	241.737	0.473538	0.263522	1.79696	0.0723416	0.998273
MULTISPECIES: triose-phosphate isomerase	207.518	192.663	222.374	0.210277	0.14156	1.48543	0.13743	0.998273
50S ribosomal protein L9	205.246	191.972	218.521	0.18796	0.188361	0.997871	0.318342	0.998273
butyryl-CoA:acetate CoA-transferase	204.86	171.391	238.329	0.474229	0.243108	1.95069	0.0510937	0.998273
DNA-directed RNA polymerase sigma-70 factor	204.725	233.777	175.672	-0.409501	0.297866	-1.37478	0.169199	0.998273
acetylornithine aminotransferase	204.443	196.846	212.04	0.110502	0.250901	0.44042	0.659633	0.998273
tagaturonate reductase	204.124	218.651	189.596	-0.205019	0.704159	-0.291154	0.770933	0.998273
enoyl-ACP reductase	203.747	252.783	154.71	-0.707644	0.57521	-1.23024	0.218608	0.998273
MULTISPECIES: ATP synthase F0 subunit A	203.576	253.096	154.055	-0.717188	0.400925	-1.78883	0.0736417	0.998273
dihydroorotate dehydrogenase electron transfer subunit	203.214	209.412	197.017	-0.0835975	0.195808	-0.426936	0.669426	0.998273
uroporphyrinogen decarboxylase	202.7	163.424	241.976	0.566963	0.322247	1.75941	0.0785085	0.998273
DNA gyrase subunit B	202.64	204.363	200.917	-0.0231447	0.23588	-0.0981206	0.921837	0.998273
MULTISPECIES: 50S ribosomal protein L33	202.501	205.997	199.005	-0.0459695	0.16795	-0.27371	0.784307	0.998273
site-specific DNA-methyltransferase	202.357	201.566	203.148	0.0123713	0.136389	0.0907057	0.927726	0.998273
MULTISPECIES: 50S ribosomal protein L25	201.993	208.003	195.983	-0.0814901	0.179617	-0.453688	0.650053	0.998273
electron transport complex, rnfabcdge type, C subunit	201.892	190.254	213.531	0.168488	0.218133	0.772412	0.439871	0.998273
shikimate dehydrogenase	201.549	215.296	187.801	-0.196862	0.171341	-1.14895	0.250576	0.998273
CRISPR-associated protein	201.116	219.405	182.827	-0.262877	0.852655	-0.308304	0.757851	0.998273
six-cysteine peptide SCIFF	201.007	208.187	193.827	-0.100684	0.186578	-0.539637	0.589448	0.998273
lysine 2,3-aminomutase	200.989	190.351	211.626	0.152772	0.29074	0.52546	0.599263	0.998273
methyltransferase	200.634	218.163	183.105	-0.253476	0.127137	-1.99373	0.046182	0.998273
aspartate ammonia-lyase	200.511	216.672	184.35	-0.233273	0.47263	-0.493563	0.621615	0.998273
excinuclease ABC subunit C	200.462	184.651	216.273	0.228389	0.24332	0.938637	0.347917	0.998273
RIP metalloprotease RseP	200.461	206.466	194.456	-0.0820976	0.163317	-0.502689	0.615183	0.998273
Asp23/Gls24 family envelope stress response protein	200.312	197.21	203.415	0.0498292	0.144352	0.345192	0.72995	0.998273
methionyl-tRNA formyltransferase	200.29	205.419	195.16	-0.0704908	0.174573	-0.403789	0.686368	0.998273
diguanylate phosphodiesterase	200.003	183.229	216.776	0.237798	0.159712	1.48892	0.136509	0.998273
NAD-dependent protein deacylase	199.521	207.292	191.751	-0.106345	0.162596	-0.654044	0.513083	0.998273
23S rRNA (guanosine(2251)-2'-O)-methyltransferase RlmB	199.358	212.114	186.602	-0.181162	0.215077	-0.842312	0.399613	0.998273
diguanylate cyclase (GGDEF) domain-containing protein	198.806	180.627	216.986	0.262246	0.138688	1.89091	0.0586367	0.998273
glutamate synthase large subunit	198.726	181.07	216.382	0.258212	0.234758	1.09991	0.271372	0.998273
MULTISPECIES: protein lplB	198.724	182.013	215.434	0.24085	0.407508	0.59103	0.5545	0.998273
transcription termination/antitermination protein NusG	198.19	192.115	204.265	0.0877512	0.26344	0.333098	0.73906	0.998273
MULTISPECIES: glucose-6-phosphate isomerase	198.09	183.661	212.519	0.207783	0.223864	0.928167	0.353321	0.998273
L,D-transpeptidase	197.967	180.696	215.238	0.247962	0.215802	1.14903	0.250545	0.998273
ATP phosphoribosyltransferase regulatory subunit	197.908	180.986	214.83	0.246383	0.249484	0.98757	0.323363	0.998273
CsbD family protein	197.389	232.811	161.968	-0.523074	0.482259	-1.08463	0.278084	0.998273
transcription elongation factor GreA	196.121	202.788	189.455	-0.0960993	0.164141	-0.58547	0.558232	0.998273
1-deoxy-D-xylulose-5-phosphate reductoisomerase	195.933	193.611	198.256	0.0390026	0.136159	0.286449	0.774535	0.998273
PIN domain-containing protein	195.697	202.597	188.797	-0.100632	0.195332	-0.515184	0.606424	0.998273
MULTISPECIES: peptidylprolyl isomerase	195.614	206.29	184.938	-0.154283	0.253149	-0.609454	0.542223	0.998273
tRNA pseudouridine(38-40) synthase TruA	195.462	189.453	201.47	0.0887199	0.261861	0.338806	0.734756	0.998273
MULTISPECIES: alpha-amylase	195.334	181.606	209.062	0.202639	0.335905	0.603262	0.546334	0.998273
MULTISPECIES: phosphoenolpyruvate carboxykinase (GTP)	194.995	186.76	203.229	0.118215	0.250358	0.472184	0.636795	0.998273
MULTISPECIES: succinate dehydrogenase	194.73	203.646	185.814	-0.131501	0.294373	-0.446715	0.655081	0.998273
MULTISPECIES: 30S ribosomal protein S18	194.611	213.438	175.783	-0.274952	0.175781	-1.56417	0.117778	0.998273
nicotinate-nicotinamide nucleotide adenylyltransferase	194.516	198.385	190.647	-0.0584147	0.253137	-0.230763	0.817499	0.998273
MULTISPECIES: 50S ribosomal protein L23	193.976	201.874	186.077	-0.114548	0.241929	-0.473477	0.635873	0.998273
MULTISPECIES: 50S ribosomal protein L15	193.972	189.336	198.609	0.071297	0.213932	0.333269	0.738931	0.998273
TolC family protein	193.76	200.855	186.664	-0.105588	0.249854	-0.422601	0.672586	0.998273
translation elongation factor EF-1 subunit alpha	193.38	255.059	131.701	-0.953949	0.708449	-1.34653	0.178131	0.998273
peptide ABC transporter permease	193.023	179.494	206.552	0.201002	0.205825	0.976565	0.328785	0.998273
TRAP transporter permease DctM	193.004	177.699	208.309	0.225702	0.219372	1.02885	0.30355	0.998273
polysaccharide deacetylase	192.869	196.207	189.532	-0.0482381	0.185418	-0.260159	0.794741	0.998273
nucleotidyltransferase domain-containing protein	192.506	196.208	188.803	-0.0544071	0.249818	-0.217787	0.827595	0.998273
SAM-dependent DNA methyltransferase	192.253	196.513	187.992	-0.0592292	0.155668	-0.380484	0.703586	0.998273
cysteine desulfurase NifS	192.025	171.46	212.589	0.309696	0.221949	1.39535	0.162911	0.998273
3-isopropylmalate dehydratase small subunit	191.607	178.329	204.884	0.201677	0.151054	1.33513	0.181834	0.998273
bifunctional oligoribonuclease/PAP phosphatase NrnA	191.568	192.869	190.267	-0.0172901	0.210403	-0.0821762	0.934507	0.998273
MULTISPECIES: thiol reductase thioredoxin	191.055	189.005	193.106	0.0361549	0.16989	0.212813	0.831473	0.998273
MULTISPECIES: 50S ribosomal protein L36	191.02	183.042	198.998	0.122141	0.250284	0.488012	0.625541	0.998273
2-oxoglutarate ferredoxin oxidoreductase subunit gamma	189.95	191.34	188.56	-0.0215864	0.569383	-0.0379119	0.969758	0.998273
MULTISPECIES: DNA-binding protein	189.686	198.865	180.506	-0.137326	0.249888	-0.54955	0.582628	0.998273
DUF1266 domain-containing protein	189.607	180.649	198.565	0.13321	0.37062	0.359425	0.719278	0.998273
beta-ketoacyl-ACP reductase	189.59	295.468	203.136	0.205985	0.346697	0.594136	0.552421	0.998273
DNA polymerase III subunit epsilon	189.26	206.83	171.69	-0.267784	0.276593	-0.968151	0.332969	0.998273
dicarboxylate/amino acid:cation symporter	189.163	187.012	191.314	0.0322099	0.178948	0.179996	0.857156	0.998273
DsbA family oxidoreductase	188.544	235.21	141.878	-0.72924	0.509408	-1.43154	0.152275	0.998273
DNA polymerase III subunit delta	188.163	180.71	195.615	0.115591	0.168943	0.684197	0.49385	0.998273
TRAP transporter substrate-binding protein DctP	187.98	189.8	186.16	-0.0308256	0.201669	-0.152852	0.878515	0.998273
ribosome-binding factor A	187.857	207.468	168.245	-0.301759	0.270013	-1.11757	0.263749	0.998273
pseudaminic acid cytidylyltransferase	187.689	214.47	160.908	-0.414253	0.461665	-0.897302	0.369558	0.998273
MULTISPECIES: methylmalonyl-CoA carboxyltransferase	187.312	182.925	191.7	0.0676352	0.287501	0.235252	0.814013	0.998273
DUF1292 domain-containing protein	186.953	187.189	186.717	-0.00498324	0.153308	-0.0325047	0.97407	0.998273
succinate dehydrogenase flavoprotein subunit	186.721	193.91	179.533	-0.110382	0.325779	-0.338825	0.734741	0.998273
anaerobic ribonucleoside triphosphate reductase	186.705	189.74	183.669	-0.0458744	0.18778	-0.244298	0.807	0.998273
MULTISPECIES: 50S ribosomal protein L9	186.664	202.466	170.862	-0.242278	0.277156	-0.87416	0.382031	0.998273
tRNA guanosine(34) transglycosylase Tgt	186.378	170.617	202.138	0.241019	0.213739	1.12763	0.259475	0.998273
type III pantothenate kinase	186.314	177.009	195.619	0.144354	0.184969	0.780426	0.43514	0.998273
(4Fe-4S)-binding protein	186.167	200.23	172.103	-0.216252	0.168198	-1.2857	0.198549	0.998273
aldolase	186.166	176.43	195.902	0.148441	0.217223	0.683357	0.494381	0.998273
energy transducer TonB	186.163	191.741	180.585	-0.0846516	0.385221	-0.219748	0.826067	0.998273
glucohydrolase	185.99	200.779	171.201	-0.228476	0.278891	-0.819229	0.412656	0.998273
ribonuclease Z	185.561	177.885	193.236	0.116526	0.173825	0.670365	0.502625	0.998273
histidine ammonia-lyase	185.495	202.904	168.085	-0.271356	0.324455	-0.836343	0.402962	0.998273
branched-chain amino acid aminotransferase	185.409	172.192	198.627	0.205107	0.199549	1.02785	0.30402	0.998273
inosine monophosphate cyclohydrolase	185.333	182.576	188.089	0.0421601	0.197646	0.213312	0.831084	0.998273
chemotaxis protein	185.277	151.949	218.605	0.523016	0.317607	1.64674	0.0996117	0.998273
ribose-phosphate pyrophosphokinase	184.982	200.665	169.299	-0.244666	0.165843	-1.47528	0.140137	0.998273
NAD(P)/FAD-dependent oxidoreductase	184.277	187.03	181.524	-0.0455562	0.188476	-0.241708	0.809007	0.998273
2-C-methyl-D-erythritol 2,4-cyclodiphosphate synthase	184.242	189.109	179.374	-0.0775234	0.153117	-0.506303	0.612644	0.998273
MULTISPECIES: site-specific DNA-methyltransferase	183.823	218.77	148.877	-0.555199	0.727989	-0.762647	0.445674	0.998273
glutamine--tRNA ligase/YqeY domain fusion protein	183.785	161.095	206.475	0.357455	0.22722	1.57316	0.115681	0.998273
MULTISPECIES: asparagine--tRNA ligase	183.621	186.169	181.073	-0.0420455	0.191974	-0.219017	0.826637	0.998273
MULTISPECIES: aminoacyl-histidine dipeptidase	183.6	181.055	186.144	0.0402213	0.373568	0.107668	0.914259	0.998273
porin	183.51	173.961	193.059	0.152009	0.423787	0.358691	0.719826	0.998273
MULTISPECIES: beta-glucosidase	183.482	221.87	145.095	-0.612265	0.565677	-1.08236	0.279093	0.998273
DUF1846 domain-containing protein	183.445	165.519	201.371	0.279183	0.169367	1.64839	0.0992727	0.998273
homoserine dehydrogenase	183.084	162.487	203.681	0.327253	0.246069	1.32992	0.183543	0.998273
DNA adenine methylase	183.04	214.269	151.812	-0.495172	0.300443	-1.64814	0.0993245	0.998273
MULTISPECIES: ketoacyl-ACP synthase III	182.875	188.657	177.094	-0.0906655	0.241303	-0.375733	0.707115	0.998273
2-dehydro-3-deoxyphosphogluconate aldolase/4-hydroxy-2-oxoglutarate aldolase	182.485	186.566	178.405	-0.061709	0.395387	-0.156072	0.875976	0.998273
PTS sucrose transporter subunit IIABC	182.481	212.035	152.927	-0.471705	0.354515	-1.33056	0.183333	0.998273
DNA topoisomerase (ATP-hydrolyzing) subunit B	182.431	190.548	174.315	-0.12699	0.165212	-0.768649	0.442101	0.998273
SIMPL domain-containing protein	182.278	217.658	146.898	-0.567198	0.429696	-1.32	0.186835	0.998273
aminotransferase DegT	182.206	180.111	184.301	0.0312514	0.147651	0.211657	0.832375	0.998273
preprotein translocase subunit YajC	182.149	170.65	193.649	0.182603	0.234013	0.780309	0.435209	0.998273
DUF815 domain-containing protein	181.962	176.546	187.378	0.0871495	0.211677	0.41171	0.680552	0.998273
type II toxin-antitoxin system mRNA interferase toxin, RelE/StbE family	181.385	200.314	162.455	-0.299236	0.2648	-1.13005	0.258457	0.998273
DUF975 domain-containing protein	180.891	182.006	179.776	-0.0165533	0.197471	-0.0838267	0.933194	0.998273
helicase-exonuclease AddAB subunit AddB	180.872	184.255	177.489	-0.0499414	0.256442	-0.194748	0.845591	0.998273
phosphodiesterase	180.715	163.465	197.965	0.272334	0.188952	1.44128	0.149504	0.998273
TRAP transporter substrate-binding protein	180.711	182.31	179.111	-0.0252563	0.197696	-0.127753	0.898344	0.998273
solute:sodium symporter (SSS) family transporter	180.699	142.289	219.109	0.626324	0.464421	1.34861	0.177462	0.998273
sugar O-acetyltransferase	180.355	182.43	178.279	-0.0316263	0.254249	-0.124391	0.901006	0.998273
copper-translocating P-type ATPase	180.152	177.615	182.69	0.0440667	0.199856	0.220492	0.825488	0.998273
formate C-acetyltransferase	179.635	191.953	167.316	-0.195024	0.203838	-0.956758	0.338689	0.998273
signal peptidase II	179.532	189.988	169.076	-0.166106	0.246546	-0.673732	0.500482	0.998273
tetratricopeptide repeat-containing protein	179.519	192.027	167.011	-0.197669	0.255988	-0.772181	0.440008	0.998273
DUF1836 domain-containing protein	178.907	186.199	171.615	-0.117665	0.193019	-0.6096	0.542127	0.998273
DUF3417 domain-containing protein	178.761	191.476	166.045	-0.204871	0.207581	-0.986945	0.32367	0.998273
MULTISPECIES: CO dehydrogenase/CO-methylating acetyl-CoA synthase complex subunit beta	178.439	141.571	215.307	0.604208	0.340623	1.77383	0.0760909	0.998273
glycerol-3-phosphate cytidylyltransferase	178.421	119.816	237.026	0.982125	0.475966	2.06344	0.0390711	0.998273
guanylate kinase	178.318	158.587	198.049	0.314017	0.160329	1.95858	0.0501625	0.998273
phosphoenolpyruvate carboxykinase (GTP)	178.12	212.045	144.196	-0.554781	0.406075	-1.3662	0.171875	0.998273
MULTISPECIES: bifunctional acetyl-CoA decarbonylase/synthase complex subunit alpha/beta	176.607	170.757	182.457	0.0941214	0.167577	0.561661	0.574347	0.998273
low molecular weight phosphotyrosine protein phosphatase	176.294	191.246	161.341	-0.242538	0.252704	-0.959772	0.33717	0.998273
type II toxin-antitoxin system Phd/YefM family antitoxin	176.244	199.561	152.926	-0.381293	0.216845	-1.75837	0.0786851	0.998273
cell division protein FtsW	176.039	162.984	189.094	0.213683	0.231062	0.924787	0.355077	0.998273
tRNA (N(6)-L-threonylcarbamoyladenosine(37)-C(2))-methylthiotransferase MtaB	175.528	159.965	191.091	0.252753	0.15713	1.60856	0.107713	0.998273
flagellar biosynthetic protein FliQ	175.476	157.297	193.655	0.299565	0.214747	1.39496	0.163026	0.998273
NADPH-dependent butanol dehydrogenase	175.472	193.529	157.414	-0.296544	0.313199	-0.946824	0.343729	0.998273
MULTISPECIES: 3-phosphoglycerate dehydrogenase	175.326	199.346	151.305	-0.397165	0.482682	-0.822829	0.410605	0.998273
redox-regulated molecular chaperone Hsp33	175.306	139.098	211.515	0.603049	0.382507	1.57657	0.114895	0.998273
pyridoxamine 5'-phosphate oxidase	175.217	202.111	148.323	-0.446908	0.321337	-1.39077	0.164294	0.998273
dephospho-CoA kinase	174.823	170.822	178.825	0.0718349	0.188844	0.380393	0.703653	0.998273
ribose 5-phosphate isomerase B	174.236	161.42	187.052	0.215171	0.14467	1.48732	0.136929	0.998273
sulfatase	174.209	177.644	170.775	-0.0531741	0.226813	-0.23444	0.814643	0.998273
50S ribosomal protein L34	174.122	172.764	175.48	0.0239661	0.245729	0.0975305	0.922305	0.998273
methylenetetrahydrofolate reductase	174.118	180.645	167.591	-0.103909	0.14158	-0.733925	0.462994	0.998273
PTS sugar transporter	173.994	166.607	181.381	0.121088	0.175744	0.689006	0.490819	0.998273
class C sortase	173.978	169.074	178.882	0.0812697	0.19714	0.412244	0.680161	0.998273
alanine racemase	173.913	166.863	180.964	0.122776	0.124444	0.986598	0.32384	0.998273
PilZ domain-containing protein	173.799	161.473	186.124	0.2003	0.144185	1.38919	0.164776	0.998273
QueT transporter family protein	173.757	133.93	213.583	0.673472	0.43512	1.54779	0.121674	0.998273
MULTISPECIES: sugar ABC transporter substrate-binding protein	173.71	128.498	218.922	0.768448	0.331364	2.31904	0.0203928	0.998273
AIM24 family protein	173.393	172.176	174.61	0.0205938	0.291889	0.0705536	0.943753	0.998273
DNA topoisomerase	173.149	167.466	178.832	0.0928954	0.232899	0.398866	0.689992	0.998273
aldehyde dehydrogenase	172.948	176.819	169.077	-0.0695841	0.187521	-0.371073	0.710583	0.998273
molecular chaperone HscC	172.225	177.299	167.152	-0.0835904	0.28074	-0.29775	0.765894	0.998273
3-phosphoshikimate 1-carboxyvinyltransferase	172.144	167.261	177.027	0.0853932	0.180816	0.472265	0.636738	0.998273
glycogen debranching protein	172.003	163.917	180.089	0.130391	0.182735	0.713554	0.475503	0.998273
neopullulanase	171.769	193.911	149.628	-0.372975	0.483339	-0.771663	0.440314	0.998273
MULTISPECIES: galactose-1-epimerase	171.454	170.329	172.578	0.0197442	0.340084	0.0580568	0.953703	0.998273
DNA repair protein RadC	171.052	158.09	184.013	0.220337	0.211206	1.04323	0.296841	0.998273
Nif3-like dinuclear metal center hexameric protein	170.812	185.902	155.722	-0.254185	0.236893	-1.073	0.283272	0.998273
carbamoyl phosphate synthase small subunit	170.537	164.144	176.93	0.111017	0.186452	0.595418	0.551564	0.998273
MULTISPECIES: bifunctional (p)ppGpp synthetase/guanosine-3',5'-bis(diphosphate) 3'-pyrophosphohydrolase	170.388	176.162	164.614	-0.097298	0.210901	-0.461344	0.644552	0.998273
coproporphyrinogen dehydrogenase HemZ	170.172	160.977	179.368	0.154002	0.212436	0.724935	0.468492	0.998273
MULTISPECIES: IMP dehydrogenase	170.154	171.448	168.861	-0.0208042	0.207624	-0.100201	0.920184	0.998273
DUF327 domain-containing protein	169.856	180.494	159.218	-0.178445	0.333949	-0.534347	0.593102	0.998273
DUF4854 domain-containing protein	169.636	140.959	198.313	0.492231	0.716557	0.68694	0.492121	0.998273
O-acetylhomoserine aminocarboxypropyltransferase	169.393	174.385	164.4	-0.0858821	0.146847	-0.58484	0.558655	0.998273
cyclase	169.048	148.522	189.573	0.346691	0.225379	1.53826	0.123985	0.998273
isoprenyl transferase	169.043	170.223	167.863	-0.02331	0.117761	-0.197943	0.84309	0.998273
MULTISPECIES: rod shape-determining protein	168.886	174.234	163.538	-0.0861331	0.132509	-0.650016	0.515682	0.998273
phosphoesterase	168.726	161.514	175.938	0.122247	0.215807	0.566464	0.571078	0.998273
polyprenyl synthetase family protein	168.172	175.197	161.147	-0.115544	0.199771	-0.578383	0.563006	0.998273
DUF87 domain-containing protein	167.808	159.003	176.613	0.148071	0.216733	0.683197	0.494482	0.998273
K+/H+ antiporter	167.807	184.406	151.209	-0.284957	0.323839	-0.879933	0.378896	0.998273
DNA repair protein RecO	167.713	176.352	159.073	-0.147155	0.204817	-0.718471	0.472467	0.998273
2-hydroxy-acid oxidase	167.252	137.88	196.623	0.508896	0.446442	1.13989	0.254331	0.998273
tyrosine phenol-lyase	167.028	183.114	150.941	-0.280968	0.431573	-0.651032	0.515026	0.998273
peptidase U32	166.722	145.837	187.606	0.359381	0.231108	1.55504	0.119937	0.998273
DJ-1 family protein	166.668	168.572	164.764	-0.0299922	0.183423	-0.163514	0.870114	0.998273
diaminopimelate epimerase	166.245	164.384	168.105	0.0334578	0.162112	0.206386	0.836489	0.998273
N-6 DNA methylase	166.169	197.037	135.301	-0.541021	0.417899	-1.29462	0.19545	0.998273
MULTISPECIES: IS110 family transposase	166.078	169.176	162.981	-0.0560183	0.158696	-0.352992	0.724095	0.998273
V-type ATP synthase subunit A	166.014	157.374	174.655	0.148687	0.181258	0.820309	0.41204	0.998273
surface layer protein	165.937	128.043	203.83	0.672432	0.370494	1.81496	0.0695296	0.998273
6-phosphogluconolactonase	165.774	160.83	170.718	0.0795931	0.18473	0.430862	0.666569	0.998273
D-galactosyl-beta-1-3-N-acetyl-D-hexosamine phosphorylase	165.752	163.404	168.101	0.0408095	0.200474	0.203565	0.838693	0.998273
thiol reductase thioredoxin	165.73	156.836	174.624	0.152966	0.200814	0.761727	0.446223	0.998273
sodium:solute symporter	165.666	146.354	184.978	0.340736	0.175005	1.94701	0.0515338	0.998273
cell wall anchor protein	165.542	167.874	163.211	-0.0445209	0.255847	-0.174014	0.861855	0.998273
iron hydrogenase	165.425	146.655	184.195	0.326785	0.164416	1.98755	0.0468617	0.998273
D-proline reductase (dithiol) protein PrdB	165.249	166.093	164.405	-0.0179119	0.225494	-0.0794342	0.936687	0.998273
shikimate kinase	165.162	175.095	155.229	-0.171185	0.218418	-0.783749	0.433187	0.998273
AMP-dependent synthetase	164.878	124.327	205.429	0.721697	0.285862	2.52463	0.0115819	0.998273
DUF2723 domain-containing protein	164.751	180.214	149.288	-0.270349	0.231756	-1.16652	0.243403	0.998273
FAD-binding protein	164.346	151.017	177.676	0.229481	0.167335	1.37138	0.170256	0.998273
4-(cytidine 5'-diphospho)-2-C-methyl-D-erythritol kinase	164.098	170.315	157.881	-0.104775	0.260154	-0.402741	0.687139	0.998273
C4-dicarboxylate ABC transporter permease	163.955	155.973	171.938	0.139391	0.177299	0.786192	0.431755	0.998273
diguanylate cyclase response regulator	163.587	165.975	161.199	-0.0481823	0.164737	-0.292481	0.769919	0.998273
MULTISPECIES: peptidase S41	162.163	176.728	147.598	-0.258813	0.393336	-0.657996	0.510541	0.998273
mechanosensitive ion channel family protein	161.956	178.767	145.145	-0.301684	0.313409	-0.962589	0.335754	0.998273
acetyl-CoA carboxylase biotin carboxylase subunit	161.495	141.984	181.005	0.349266	0.410205	0.851442	0.394524	0.998273
sodium/proline symporter	161.366	163.334	159.397	-0.0343462	0.285825	-0.120165	0.904352	0.998273
serine hydrolase	161.36	174.99	147.73	-0.243935	0.166626	-1.46396	0.143204	0.998273
electron transport complex protein RnfA	161.23	155.12	167.34	0.107266	0.174451	0.614881	0.538633	0.998273
MULTISPECIES: AcrB/AcrD/AcrF family protein	161.008	161.885	160.131	-0.0148171	0.259761	-0.0570413	0.954512	0.998273
NAD-dependent alcohol dehydrogenase	161.008	147.682	174.334	0.239532	0.402752	0.59474	0.552017	0.998273
30S ribosomal protein S14	160.974	165.558	156.39	-0.0784016	0.217545	-0.360393	0.718553	0.998273
MULTISPECIES: threonine--tRNA ligase	160.831	156.706	164.956	0.0720026	0.17796	0.404601	0.685771	0.998273
DNA repair protein RadA	160.759	138.969	182.548	0.389734	0.199341	1.95512	0.0505694	0.998273
MULTISPECIES: MATE family efflux transporter	160.722	159.5	161.944	0.0193419	0.145098	0.133303	0.893954	0.998273
DUF402 domain-containing protein	160.66	171.764	149.555	-0.197408	0.196371	-1.00528	0.314761	0.998273
MULTISPECIES: acetate kinase	160.288	163.495	157.081	-0.0563732	0.182434	-0.309005	0.757318	0.998273
amylosucrase	160.016	151.479	168.553	0.154477	0.194995	0.792213	0.428237	0.998273
ATP-dependent DNA helicase RecG	159.863	166.384	153.342	-0.110646	0.158135	-0.699692	0.48412	0.998273
altronate oxidoreductase	159.74	175.061	144.42	-0.277964	0.182464	-1.52339	0.127661	0.998273
TrkH family potassium uptake protein	159.596	156.737	162.455	0.0521883	0.271349	0.192329	0.847485	0.998273
cytidine deaminase	159.248	153.07	165.426	0.110013	0.152399	0.721873	0.470373	0.998273
S26 family signal peptidase	158.872	161.415	156.329	-0.0454927	0.223847	-0.203231	0.838954	0.998273
MULTISPECIES: glucosamine-6-phosphate deaminase	158.743	169.833	147.654	-0.199282	0.330779	-0.602461	0.546867	0.998273
zinc ribbon domain-containing protein	158.732	133.867	183.597	0.451578	0.201606	2.2399	0.0250974	0.998273
23S rRNA pseudouridine(1911/1915/1917) synthase	158.598	173.624	143.573	-0.271309	0.296674	-0.914503	0.360452	0.998273
MULTISPECIES: serine--tRNA ligase	158.39	164.717	152.062	-0.116452	0.194791	-0.597831	0.549953	0.998273
D-alanine--poly(phosphoribitol) ligase	158.345	116.308	200.382	0.778214	0.357826	2.17484	0.0296423	0.998273
dTDP-4-dehydrorhamnose 3,5-epimerase	158.325	140.349	176.301	0.328941	0.235503	1.39676	0.162487	0.998273
conjugal transfer protein TraG	158.094	164.551	151.638	-0.117463	0.230254	-0.510148	0.609948	0.998273
tRNA (guanosine(46)-N7)-methyltransferase TrmB	157.998	162.577	153.419	-0.0839068	0.179899	-0.466411	0.640921	0.998273
methyltetrahydrofolate--corrinoid methyltransferase	157.773	194.869	120.677	-0.693832	0.25462	-2.72497	0.00643074	0.998273
DNA alkylation repair protein	157.468	169.044	145.891	-0.209852	0.350361	-0.598958	0.549201	0.998273
bifunctional ADP-dependent NAD(P)H-hydrate dehydratase/NAD(P)H-hydrate epimerase	157.448	156.956	157.939	0.0158034	0.201856	0.0782906	0.937597	0.998273
alanine dehydrogenase	157.298	168.935	145.66	-0.214677	0.420535	-0.510485	0.609712	0.998273
CDP-diacylglycerol--glycerol-3-phosphate 3-phosphatidyltransferase	157.09	158.975	155.205	-0.0346311	0.206916	-0.167367	0.867081	0.998273
replication-associated recombination protein A	156.812	136.798	176.827	0.367719	0.246591	1.49121	0.135906	0.998273
serine/threonine transporter SstT	156.679	149.499	163.859	0.134101	0.248478	0.53969	0.589411	0.998273
bifunctional phosphopantothenoylcysteine decarboxylase/phosphopantothenate--cysteine ligase CoaBC	156.537	141.545	171.53	0.274848	0.186349	1.47491	0.140236	0.998273
cation transporter	155.892	160.917	150.867	-0.092501	0.170864	-0.541371	0.588252	0.998273
energy-coupling factor transporter transmembrane protein EcfT	155.78	154.61	156.95	0.02157	0.281734	0.0765617	0.938972	0.998273
D-lysine 5,6-aminomutase subunit alpha	155.49	148.307	162.673	0.132692	0.275518	0.481609	0.630084	0.998273
MULTISPECIES: recombinase RecB	155.451	168.266	142.636	-0.235362	0.325023	-0.724139	0.46898	0.998273
DUF3786 domain-containing protein	155.412	138.833	171.991	0.311287	0.234436	1.32781	0.18424	0.998273
MULTISPECIES: 5'-nucleotidase protein	155.396	138.501	172.29	0.310175	0.259643	1.19462	0.232235	0.998273
lipid kinase	155.213	158.231	152.195	-0.0576175	0.231845	-0.248517	0.803734	0.998273
MULTISPECIES: NADH-quinone oxidoreductase subunit F	155.208	144.257	166.16	0.197697	0.275228	0.718303	0.472571	0.998273
bifunctional riboflavin kinase/FMN adenylyltransferase	154.923	168.495	141.352	-0.252159	0.380199	-0.663228	0.507185	0.998273
MULTISPECIES: DUF3417 domain-containing protein	154.845	155.731	153.958	-0.016966	0.21458	-0.0790663	0.93698	0.998273
MULTISPECIES: transketolase	154.704	150.508	158.901	0.0772135	0.210443	0.366909	0.713687	0.998273
DUF4179 domain-containing protein	154.32	154.635	154.006	-0.00689304	0.300834	-0.0229131	0.98172	0.998273
translation initiation factor IF-1	154.128	147.865	160.391	0.113055	0.174919	0.646324	0.518069	0.998273
family 31 glucosidase	153.938	94.5749	213.302	1.17006	0.472221	2.47777	0.0132206	0.998273
DeoR/GlpR transcriptional regulator	153.829	156.727	150.932	-0.0554999	0.162555	-0.341423	0.732785	0.998273
serine/threonine protein phosphatase	153.358	145.863	160.853	0.136459	0.141724	0.962851	0.335622	0.998273
Cys-rich peptide radical SAM maturase CcpM	153.066	89.6914	216.44	1.27273	0.607817	2.09394	0.0362656	0.998273
tRNA pseudouridine(55) synthase TruB	153.004	144.352	161.656	0.162348	0.185168	0.876763	0.380615	0.998273
lipopolysaccharide biosynthesis protein RfbH	152.974	142.141	163.806	0.203026	0.340804	0.595725	0.551359	0.998273
S-layer protein	152.933	134.389	171.477	0.347607	0.177302	1.96053	0.0499333	0.998273
4-hydroxy-3-methylbut-2-en-1-yl diphosphate synthase	152.875	143.66	162.089	0.176449	0.114891	1.53578	0.124591	0.998273
Txe/YoeB family addiction module toxin	152.824	161.583	144.065	-0.162395	0.240711	-0.674648	0.499899	0.998273
MULTISPECIES: translation elongation factor Ts	152.704	151.512	153.896	0.0222694	0.18784	0.118555	0.905628	0.998273
pyruvate:ferredoxin (flavodoxin) oxidoreductase, partial	152.34	145.79	158.889	0.11874	0.121776	0.975073	0.329524	0.998273
ChbG/HpnK family deacetylase	152.187	171.211	133.164	-0.360656	0.450059	-0.801353	0.422927	0.998273
WYL domain-containing protein	151.916	137.404	166.427	0.27536	0.207687	1.32584	0.184893	0.998273
DUF4272 domain-containing protein	151.744	178.744	124.744	-0.518399	0.586647	-0.883663	0.376878	0.998273
2-oxoglutarate oxidoreductase	151.6	157.028	146.172	-0.102406	0.274312	-0.37332	0.70891	0.998273
GTP-binding protein YchF	151.513	150.454	152.572	0.0263696	0.187369	0.140736	0.888078	0.998273
sodium-translocating pyrophosphatase	151.476	147.729	155.223	0.0736488	0.278504	0.264445	0.791437	0.998273
DUF5050 domain-containing protein	151.386	156.858	145.913	-0.101173	0.190667	-0.530626	0.595678	0.998273
signal recognition particle-docking protein FtsY	150.888	150.034	151.742	0.0170517	0.215824	0.0790073	0.937027	0.998273
MULTISPECIES: AraC family transcriptional regulator	150.562	155.209	145.915	-0.0942562	0.146023	-0.645488	0.518611	0.998273
pantetheine-phosphate adenylyltransferase	150.229	151.072	149.385	-0.0166808	0.184346	-0.0904864	0.927901	0.998273
endonuclease III	149.865	146.468	153.261	0.0743572	0.154894	0.480052	0.63119	0.998273
histidine phosphatase family protein	149.831	141.853	157.809	0.152612	0.185343	0.823405	0.410278	0.998273
MULTISPECIES: 30S ribosomal protein S9	149.808	152.455	147.16	-0.0467584	0.230925	-0.202484	0.839539	0.998273
protein-(glutamine-N5) methyltransferase, release factor-specific	149.782	160.858	138.706	-0.213501	0.278564	-0.766433	0.443419	0.998273
MULTISPECIES: PTS glucose transporter subunit IIBC	149.731	136.218	163.243	0.260827	0.442643	0.589249	0.555694	0.998273
CDP-glucose 4,6-dehydratase	149.596	147.699	151.493	0.0346429	0.303073	0.114305	0.908996	0.998273
RNA polymerase sporulation sigma factor SigH	149.47	158.767	140.172	-0.176806	0.349999	-0.505162	0.613445	0.998273
MULTISPECIES: phosphoglycerate mutase (2,3-diphosphoglycerate-independent)	149.407	139.701	159.113	0.183502	0.195995	0.936258	0.34914	0.998273
permease	149.078	140.898	157.258	0.160252	0.229159	0.699304	0.484362	0.998273
restriction endonuclease subunit R	149.041	132.431	165.651	0.31897	0.162261	1.96579	0.0493231	0.998273
DUF1294 domain-containing protein	148.992	150.346	147.638	-0.0240045	0.233035	-0.103008	0.917957	0.998273
bifunctional phosphoribosyl-AMP cyclohydrolase/phosphoribosyl-ATP diphosphatase	148.444	130.002	166.886	0.355903	0.254033	1.40101	0.161211	0.998273
MULTISPECIES: NADH-quinone oxidoreductase subunit L	148.413	160.56	136.265	-0.236057	0.299993	-0.786874	0.431355	0.998273
rod shape-determining protein MreD	147.958	135.542	160.374	0.242564	0.263509	0.920516	0.357303	0.998273
adenylosuccinate synthase	147.906	145.688	150.124	0.039035	0.129482	0.30147	0.763056	0.998273
ISL3 family transposase	147.52	124.208	170.832	0.45965	0.479144	0.959313	0.337401	0.998273
GTP pyrophosphokinase	147.033	156.775	137.291	-0.193072	0.16023	-1.20497	0.228217	0.998273
fructose-bisphosphate aldolase	146.799	142.402	151.196	0.0812512	0.169284	0.479968	0.63125	0.998273
TetR family transcriptional regulator	146.61	135.729	157.491	0.217653	0.261586	0.832052	0.405379	0.998273
PEP-CTERM sorting domain-containing protein	146.471	151.659	141.283	-0.100729	0.555449	-0.181347	0.856095	0.998273
ribonuclease E/G	146.045	153.172	138.918	-0.13795	0.144536	-0.954439	0.339861	0.998273
DUF1624 domain-containing protein	145.958	170.107	121.809	-0.481023	0.454903	-1.05742	0.29032	0.998273
FtsH protease activity modulator HflK	145.746	159.002	132.489	-0.264187	0.243438	-1.08523	0.277819	0.998273
heme ABC transporter ATP-binding protein	145.722	150.45	140.993	-0.0944413	0.150281	-0.628433	0.52972	0.998273
rhomboid family intramembrane serine protease	145.716	144.211	147.221	0.0352235	0.131893	0.267062	0.789421	0.998273
transaldolase	145.636	125.326	165.945	0.402086	0.258184	1.55737	0.119383	0.998273
inorganic pyrophosphatase	145.631	140.904	150.358	0.0929746	0.190687	0.487577	0.625849	0.998273
MULTISPECIES: galactokinase	145.571	138.147	152.996	0.146604	0.330093	0.444129	0.65695	0.998273
mucus-binding protein	145.518	192.973	98.0627	-0.976859	0.503514	-1.94008	0.0523697	0.998273
YggS family pyridoxal phosphate-dependent enzyme	145.499	148.925	142.074	-0.0628973	0.211714	-0.297086	0.766401	0.998273
protease modulator HflC	144.895	148.784	141.007	-0.0782974	0.212349	-0.36872	0.712336	0.998273
IS110 family transposase, partial	144.779	112.128	177.431	0.658495	0.25067	2.62694	0.00861566	0.998273
stage III sporulation protein J	144.751	141.227	148.274	0.0704306	0.325707	0.216239	0.828801	0.998273
Fic family protein	144.672	138.34	151.004	0.121542	0.171412	0.709063	0.478285	0.998273
MULTISPECIES: starch synthase	144.639	128.688	160.59	0.314402	0.277253	1.13399	0.256799	0.998273
pseudaminic acid synthase	144.592	155.321	133.863	-0.213377	0.277729	-0.768294	0.442312	0.998273
acetyl-CoA synthetase	144.374	142.359	146.39	0.0367177	0.255003	0.143989	0.885509	0.998273
adenine phosphoribosyltransferase	144.326	131.185	157.466	0.266143	0.184191	1.44493	0.148477	0.998273
tRNA (guanosine(37)-N1)-methyltransferase TrmD	144.178	157.335	131.022	-0.263397	0.301651	-0.873182	0.382564	0.998273
16S rRNA (cytidine(1402)-2'-O)-methyltransferase	144.152	137.984	150.32	0.12571	0.154863	0.811748	0.416936	0.998273
mannose-1-phosphate guanylyltransferase	143.904	137.602	150.206	0.119092	0.182596	0.652214	0.514263	0.998273
3-oxoacyl-ACP synthase	143.517	139.913	147.12	0.0713518	0.162744	0.43843	0.661074	0.998273
MULTISPECIES: 50S ribosomal protein L20	143.514	154.673	132.355	-0.221601	0.206906	-1.07102	0.284159	0.998273
DNA polymerase III, delta' subunit	143.425	150.547	136.303	-0.13988	0.362333	-0.386055	0.699456	0.998273
glutamine synthetase type III	143.285	133.743	152.828	0.196702	0.158565	1.24051	0.214786	0.998273
thiol:disulfide interchange protein	143.155	148.866	137.445	-0.113543	0.330023	-0.344047	0.730811	0.998273
MULTISPECIES: ATP synthase subunit beta	143.099	132.63	153.569	0.206826	0.192382	1.07508	0.282338	0.998273
sodium-independent anion transporter	142.9	145.97	139.831	-0.0599888	0.209299	-0.286617	0.774405	0.998273
DUF1385 domain-containing protein	142.847	134.004	151.689	0.178468	0.295229	0.604507	0.545507	0.998273
hypoxanthine phosphoribosyltransferase	142.468	146.997	137.94	-0.0890577	0.186948	-0.476377	0.633806	0.998273
MULTISPECIES: glutaconyl-CoA decarboxylase subunit alpha	142.455	122.394	162.516	0.409744	0.254749	1.60842	0.107743	0.998273
PTS mannose transporter subunit IID	142.447	172.274	112.619	-0.615415	0.286442	-2.14848	0.0316758	0.998273
sugar ABC transporter permease YjfF	142.41	148.96	135.86	-0.135217	0.251302	-0.538065	0.590532	0.998273
dipicolinic acid synthetase A subunit	142.187	120.455	163.918	0.442867	0.918801	0.482006	0.629802	0.998273
ribonuclease P protein component	142.13	135.854	148.405	0.126349	0.260126	0.485724	0.627163	0.998273
MULTISPECIES: ribonuclease Y	142.057	139.183	144.932	0.0510052	0.148011	0.344603	0.730393	0.998273
RelE/ParE family toxin	142.057	137.536	146.578	0.0902007	0.287467	0.313778	0.75369	0.998273
imidazole glycerol phosphate synthase subunit HisH	141.952	128.341	155.564	0.278939	0.200337	1.39235	0.163817	0.998273
2-oxoglutarate ferredoxin oxidoreductase subunit beta	141.928	149.045	134.811	-0.144761	0.505351	-0.286456	0.774529	0.998273
MULTISPECIES: nucleotidyltransferase	141.72	149.557	133.882	-0.158802	0.29298	-0.542023	0.587803	0.998273
transcriptional regulator NrdR	141.677	137.09	146.264	0.0904998	0.179646	0.503767	0.614425	0.998273
MULTISPECIES: acetyl-CoA synthase subunit delta	141.197	140.655	141.738	0.00513788	0.243935	0.0210625	0.983196	0.998273
MULTISPECIES: 50S ribosomal protein L35	140.97	146.977	134.963	-0.1167	0.226122	-0.516094	0.605789	0.998273
MULTISPECIES: NADH dehydrogenase	140.867	138.852	142.881	0.0399775	0.249296	0.160361	0.872596	0.998273
5-formyltetrahydrofolate cyclo-ligase	140.61	147.616	133.604	-0.14263	0.310061	-0.460007	0.645511	0.998273
DNA-directed RNA polymerase subunit omega	140.516	162.553	118.48	-0.455182	0.368767	-1.23433	0.217079	0.998273
peptidase M23	140.154	139.468	140.839	0.0169892	0.225288	0.0754113	0.939888	0.998273
HicB family protein	140.147	95.6877	184.605	0.946973	0.392175	2.41467	0.0157494	0.998273
insulinase family protein	139.902	148.444	131.36	-0.174958	0.264002	-0.662714	0.507514	0.998273
Hsp20/alpha crystallin family protein	139.865	123.658	156.071	0.334662	0.278948	1.19973	0.230244	0.998273
peptidoglycan-binding protein	139.844	137.947	141.741	0.0443622	0.143643	0.308836	0.757446	0.998273
reverse rubrerythrin, partial	139.745	133.07	146.42	0.13696	0.184469	0.742455	0.457812	0.998273
MULTISPECIES: transposase	139.536	141.327	137.745	-0.0363665	0.251289	-0.14472	0.884932	0.998273
MULTISPECIES: V-type ATP synthase subunit B	138.834	140.813	136.856	-0.0448209	0.21763	-0.20595	0.83683	0.998273
endo-beta-N-acetylglucosaminidase	138.783	154.542	123.025	-0.32448	0.46554	-0.696996	0.485806	0.998273
ISNCY family transposase ISCb1	138.767	169.497	108.038	-0.648627	0.576866	-1.1244	0.260844	0.998273
carbohydrate-binding protein	138.287	136.858	139.716	0.031042	0.27381	0.11337	0.909737	0.998273
membrane protein insertion efficiency factor YidD	138.283	133.339	143.227	0.10339	0.258489	0.399978	0.689173	0.998273
spore germination protein	138.181	132.834	143.528	0.110288	0.26612	0.414428	0.678561	0.998273
cofactor-independent phosphoglycerate mutase	138.112	115.513	160.711	0.475076	0.177451	2.67722	0.00742366	0.998273
MULTISPECIES: 50S ribosomal protein L34	138.103	138.907	137.298	-0.0122466	0.19602	-0.0624762	0.950184	0.998273
flagellar hook capping protein	137.962	139.369	136.554	-0.03159	0.144421	-0.218735	0.826857	0.998273
5-(carboxyamino)imidazole ribonucleotide mutase	137.955	131.745	144.165	0.138675	0.164313	0.843966	0.398688	0.998273
PadR family transcriptional regulator	137.826	129.168	146.484	0.180442	0.233318	0.773375	0.4393	0.998273
MULTISPECIES: six-cysteine peptide SCIFF	137.622	132.81	142.433	0.0967768	0.24713	0.391603	0.695351	0.998273
class I SAM-dependent RNA methyltransferase	137.52	128.122	146.917	0.197417	0.166376	1.18657	0.235398	0.998273
acetyl-CoA decarbonylase	137.411	149.226	125.595	-0.253327	0.284619	-0.890058	0.373435	0.998273
glucose-1-phosphate cytidylyltransferase	137.291	149.384	125.198	-0.256441	0.322523	-0.795109	0.42655	0.998273
butyryl-CoA dehydrogenase	137.252	98.5001	176.004	0.839696	0.536795	1.56428	0.117753	0.998273
ferredoxin-NADP reductase	137.211	130.823	143.6	0.12903	0.193961	0.665239	0.505898	0.998273
UDP-N-acetylenolpyruvoylglucosamine reductase	136.968	135.373	138.562	0.0396367	0.147362	0.268976	0.787948	0.998273
subtype I-B CRISPR-associated endonuclease Cas1	136.894	145.428	128.359	-0.180124	0.830285	-0.216942	0.828253	0.998273
MULTISPECIES: 50S ribosomal protein L19	136.653	137.339	135.968	-0.0129235	0.280337	-0.0460999	0.963231	0.998273
MULTISPECIES: preprotein translocase subunit SecA	136.427	143.022	129.833	-0.139116	0.159452	-0.87246	0.382958	0.998273
pyrroline-5-carboxylate reductase	136.168	129.982	142.353	0.127815	0.168775	0.757307	0.448866	0.998273
MULTISPECIES: ATP synthase subunit A	136.08	135.501	136.659	0.00746642	0.175007	0.0426634	0.96597	0.998273
MULTISPECIES: transcription termination factor Rho	135.944	144.357	127.53	-0.177158	0.294107	-0.602358	0.546936	0.998273
TlyA family rRNA (cytidine-2'-O)-methyltransferase	135.75	133.742	137.758	0.0470006	0.188233	0.249694	0.802824	0.998273
membrane dipeptidase	135.447	137.755	133.139	-0.0457596	0.278827	-0.164115	0.869641	0.998273
Holliday junction resolvase RuvX	135.394	143.425	127.363	-0.164452	0.185281	-0.887584	0.374765	0.998273
ribonucleoside-diphosphate reductase, adenosylcobalamin-dependent	135.309	149.045	121.573	-0.290426	0.217815	-1.33336	0.182413	0.998273
threonine/serine exporter	135.276	143.466	127.087	-0.171722	0.314498	-0.546021	0.585052	0.998273
mucin desulfatase	135.116	136	134.231	-0.0203228	0.1681	-0.120897	0.903773	0.998273
sugar transporter	134.815	147.303	122.328	-0.270812	0.348519	-0.777036	0.437138	0.998273
iron-sulfur protein	134.666	132.867	136.465	0.0395696	0.429414	0.092148	0.92658	0.998273
citrate synthase	134.497	135.031	133.963	-0.018858	0.162507	-0.116045	0.907617	0.998273
MULTISPECIES: anaerobic ribonucleoside-triphosphate reductase	134.216	144.786	123.647	-0.230866	0.208169	-1.10903	0.267418	0.998273
MULTISPECIES: translational GTPase TypA	133.883	148.836	118.929	-0.320439	0.259264	-1.23596	0.216475	0.998273
chemotaxis protein CheD	133.869	112.382	155.356	0.46505	0.262875	1.76909	0.0768785	0.998273
galactitol-1-phosphate 5-dehydrogenase	133.679	141.969	125.389	-0.180312	0.224342	-0.803738	0.421548	0.998273
DUF4364 domain-containing protein	133.541	128.508	138.575	0.108712	0.265522	0.409427	0.682226	0.998273
MULTISPECIES: translation initiation factor IF-3	133.381	125.175	141.586	0.176983	0.188597	0.938422	0.348028	0.998273
MULTISPECIES: F0F1 ATP synthase subunit beta	133.102	136.213	129.991	-0.0686117	0.248866	-0.275697	0.782781	0.998273
benzoyl-CoA reductase subunit D	133.054	126.735	139.374	0.139206	0.378142	0.368133	0.712774	0.998273
MULTISPECIES: ATP synthase subunit alpha	133.043	118.452	147.634	0.311484	0.169633	1.83622	0.0663251	0.998273
phosphate acyltransferase PlsX	132.96	133.315	132.605	-0.00723565	0.199204	-0.0363228	0.971025	0.998273
peptidase C69	132.904	130.361	135.447	0.0528268	0.21776	0.242592	0.808321	0.998273
DUF1080 domain-containing protein	132.801	130.543	135.059	0.0505575	0.38231	0.132242	0.894793	0.998273
tRNA(Ile)-lysidine synthetase	132.733	126.763	138.704	0.130113	0.274726	0.473611	0.635778	0.998273
3-phosphoserine/phosphohydroxythreonine aminotransferase	132.549	116.327	148.772	0.352735	0.2099	1.68049	0.0928613	0.998273
glycine cleavage system protein H	132.498	119.547	145.448	0.280802	0.297576	0.94363	0.345359	0.998273
glutamate synthase subunit beta	132.43	115.475	149.385	0.369516	0.301204	1.22679	0.2199	0.998273
phospho-N-acetylmuramoyl-pentapeptide-transferase	132.423	110.905	153.94	0.466282	0.214218	2.17667	0.0295053	0.998273
NADH-dependent alcohol dehydrogenase	132.051	122.019	142.082	0.209818	0.153973	1.36269	0.17298	0.998273
MULTISPECIES: V-type ATP synthase subunit I	131.98	120.407	143.553	0.248381	0.24226	1.02527	0.305237	0.998273
MULTISPECIES: formate--tetrahydrofolate ligase	131.767	128.988	134.546	0.0549653	0.196328	0.279967	0.779503	0.998273
NUDIX hydrolase	131.747	124.215	139.279	0.161858	0.189328	0.854908	0.392602	0.998273
cadmium-translocating P-type ATPase	131.654	116.745	146.563	0.3296	0.215614	1.52866	0.126348	0.998273
hydrogenase	131.542	124.966	138.118	0.145622	0.196799	0.739954	0.459328	0.998273
TRAP transporter small permease	131.485	133.973	128.998	-0.0554889	0.194014	-0.286005	0.774874	0.998273
MULTISPECIES: 30S ribosomal protein S6	131.219	145.635	116.803	-0.313461	0.248948	-1.25914	0.207978	0.998273
MULTISPECIES: fumarate hydratase	131.097	131.995	130.199	-0.0202388	0.298202	-0.0678694	0.94589	0.998273
sugar hydrolase	131.025	114.473	147.576	0.3673	0.46264	0.793922	0.427241	0.998273
leucyl aminopeptidase	130.949	119.866	142.031	0.24081	0.17537	1.37315	0.169705	0.998273
NupC family nucleoside transporter	130.929	136.082	125.775	-0.107403	0.305749	-0.351278	0.72538	0.998273
TnpV protein	130.661	133.732	127.589	-0.0650497	0.215321	-0.302105	0.762572	0.998273
glutamate racemase	130.445	124.078	136.812	0.136339	0.183317	0.743731	0.457039	0.998273
SpoIVB peptidase	130.172	135.943	124.4	-0.12696	0.342493	-0.370693	0.710866	0.998273
uridine phosphorylase	130.054	126.526	133.582	0.0828943	0.258116	0.321151	0.748096	0.998273
phosphatidate cytidylyltransferase	129.893	127.165	132.622	0.0619586	0.144339	0.429256	0.667737	0.998273
propanediol utilization protein	129.764	127.071	132.456	0.0638541	0.177025	0.360707	0.718318	0.998273
glutamate 5-kinase	129.159	135.797	122.521	-0.146477	0.164999	-0.887744	0.374679	0.998273
MULTISPECIES: SusD/RagB family nutrient-binding outer membrane lipoprotein	129.003	141.29	116.717	-0.272194	0.424672	-0.64095	0.521555	0.998273
MULTISPECIES: sugar ABC transporter	128.582	112.472	144.692	0.357763	0.328335	1.08963	0.275877	0.998273
GlsB/YeaQ/YmgE family stress response membrane protein	128.444	157.3	99.5877	-0.658824	0.476983	-1.38123	0.167208	0.998273
propanediol dehydratase large subunit	128.408	114.761	142.054	0.308352	0.295496	1.04351	0.296714	0.998273
acyl-protein synthetase	128.389	134.638	122.14	-0.13999	0.333205	-0.420132	0.674389	0.998273
BAX inhibitor (BI)-1/YccA family protein	128.217	127.002	129.431	0.0236543	0.135295	0.174835	0.861209	0.998273
50S ribosomal protein L11 methyltransferase	128.138	125.181	131.095	0.0708527	0.151649	0.467215	0.640346	0.998273
carboxylesterase/lipase family protein	127.827	114.271	141.384	0.304729	0.43765	0.696283	0.486251	0.998273
MULTISPECIES: uroporphyrinogen decarboxylase	127.46	148.741	106.178	-0.48303	0.366576	-1.31768	0.187611	0.998273
rhamnulokinase	127.435	124.909	129.961	0.0537169	0.247679	0.216881	0.828301	0.998273
S-ribosylhomocysteine lyase	127.38	125.825	128.935	0.0390055	0.189513	0.20582	0.836932	0.998273
DNA methyltransferase	127.24	129.684	124.797	-0.0509278	0.194375	-0.262008	0.793315	0.998273
xylanase	126.437	113.45	139.425	0.308075	0.178908	1.72198	0.0850737	0.998273
YfcC family protein	126.24	117.454	135.026	0.206615	0.227282	0.909071	0.363313	0.998273
macrolide ABC transporter ATP-binding protein	125.904	157.82	93.9876	-0.746564	0.437906	-1.70485	0.0882221	0.998273
elongation factor Tu, partial	125.574	127.734	123.414	-0.0463236	0.213237	-0.217241	0.828021	0.998273
2-oxoacid:acceptor oxidoreductase subunit alpha	124.617	137.859	111.376	-0.304324	0.312469	-0.973934	0.330089	0.998273
MULTISPECIES: zinc-binding protein	124.416	122.612	126.22	0.0366073	0.206106	0.177614	0.859026	0.998273
MULTISPECIES: peptide ABC transporter ATP-binding protein	124.401	115.954	132.848	0.190278	0.17932	1.06111	0.288639	0.998273
5'-methylthioadenosine/S-adenosylhomocysteine nucleosidase	124.201	130.883	117.518	-0.150238	0.236996	-0.633925	0.52613	0.998273
uroporphyrinogen decarboxylase (URO-D)	124.065	119.157	128.972	0.11397	0.291997	0.390312	0.696306	0.998273
flavin reductase family protein	123.89	127.033	120.747	-0.07639	0.139232	-0.548652	0.583244	0.998273
DUF4253 domain-containing protein	123.862	140.924	106.799	-0.39855	0.417365	-0.95492	0.339618	0.998273
bifunctional chorismate mutase/prephenate dehydratase	123.814	119.139	128.488	0.117288	0.194739	0.602284	0.546985	0.998273
aldehyde ferredoxin oxidoreductase	123.755	146.189	101.322	-0.525714	0.320337	-1.64113	0.10077	0.998273
alpha-1,2-fucosyltransferase	123.615	124.727	122.503	-0.0252069	0.287094	-0.0878002	0.930035	0.998273
peptide deformylase	123.538	127.271	119.805	-0.0877024	0.201461	-0.435333	0.663321	0.998273
MULTISPECIES: glutamine synthetase	123.335	127.615	119.054	-0.0999647	0.371437	-0.269129	0.78783	0.998273
TIGR00268 family protein	123.131	130.738	115.525	-0.177484	0.216133	-0.821181	0.411543	0.998273
SsrA-binding protein	122.932	116.344	129.519	0.1515	0.204054	0.742449	0.457815	0.998273
MULTISPECIES: electron transfer flavoprotein subunit beta	122.379	108.904	135.854	0.314097	0.237185	1.32427	0.185414	0.998273
V-type ATP synthase subunit F	122.069	111.422	132.717	0.248539	0.153112	1.62325	0.104535	0.998273
nitroreductase	121.911	129.264	114.559	-0.167785	0.170588	-0.983565	0.325329	0.998273
Na+-transporting NADH:ubiquinone oxidoreductase subunit D	121.754	109.619	133.889	0.285019	0.191127	1.49125	0.135896	0.998273
MULTISPECIES: nucleoside-diphosphate kinase	121.582	131.624	111.541	-0.237423	0.397474	-0.59733	0.550287	0.998273
multiple sugar transport system substrate-binding protein	121.444	44.3547	198.533	2.16374	1.03217	2.0963	0.0360556	0.998273
acyl-phosphate glycerol 3-phosphate acyltransferase	121.412	128.308	114.516	-0.160281	0.164184	-0.976228	0.328951	0.998273
chromate transporter	121.332	124.604	118.061	-0.0740849	0.171467	-0.432064	0.665695	0.998273
MULTISPECIES: acyltransferase	121.106	139.889	102.324	-0.447917	0.316053	-1.41722	0.156419	0.998273
DUF1349 domain-containing protein	121.005	131.266	110.743	-0.242667	0.297322	-0.816177	0.414399	0.998273
MULTISPECIES: TolC family protein	120.989	123.08	118.897	-0.0510212	0.289421	-0.176287	0.860068	0.998273
MULTISPECIES: diguanylate phosphodiesterase	120.539	116.758	124.32	0.0817936	0.208062	0.393122	0.694229	0.998273
tRNA (adenosine(37)-N6)-dimethylallyltransferase MiaA	120.22	115.749	124.69	0.106132	0.145255	0.730656	0.464989	0.998273
NfeD family protein	119.462	121.801	117.124	-0.0572351	0.178663	-0.320352	0.748702	0.998273
spore coat protein JC	119.39	98.7879	139.993	0.498774	0.538329	0.926522	0.354175	0.998273
DUF349 domain-containing protein	119.369	123.883	114.856	-0.106368	0.326284	-0.326	0.744424	0.998273
diacylglycerol kinase	119.323	119.472	119.173	-0.00771901	0.145664	-0.0529918	0.957738	0.998273
FadR family transcriptional regulator	119.201	119.781	118.62	-0.014179	0.229171	-0.0618708	0.950666	0.998273
lactate permease	119.144	94.0165	144.271	0.611712	0.418675	1.46107	0.143997	0.998273
tetratricopeptide repeat protein	119.109	124.696	113.523	-0.124018	0.147928	-0.838364	0.401826	0.998273
LicD family protein	119.043	116.13	121.956	0.067989	0.284746	0.23877	0.811284	0.998273
NADH-quinone oxidoreductase subunit L	118.599	115.819	121.378	0.0701121	0.218458	0.320941	0.748255	0.998273
adenine deaminase	117.722	115.798	119.646	0.0425104	0.240294	0.17691	0.859579	0.998273
MULTISPECIES: adenylate kinase	117.712	110.332	125.091	0.178194	0.215554	0.826682	0.408418	0.998273
glycosyl hydrolase family 31	117.506	136.505	98.5071	-0.471224	0.33061	-1.42532	0.154065	0.998273
MULTISPECIES: aquaporin family protein	117.449	113.714	121.183	0.0915236	0.441187	0.207448	0.83566	0.998273
V-type ATP synthase subunit C	117.339	110.264	124.414	0.175175	0.176982	0.989787	0.322278	0.998273
peptidase M3	117.212	116.634	117.789	0.0143104	0.398619	0.0358999	0.971362	0.998273
type IV pili twitching motility protein PilT	117.188	112.762	121.613	0.106226	0.257981	0.411758	0.680517	0.998273
Lrp/AsnC family transcriptional regulator	117.124	114.069	120.178	0.0735688	0.208628	0.352631	0.724365	0.998273
aldehyde oxidoreductase	116.966	115.174	118.758	0.0494762	0.519758	0.095191	0.924163	0.998273
MULTISPECIES: methyl-accepting chemotaxis protein	116.918	113.077	120.759	0.0888412	0.258839	0.34323	0.731426	0.998273
tyrosine recombinase XerC	116.843	128.532	105.154	-0.285975	0.246948	-1.15804	0.246849	0.998273
bifunctional ornithine acetyltransferase/N-acetylglutamate synthase	116.81	116.173	117.447	0.0130348	0.219894	0.0592774	0.952731	0.998273
phosphoribosylformimino-5-aminoimidazole carboxamide ribotide isomerase	116.749	122.738	110.761	-0.146944	0.224982	-0.653136	0.513669	0.998273
MULTISPECIES: aminoglycoside phosphotransferase	116.721	103.604	129.839	0.31964	0.253869	1.25907	0.208004	0.998273
MULTISPECIES: RNA polymerase sigma factor RpoD	116.659	118.41	114.907	-0.0398125	0.17336	-0.229653	0.818362	0.998273
MULTISPECIES: ROK family protein	116.617	118.784	114.45	-0.051442	0.351841	-0.146208	0.883757	0.998273
tripartite tricarboxylate transporter substrate binding protein	116.606	118.617	114.595	-0.0516067	0.18237	-0.282979	0.777193	0.998273
NAD(P)-dependent glycerol-3-phosphate dehydrogenase	116.555	114.611	118.499	0.0520293	0.214072	0.243046	0.807969	0.998273
CoA transferase subunit A	116.468	108.691	124.246	0.191221	0.151205	1.26465	0.205998	0.998273
IS5 family transposase	116.155	107.046	125.264	0.226953	0.215972	1.05084	0.293331	0.998273
glycerophosphodiester phosphodiesterase	116.039	104.105	127.973	0.292786	0.227965	1.28435	0.19902	0.998273
MULTISPECIES: Uma2 family endonuclease	115.952	132.321	99.5837	-0.40856	0.352283	-1.15975	0.246151	0.998273
glutamate dehydrogenase, partial	115.893	119.493	112.292	-0.0926248	0.228371	-0.405588	0.685045	0.998273
MULTISPECIES: GGGtGRT protein	115.892	117.167	114.617	-0.0410686	0.139325	-0.294769	0.76817	0.998273
tRNA (uridine(34)/cytosine(34)/5-carboxymethylaminomethyluridine(34)-2'-O)-methyltransferase TrmL	115.672	101.565	129.78	0.352194	0.270426	1.30237	0.19279	0.998273
long-chain fatty acid--CoA ligase	115.665	115.375	115.956	0.010636	0.208992	0.050892	0.959412	0.998273
metal-independent alpha-mannosidase	115.39	102.834	127.947	0.31599	0.359115	0.879915	0.378905	0.998273
electron transport complex, rnfabcdge type, B subunit	115.324	106.322	124.327	0.230853	0.18105	1.27508	0.202282	0.998273
carboxylase	115.158	124.345	105.971	-0.230113	0.547129	-0.420582	0.67406	0.998273
MULTISPECIES: DUF349 domain-containing protein	115.129	117.433	112.826	-0.0587098	0.330448	-0.177667	0.858985	0.998273
MULTISPECIES: ribose-phosphate pyrophosphokinase	115.123	124.207	106.039	-0.224744	0.257206	-0.873788	0.382234	0.998273
MULTISPECIES: cysteine--tRNA ligase	115.015	119.389	110.641	-0.110617	0.243418	-0.454432	0.649518	0.998273
DUF819 domain-containing protein	114.972	112.574	117.369	0.0603846	0.260949	0.231404	0.817001	0.998273
glycoside hydrolase family 1 protein	114.869	118.944	110.795	-0.0976718	0.178315	-0.54775	0.583864	0.998273
acyl	114.814	116.104	113.525	-0.0308065	0.240267	-0.128218	0.897977	0.998273
YIP1 family protein	114.639	120.204	109.075	-0.139464	0.339076	-0.411304	0.68085	0.998273
adenylyl-sulfate kinase	114.628	105.687	123.568	0.225345	0.298021	0.756138	0.449567	0.998273
undecaprenyldiphospho-muramoylpentapeptide beta-N-acetylglucosaminyltransferase	114.61	104.748	124.472	0.247269	0.148537	1.6647	0.0959733	0.998273
NADH dehydrogenase subunit D	114.468	124.349	104.587	-0.24961	0.28138	-0.887092	0.375029	0.998273
MULTISPECIES: 50S ribosomal protein L27	114.361	108.888	119.834	0.141998	0.226092	0.628055	0.529968	0.998273
4-hydroxy-2-oxovalerate aldolase	114.255	111.036	117.474	0.0843664	0.466044	0.181027	0.856347	0.998273
twitching motility protein PilT	114.171	112.58	115.762	0.0332018	0.152708	0.217421	0.82788	0.998273
deoxyribonuclease IV	113.966	104.336	123.595	0.24797	0.177011	1.40087	0.161252	0.998273
MULTISPECIES: phosphoserine transaminase	113.859	131.386	96.3309	-0.446749	0.484654	-0.921789	0.356638	0.998273
DUF4173 domain-containing protein	113.839	115.792	111.886	-0.0444563	0.273046	-0.162816	0.870663	0.998273
uroporphyrinogen-III synthase	113.668	135.559	91.7762	-0.5594	0.23766	-2.35378	0.0185835	0.998273
DNA helicase PcrA	113.501	111.244	115.757	0.052466	0.208699	0.251395	0.801508	0.998273
aromatic amino acid aminotransferase	113.457	103.731	123.184	0.24477	0.227264	1.07703	0.281467	0.998273
ferritin	113.123	109.393	116.853	0.107222	0.16005	0.669931	0.502902	0.998273
MULTISPECIES: 2-oxoacid:acceptor oxidoreductase subunit alpha	113.048	120.575	105.52	-0.190965	0.305372	-0.62535	0.531741	0.998273
electron transport complex, rnfabcdge type, G subunit	113.046	101.69	124.401	0.294404	0.21885	1.34523	0.17855	0.998273
SMI1/KNR4 family protein	112.965	89.9557	135.975	0.593172	0.407969	1.45396	0.145957	0.998273
MULTISPECIES: integration host factor subunit beta	112.924	127.966	97.8826	-0.381506	0.26136	-1.4597	0.144374	0.998273
MULTISPECIES: phosphoglucosamine mutase	112.916	115.263	110.568	-0.0602293	0.200666	-0.300147	0.764065	0.998273
glycoside hydrolase family 2, partial	112.813	124.972	100.654	-0.312653	0.530694	-0.589139	0.555768	0.998273
oligopeptide ABC transporter substrate-binding protein	112.795	120.328	105.262	-0.194333	0.367727	-0.52847	0.597173	0.998273
DUF1934 domain-containing protein	112.056	115.198	108.913	-0.0802731	0.204539	-0.392459	0.694719	0.998273
N-acetylglucosaminyltransferase	112.04	123.162	100.919	-0.289178	0.369036	-0.783605	0.433272	0.998273
MULTISPECIES: ATP-dependent Clp protease proteolytic subunit	111.743	109.012	114.474	0.0688532	0.208444	0.33032	0.741158	0.998273
TIGR00374 family protein	111.496	131.91	91.0818	-0.532103	0.327847	-1.62302	0.104585	0.998273
DUF512 domain-containing protein	111.4	107.26	115.541	0.116919	0.172255	0.678751	0.497296	0.998273
nucleoside kinase	111.279	106.261	116.298	0.124144	0.189337	0.655677	0.512032	0.998273
bifunctional biotin-	111.155	106.543	115.768	0.12085	0.178467	0.677155	0.498308	0.998273
phosphoglycerate transporter	111.097	99.5186	122.675	0.302049	0.23324	1.29501	0.195316	0.998273
DUF4956 domain-containing protein	110.981	114.58	107.382	-0.0928582	0.300014	-0.309512	0.756932	0.998273
ribosome silencing factor RsfS	110.935	111.961	109.908	-0.0266021	0.224981	-0.118242	0.905876	0.998273
2-dehydro-3-deoxy-phosphogluconate aldolase	110.562	116.344	104.78	-0.152911	0.245433	-0.623024	0.533269	0.998273
bifunctional phosphoserine phosphatase/homoserine phosphotransferase ThrH	110.261	107.049	113.473	0.0814585	0.370931	0.219606	0.826178	0.998273
oxaloacetate decarboxylase, alpha subunit	110.214	101.953	118.476	0.220677	0.244241	0.903521	0.366249	0.998273
peptidase M20	110.118	111.924	108.312	-0.0461942	0.239424	-0.192939	0.847007	0.998273
acetolactate synthase	110.009	124.925	145.281	-0.400549	0.270469	-1.48094	0.138622	0.998273
MULTISPECIES: chromosomal replication initiation protein DnaA	109.969	110.305	109.632	-0.00901177	0.163836	-0.0550049	0.956135	0.998273
50S ribosomal protein L25	109.736	115.292	104.18	-0.144125	0.286829	-0.502478	0.615331	0.998273
MULTISPECIES: type IIA DNA topoisomerase subunit B	109.649	109.302	109.997	0.00645239	0.184125	0.0350436	0.972045	0.998273
heterodisulfide reductase subunit A	109.601	99.0949	120.108	0.272218	0.298943	0.9106	0.362506	0.998273
phosphate acyltransferase	109.423	113.268	105.577	-0.100439	0.212317	-0.47306	0.636171	0.998273
urease subunit alpha	108.968	110.874	107.062	-0.0581887	0.236845	-0.245683	0.805928	0.998273
PTS galactitol transporter subunit IIC	108.891	120.675	97.1071	-0.318875	0.188426	-1.69231	0.0905876	0.998273
cupin domain-containing protein	108.859	105.131	112.587	0.0907365	0.198502	0.457106	0.647595	0.998273
tRNA dihydrouridine synthase DusB	108.664	98.515	118.813	0.270722	0.208865	1.29615	0.194922	0.998273
acetaldehyde dehydrogenase (acetylating)	108.343	102.955	113.731	0.136119	0.325297	0.418445	0.675622	0.998273
ribosome biogenesis GTPase YlqF	108.333	103.848	112.818	0.12169	0.239552	0.507992	0.611459	0.998273
thymidylate synthase	108.326	109.107	107.545	-0.0260346	0.139837	-0.186178	0.852305	0.998273
mannose-6-phosphate isomerase	107.992	116.962	99.0213	-0.24048	0.195612	-1.22937	0.218932	0.998273
type II and III secretion system protein	107.914	117.151	98.6775	-0.245934	0.559456	-0.439596	0.66023	0.998273
LytTR family transcriptional regulator	107.824	105.889	109.759	0.0505646	0.202267	0.249989	0.802596	0.998273
MULTISPECIES: ribosomal subunit interface protein	107.483	104.716	110.251	0.0753106	0.444732	0.169339	0.86553	0.998273
kinase	107.298	118.366	96.2288	-0.285613	0.151547	-1.88465	0.0594774	0.998273
GtrA family protein	106.521	121.629	91.4141	-0.410538	0.280607	-1.46303	0.143458	0.998273
butyryl-CoA--acetate CoA-transferase	106.436	86.491	126.381	0.551415	0.414411	1.3306	0.183321	0.998273
MULTISPECIES: F0F1 ATP synthase subunit alpha	106.408	98.0377	114.779	0.226654	0.239192	0.947583	0.343342	0.998273
cob(I)yrinic acid a,c-diamide adenosyltransferase	106.335	81.1967	131.473	0.693465	0.379388	1.82785	0.067572	0.998273
PTS glucose transporter subunit IIB	105.923	103.975	107.871	0.0481418	0.329248	0.146217	0.88375	0.998273
competence/damage-inducible protein A	105.92	94.0196	117.821	0.32562	0.19311	1.68619	0.0917587	0.998273
MULTISPECIES: alpha-mannosidase	105.83	110.183	101.478	-0.114982	0.39437	-0.291558	0.770625	0.998273
peptidase M24	105.82	101.1	110.54	0.127326	0.230361	0.552726	0.580451	0.998273
indolepyruvate ferredoxin oxidoreductase	105.659	114.204	97.1138	-0.233519	0.614133	-0.380241	0.703766	0.998273
PIG-L family deacetylase	105.459	111.342	99.5762	-0.159832	0.334253	-0.478175	0.632525	0.998273
L-threonine 3-dehydrogenase	105.448	99.9013	110.994	0.15279	0.331276	0.461215	0.644644	0.998273
ribonuclease HII	105.389	99.1409	111.636	0.173116	0.186676	0.927362	0.353738	0.998273
bifunctional 3,4-dihydroxy-2-butanone-4-phosphate synthase/GTP cyclohydrolase II	105.35	95.078	115.622	0.282752	0.246397	1.14754	0.251157	0.998273
AbrB/MazE/SpoVT family DNA-binding domain-containing protein	105.2	111.494	98.9062	-0.176753	0.1864	-0.948245	0.343005	0.998273
MULTISPECIES: sugar kinase	105.167	113.769	96.5644	-0.243505	0.192167	-1.26715	0.205102	0.998273
hydrophobe/amphiphile efflux-1 family RND transporter	105.08	111.932	98.2268	-0.185782	0.266274	-0.697711	0.485358	0.998273
lactate utilization protein	105.05	105.638	104.462	-0.0259033	0.164503	-0.157464	0.874879	0.998273
PEGA domain-containing protein	104.913	100.942	108.885	0.110912	0.17645	0.628576	0.529627	0.998273
ComEC family competence protein	104.753	112.654	96.8523	-0.215582	0.369576	-0.583322	0.559676	0.998273
nucleoside-diphosphate kinase	104.726	113.372	96.0812	-0.238043	0.366808	-0.648959	0.516365	0.998273
ATP phosphoribosyltransferase	104.55	97.9129	111.186	0.185306	0.212515	0.871967	0.383227	0.998273
DUF5114 domain-containing protein	104.538	114.96	94.1161	-0.289609	0.464545	-0.623424	0.533006	0.998273
exodeoxyribonuclease III	104.374	111.483	97.2647	-0.195336	0.195224	-1.00057	0.317034	0.998273
23S rRNA (-C5)-methyltransferase	104.195	101.332	107.058	0.0811456	0.357114	0.227226	0.820248	0.998273
beta-hexosaminidase	103.959	100.803	107.116	0.0921877	0.367205	0.251052	0.801774	0.998273
MULTISPECIES: SPFH/Band 7/PHB domain protein	103.739	99.4795	107.999	0.118513	0.313019	0.378613	0.704976	0.998273
X-X-X-Leu-X-X-Gly heptad repeat protein	103.734	97.793	109.676	0.157647	0.191991	0.821119	0.411579	0.998273
DNA helicase	103.541	107.74	99.342	-0.114786	0.212228	-0.540862	0.588603	0.998273
glycine dehydrogenase	103.532	105.963	101.102	-0.0671774	0.44842	-0.149809	0.880915	0.998273
spermidine/putrescine ABC transporter permease	103.457	101.627	105.287	0.0441364	0.228635	0.193043	0.846925	0.998273
EpsG family protein	103.222	104.975	101.468	-0.0477718	0.271651	-0.175857	0.860406	0.998273
MULTISPECIES: NADH-quinone oxidoreductase subunit N	103.206	107.612	98.7997	-0.123429	0.262223	-0.470705	0.637851	0.998273
ATP-dependent 6-phosphofructokinase	103.16	117.277	89.0427	-0.398921	0.288937	-1.38065	0.167386	0.998273
MULTISPECIES: DNA polymerase III subunit beta	102.93	100.199	105.662	0.078492	0.241421	0.325125	0.745086	0.998273
phosphohydrolase	102.926	107.102	98.7509	-0.117768	0.210579	-0.559258	0.575986	0.998273
bifunctional tRNA (adenosine(37)-N6)-threonylcarbamoyltransferase complex dimerization subunit type 1 TsaB/ribosomal protein alanine acetyltransferase RimI	102.891	122.523	83.2599	-0.555338	0.402313	-1.38036	0.167475	0.998273
L-erythro-3,5-diaminohexanoate dehydrogenase	102.882	107.62	98.1447	-0.131485	0.295906	-0.444347	0.656792	0.998273
ribitol-5-phosphate dehydrogenase	102.732	118.748	86.7155	-0.453569	0.522055	-0.868813	0.384949	0.998273
tRNA threonylcarbamoyladenosine dehydratase	102.581	101.079	104.083	0.0443863	0.178688	0.248401	0.803824	0.998273
MULTISPECIES: RNA polymerase subunit sigma	102.528	107.248	97.8082	-0.12977	0.323995	-0.40053	0.688766	0.998273
phage/plasmid primase P4 family domain-containing protein	102.491	89.431	115.551	0.367993	0.451822	0.814464	0.415379	0.998273
IS30 family transposase	102.326	107.122	97.5297	-0.140757	0.264882	-0.531395	0.595145	0.998273
DUF1700 domain-containing protein	102.151	102.023	102.28	0.0077644	0.264056	0.0294044	0.976542	0.998273
EamA/RhaT family transporter	102.067	93.1573	110.977	0.242789	0.325589	0.745692	0.455853	0.998273
MULTISPECIES: UDP-glucose 4-epimerase	101.995	104.594	99.3969	-0.0682182	0.233641	-0.291979	0.770302	0.998273
fimbrial protein	101.605	109.866	93.3442	-0.234545	0.256219	-0.915409	0.359977	0.998273
MULTISPECIES: alpha-glucosidase	101.451	100.531	102.372	0.0279892	0.335212	0.0834971	0.933456	0.998273
oligopeptide transporter, OPT family	101.38	86.2589	116.501	0.437874	0.357525	1.22474	0.220675	0.998273
ATP synthase F1 subunit delta	101.126	87.9682	114.283	0.365841	0.178351	2.05124	0.0402435	0.998273
glycoside hydrolase family 18	101.121	108.184	94.0589	-0.199623	0.747287	-0.26713	0.789369	0.998273
DUF3160 domain-containing protein	100.498	113.373	87.6227	-0.370861	0.525059	-0.706322	0.479988	0.998273
L-aspartate oxidase	100.466	85.7119	115.22	0.431655	0.191287	2.25658	0.0240341	0.998273
HlyD family secretion protein	100.384	96.2583	104.51	0.112279	0.2059	0.545308	0.585542	0.998273
UDP-glucose/GDP-mannose dehydrogenase family protein	100.296	94.9515	105.641	0.153793	0.194999	0.788683	0.430297	0.998273
TSCPD domain-containing protein	100.287	104.172	96.4019	-0.100332	0.195336	-0.513639	0.607505	0.998273
MULTISPECIES: HPr family phosphocarrier protein	100.245	104.609	95.881	-0.128899	0.225165	-0.572464	0.567008	0.998273
1A family penicillin-binding protein	100.24	91.7815	108.699	0.243691	0.219591	1.10975	0.267106	0.998273
Holliday junction resolvase RecU	100.141	99.3563	100.927	0.0239627	0.218432	0.109704	0.912644	0.998273
IS200/IS605 family transposase, partial	99.6566	101.05	98.2634	-0.0375381	0.346234	-0.108418	0.913664	0.998273
isopentenyl-diphosphate delta-isomerase	99.5185	91.8292	107.208	0.217907	0.248249	0.877774	0.380066	0.998273
integration host factor subunit beta	99.4324	112.747	86.1174	-0.386708	0.219173	-1.7644	0.0776652	0.998273
flavocytochrome C	99.324	98.6923	99.9558	0.0135021	0.335838	0.0402043	0.96793	0.998273
RNA polymerase sporulation sigma factor SigG	99.0327	72.3924	125.673	0.794312	0.421048	1.88651	0.0592261	0.998273
cation-translocating P-type ATPase	98.9928	103.035	94.9511	-0.115446	0.177826	-0.64921	0.516203	0.998273
flagellar basal body rod protein FlgG	98.9666	95.9132	102.02	0.0818799	0.212957	0.38449	0.700616	0.998273
MULTISPECIES: outer membrane protein assembly factor BamA	98.9592	103.038	94.8806	-0.118228	0.212424	-0.556565	0.577824	0.998273
sugar (glycoside-pentoside-hexuronide) transporter	98.9501	104.757	93.1429	-0.166925	0.770011	-0.216783	0.828377	0.998273
pyroglutamyl-peptidase I	98.9487	87.531	110.366	0.328085	0.266278	1.23211	0.217906	0.998273
MULTISPECIES: fucose isomerase	98.9385	95.5946	102.282	0.091413	0.212355	0.430473	0.666852	0.998273
rhodanese-like domain-containing protein	98.8527	110.672	87.0334	-0.348866	0.29154	-1.19663	0.231451	0.998273
peroxiredoxin	98.7147	122.691	74.7382	-0.713198	0.328895	-2.16847	0.030123	0.998273
MULTISPECIES: NADH dehydrogenase subunit D	98.6928	103.495	93.8905	-0.141637	0.245127	-0.577811	0.563392	0.998273
S-adenosylmethionine:tRNA ribosyltransferase-isomerase	98.6564	94.9687	102.344	0.111341	0.286328	0.388857	0.697382	0.998273
cytochrome b	98.6152	131.669	65.5617	-1.00729	0.605576	-1.66335	0.0962422	0.998273
MULTISPECIES: serine hydroxymethyltransferase	98.5793	96.6637	100.495	0.0575595	0.235415	0.244502	0.806842	0.998273
pyruvate carboxylase	98.4732	81.2977	115.649	0.505725	0.308516	1.63922	0.101168	0.998273
MULTISPECIES: DUF965 domain-containing protein	98.4578	94.9655	101.95	0.0979536	0.231821	0.42254	0.672631	0.998273
DUF4422 domain-containing protein	98.4263	98.5384	98.3141	-0.00631475	0.294747	-0.0214243	0.982907	0.998273
MULTISPECIES: isoleucine--tRNA ligase	98.3847	101.315	95.4547	-0.0833185	0.158746	-0.524852	0.599686	0.998273
glycine cleavage system protein T	98.1398	102.829	93.4511	-0.137569	0.434092	-0.316912	0.751311	0.998273
MULTISPECIES: membrane protein	98.0973	106.461	89.7332	-0.241527	0.277753	-0.869576	0.384532	0.998273
delta-lactam-biosynthetic de-N-acetylase	97.9717	84.0473	111.896	0.405901	0.275038	1.4758	0.139998	0.998273
ImmA/IrrE family metallo-endopeptidase	97.9489	101.089	94.8085	-0.0896188	0.208734	-0.429345	0.667672	0.998273
UDP-glucose--hexose-1-phosphate uridylyltransferase	97.8636	90.0971	105.63	0.236934	0.169125	1.40094	0.161231	0.998273
L-lactate permease	97.738	84.3046	111.171	0.38986	0.360088	1.08268	0.278952	0.998273
MULTISPECIES: methylmalonyl-CoA mutase small subunit	97.7351	101.564	93.9063	-0.113278	0.335544	-0.337593	0.73567	0.998273
anti-sigma factor	97.3966	102.555	92.238	-0.147508	0.431911	-0.341524	0.732709	0.998273
redox-regulated ATPase YchF	97.3188	97.1373	97.5003	0.00718178	0.189727	0.0378532	0.969805	0.998273
oligo-1,6-glucosidase	97.164	105.228	89.0995	-0.242318	0.339919	-0.712868	0.475927	0.998273
MULTISPECIES: elongation factor Ts	97.1405	104.035	90.2455	-0.205937	0.213284	-0.965553	0.334268	0.998273
MULTISPECIES: methionine adenosyltransferase	97.1257	105.909	88.3422	-0.255938	0.234304	-1.09233	0.274687	0.998273
MULTISPECIES: glycosyl transferase	97.1236	103.916	90.3314	-0.198615	0.187306	-1.06038	0.288974	0.998273
MULTISPECIES: single-stranded-DNA-specific exonuclease RecJ	97.0916	101.897	92.2863	-0.142125	0.306736	-0.463347	0.643116	0.998273
MULTISPECIES: acetyl-CoA C-acetyltransferase	96.9863	81.3671	112.606	0.464255	0.224329	2.06953	0.0384966	0.998273
DUF4301 domain-containing protein	96.8818	97.4576	96.306	-0.0158372	0.390287	-0.0405783	0.967632	0.998273
MULTISPECIES: elongation factor P	96.8753	103.202	90.5487	-0.181362	0.163017	-1.11254	0.265907	0.998273
DDE transposase family protein	96.5632	93.7196	99.4068	0.0807578	0.278482	0.289993	0.771822	0.998273
pyruvate ferredoxin oxidoreductase	96.2202	88.5595	103.881	0.234449	0.247841	0.945967	0.344165	0.998273
M23 family peptidase	96.1725	89.4802	102.865	0.202152	0.25924	0.77979	0.435515	0.998273
UDP-N-acetylglucosamine pyrophosphorylase	96.025	78.7953	113.255	0.520683	0.352248	1.47817	0.139362	0.998273
MULTISPECIES: glycine/sarcosine/betaine reductase complex selenoprotein A	95.913	92.9728	98.8533	0.0867486	0.188559	0.460062	0.645472	0.998273
arginine deiminase	95.6562	74.5702	116.742	0.644882	0.415358	1.55259	0.12052	0.998273
MULTISPECIES: phenylalanine--tRNA ligase subunit beta	95.6241	98.497	92.7512	-0.087814	0.20428	-0.429871	0.667289	0.998273
dTDP-4-amino-4,6-dideoxygalactose transaminase	95.5629	85.3239	105.802	0.309248	0.34205	0.904102	0.365941	0.998273
MULTISPECIES: hybrid sensor histidine kinase/response regulator	95.5106	96.0235	94.9978	-0.0190005	0.177416	-0.107095	0.914713	0.998273
arabinan endo-1,5-alpha-L-arabinosidase	95.4073	92.7887	98.0258	0.0870015	0.250335	0.34754	0.728186	0.998273
metal ABC transporter substrate-binding protein	95.2056	94.2643	96.147	0.0249389	0.270551	0.092178	0.926557	0.998273
MULTISPECIES: acyl carrier protein	95.0722	98.2131	91.9312	-0.0880206	0.262788	-0.334948	0.737664	0.998273
MULTISPECIES: 2-oxoacid:ferredoxin oxidoreductase subunit beta	95.0222	95.4261	94.6183	-0.0122463	0.396236	-0.0309066	0.975344	0.998273
TIGR00299 family protein	94.9625	93.9294	95.9955	0.0404949	0.221696	0.18266	0.855065	0.998273
electron transport complex subunit RsxA	94.5538	82.9909	106.117	0.343434	0.242235	1.41777	0.156258	0.998273
DNA topoisomerase IV	94.5137	96.6743	92.3531	-0.0664849	0.321291	-0.206931	0.836064	0.998273
peptide ABC transporter	94.3262	96.2025	92.4499	-0.0603057	0.214209	-0.281528	0.778306	0.998273
MULTISPECIES: ATPase	94.2814	94.9814	93.5815	-0.0209594	0.251866	-0.0832167	0.933679	0.998273
MULTISPECIES: saccharopine dehydrogenase	94.2419	91.1817	97.3021	0.0959118	0.28346	0.338361	0.735091	0.998273
ribonuclease III	94.0581	93.5403	94.576	0.0157436	0.185494	0.084874	0.932362	0.998273
phosphoglycolate phosphatase	94.056	87.6492	100.463	0.198752	0.220596	0.900981	0.367598	0.998273
microcompartment protein PduB	94.0215	92.1378	95.9053	0.0617769	0.276074	0.223769	0.822937	0.998273
phosphoenolpyruvate carboxylase	93.822	103.139	84.5051	-0.288076	0.455593	-0.632309	0.527185	0.998273
RNase J family beta-CASP ribonuclease	93.7683	92.1642	95.3725	0.0428259	0.197843	0.216464	0.828626	0.998273
NAD-dependent epimerase/dehydratase family protein	93.7595	56.8785	130.64	1.19763	0.81887	1.46254	0.143595	0.998273
acetyltransferase	93.7188	97.9388	89.4987	-0.131816	0.207092	-0.63651	0.524444	0.998273
fructose-1 6-bisphosphate aldolase class II	93.5493	88.9115	98.1871	0.14506	0.389178	0.372734	0.709347	0.998273
MULTISPECIES: sodium/glutamate symporter	93.5431	68.0596	119.027	0.808219	0.397243	2.03457	0.0418939	0.998273
DNA cytosine methyltransferase	93.457	103.272	83.6417	-0.299811	0.23991	-1.24968	0.211415	0.998273
glycerol-3-phosphate dehydrogenase	93.3264	89.7332	96.9196	0.118166	0.164086	0.720149	0.471433	0.998273
carbohydrate kinase family protein	93.2158	96.7132	89.7183	-0.106911	0.269364	-0.396903	0.691439	0.998273
flavin reductase	93.031	96.5271	89.535	-0.111705	0.215364	-0.518681	0.603983	0.998273
KH domain-containing protein	92.941	79.7183	106.164	0.41535	0.287477	1.44481	0.148511	0.998273
MULTISPECIES: aminopeptidase P family protein	92.9089	95.2719	90.5459	-0.0757712	0.196649	-0.385311	0.700007	0.998273
PhoH family protein	92.8901	87.2407	98.5395	0.162925	0.16096	1.0122	0.31144	0.998273
MULTISPECIES: 3-hydroxybutyryl-CoA dehydrogenase	92.8296	86.6175	99.0418	0.194841	0.172893	1.12695	0.259765	0.998273
MULTISPECIES: alanine--tRNA ligase	92.8048	91.2935	94.3161	0.0478699	0.197179	0.242774	0.80818	0.998273
MULTISPECIES: beta-aspartyl-peptidase	92.5608	96.9433	88.1783	-0.13123	0.261956	-0.500962	0.616398	0.998273
phospholipase	92.4242	102.561	82.2874	-0.310046	0.293648	-1.05584	0.29104	0.998273
SpoVA/SpoVAEb family sporulation membrane protein	92.3938	99.3208	85.4669	-0.216475	0.338085	-0.640297	0.521979	0.998273
MULTISPECIES: TRAP transporter substrate-binding protein	92.1926	93.5581	90.8271	-0.0502417	0.187696	-0.267676	0.788949	0.998273
cell envelope biogenesis protein TonB	92.0994	100.845	83.3539	-0.271686	0.380142	-0.714697	0.474796	0.998273
MULTISPECIES: 50S ribosomal protein L30	92.0407	83.7029	100.378	0.264689	0.191827	1.37983	0.167639	0.998273
PHP domain-containing protein	92.0327	96.1769	87.8884	-0.132381	0.191918	-0.689782	0.490332	0.998273
YafY family transcriptional regulator	92.0289	78.5391	105.519	0.426253	0.348493	1.22313	0.22128	0.998273
5-methyltetrahydrofolate--homocysteine methyltransferase	92.0229	74.6544	109.392	0.548863	0.250684	2.18946	0.0285633	0.998273
MULTISPECIES: 4-hydroxy-3-methylbut-2-enyl diphosphate reductase	91.9704	88.8133	95.1275	0.0933941	0.253492	0.36843	0.712552	0.998273
serine dehydratase subunit alpha family protein	91.7469	84.9514	98.5424	0.209659	0.214609	0.976935	0.328601	0.998273
MULTISPECIES: 1,4-alpha-glucan branching enzyme	91.6818	80.8996	102.464	0.33192	0.303694	1.09294	0.274418	0.998273
dipeptidase	91.6572	96.6269	86.6874	-0.157568	0.378806	-0.41596	0.67744	0.998273
16S rRNA (guanine(527)-N(7))-methyltransferase RsmG	91.5695	95.4017	87.7373	-0.112339	0.166546	-0.674523	0.499979	0.998273
lipopolysaccharide biosynthesis protein	91.4273	89.6285	93.2261	0.0566571	0.176451	0.321093	0.74814	0.998273
Rrf2 family transcriptional regulator	91.0641	81.2548	100.873	0.309652	0.192438	1.60911	0.107593	0.998273
penicillin-binding protein 2	90.9641	75.0452	106.883	0.506437	0.300579	1.68487	0.0920133	0.998273
MULTISPECIES: beta-methylgalactoside transporter	90.933	80.6919	101.174	0.3221	0.336574	0.956995	0.33857	0.998273
MULTISPECIES: amidophosphoribosyltransferase	90.8419	96.4192	85.2645	-0.177918	0.236984	-0.750761	0.452796	0.998273
phenylalanine racemase	90.8064	112.191	69.4216	-0.687846	0.434621	-1.58263	0.113505	0.998273
chromosome partitioning protein ParA	90.6431	93.4406	87.8456	-0.0847007	0.24155	-0.350655	0.725847	0.998273
glycosyl transferase family 1	90.4807	88.1211	92.8403	0.068564	0.23189	0.295675	0.767478	0.998273
MULTISPECIES: aspartate-semialdehyde dehydrogenase	90.4743	90.8356	90.113	-0.00568302	0.205306	-0.0276807	0.977917	0.998273
aldehyde dehydrogenase, partial	90.2882	95.7597	84.8167	-0.167152	0.192344	-0.869028	0.384832	0.998273
MULTISPECIES: peptidase	90.2195	90.9854	89.4537	-0.0229823	0.233805	-0.0982968	0.921697	0.998273
autoinducer 2 ABC transporter substrate-binding protein	90.2064	101.852	78.5605	-0.377222	0.323689	-1.16538	0.243863	0.998273
D-xylose ABC transporter ATP-binding protein	90.0309	85.9733	94.0886	0.118959	0.244169	0.4872	0.626117	0.998273
peptidase M13	89.9914	97.5799	82.4028	-0.239656	0.235658	-1.01697	0.30917	0.998273
MULTISPECIES: single-stranded DNA-binding protein	89.8856	79.7389	100.032	0.325645	0.307504	1.05899	0.289603	0.998273
laccase domain-containing protein	89.7131	89.0464	90.3798	0.0282017	0.249434	0.113063	0.90998	0.998273
VanZ family protein	89.6105	81.8392	97.3818	0.255126	0.2069	1.23309	0.217542	0.998273
MULTISPECIES: outer membrane protein assembly factor BamD	89.552	101.694	77.4097	-0.391043	0.275788	-1.41791	0.156217	0.998273
restriction endonuclease subunit M	89.3947	74.8493	103.94	0.472007	0.265882	1.77525	0.0758568	0.998273
PTS sugar transporter subunit IIB	89.2592	98.4234	80.095	-0.29244	0.263945	-1.10796	0.26788	0.998273
MULTISPECIES: translation initiation factor IF-2	89.12	85.8382	92.4019	0.103884	0.223287	0.465248	0.641754	0.998273
thiamine diphosphokinase	89.12	89.7038	88.5363	-0.0190151	0.191145	-0.0994796	0.920757	0.998273
MULTISPECIES: S9 family peptidase	89.1185	89.7798	88.4572	-0.0197332	0.266611	-0.0740151	0.940998	0.998273
tryptophan-rich sensory protein	89.0572	102.231	75.8838	-0.42738	0.450417	-0.948854	0.342695	0.998273
L-rhamnose isomerase	88.9313	84.026	93.8367	0.15155	0.269489	0.562361	0.57387	0.998273
MULTISPECIES: ABC transporter	88.8927	89.2474	88.5381	-0.0193945	0.23966	-0.0809252	0.935501	0.998273
TIGR00266 family protein	88.8396	80.1247	97.5545	0.27242	0.222083	1.22666	0.219952	0.998273
electron transport complex, rnfabcdge type, A subunit	88.8012	85.9704	91.6321	0.100747	0.24279	0.414954	0.678175	0.998273
MULTISPECIES: formate acetyltransferase	88.7969	85.3631	92.2306	0.114395	0.425475	0.268865	0.788034	0.998273
ATP-binding cassette family protein	88.7403	81.5805	95.9001	0.234371	0.293425	0.798742	0.42444	0.998273
Holliday junction branch migration protein RuvA	88.6254	87.8705	89.3804	0.0243749	0.197494	0.123421	0.901773	0.998273
MULTISPECIES: proline--tRNA ligase	88.4793	91.6801	85.2785	-0.104663	0.234012	-0.447253	0.654692	0.998273
MULTISPECIES: transcription termination/antitermination protein NusA	88.1336	87.8307	88.4365	0.0174254	0.225346	0.0773274	0.938363	0.998273
MULTISPECIES: ribosome biogenesis GTPase Der	88.0574	90.04	86.0748	-0.0653663	0.218026	-0.299809	0.764323	0.998273
MULTISPECIES: RNA polymerase sigma factor	88.0246	94.2532	81.7959	-0.206272	0.371388	-0.55541	0.578614	0.998273
MULTISPECIES: acetyl-CoA hydrolase	87.8983	86.1409	89.6558	0.0624403	0.326153	0.191445	0.848177	0.998273
nicotinate-nucleotide diphosphorylase (carboxylating)	87.6929	92.3046	83.0813	-0.143234	0.214964	-0.666313	0.505211	0.998273
DUF2752 domain-containing protein	87.4113	79.1634	95.6592	0.275542	0.330837	0.832862	0.404922	0.998273
MULTISPECIES: dihydroxy-acid dehydratase	87.1137	88.8664	85.361	-0.0511313	0.223568	-0.228706	0.819098	0.998273
MULTISPECIES: pyruvate carboxylase subunit B	87.1089	83.4016	90.8161	0.125618	0.246983	0.50861	0.611026	0.998273
MULTISPECIES: carbamoyl phosphate synthase large subunit	87.0908	84.8925	89.289	0.075493	0.235439	0.320648	0.748477	0.998273
4-hydroxythreonine-4-phosphate dehydrogenase PdxA	87.0849	84.5583	89.6115	0.0825649	0.168617	0.489659	0.624375	0.998273
MULTISPECIES: resolvase	86.9253	83.3045	90.5461	0.119257	0.187555	0.635849	0.524875	0.998273
DNA polymerase III subunit delta'	86.9201	69.6002	104.24	0.578177	0.297728	1.94197	0.0521413	0.998273
3-oxoacid CoA-transferase	86.7539	89.156	84.3519	-0.0774825	0.401147	-0.193152	0.84684	0.998273
tRNA uridine-5-carboxymethylaminomethyl(34) synthesis GTPase MnmE	86.7276	90.5345	82.9207	-0.127082	0.256904	-0.494667	0.620835	0.998273
potassium transporter KefA	86.7216	77.7897	95.6534	0.295481	0.218225	1.35402	0.17573	0.998273
aminotransferase class V-fold PLP-dependent enzyme	86.5496	73.1817	99.9176	0.440224	0.208369	2.11272	0.0346251	0.998273
DUF1653 domain-containing protein	86.3862	89.9869	82.7854	-0.111476	0.208208	-0.535407	0.592368	0.998273
N-acetylneuraminate synthase	86.3264	75.9136	96.7392	0.344663	0.267913	1.28647	0.198279	0.998273
DUF3737 domain-containing protein	86.3145	94.9124	77.7166	-0.284147	0.295419	-0.961845	0.336128	0.998273
bifunctional methylenetetrahydrofolate dehydrogenase/methenyltetrahydrofolate cyclohydrolase	86.2304	74.0465	98.4142	0.408163	0.37657	1.0839	0.278411	0.998273
6-phospho-alpha-glucosidase	86.2031	83.9097	88.4965	0.0849079	0.343369	0.247279	0.804692	0.998273
IS607 family transposase	86.0869	100.281	71.893	-0.479715	0.590009	-0.813064	0.416181	0.998273
glutamine ABC transporter substrate-binding protein	85.9831	84.3971	87.5691	0.0479037	0.213438	0.224439	0.822416	0.998273
serine recombinase	85.9659	96.0367	75.8952	-0.340234	0.479781	-0.709144	0.478235	0.998273
DUF1622 domain-containing protein	85.9627	95.068	76.8575	-0.303796	0.302357	-1.00476	0.315014	0.998273
glutamine-fructose-6-phosphate transaminase (isomerizing)	85.8379	80.9749	90.7009	0.163994	0.208967	0.784781	0.432582	0.998273
O-methyltransferase	85.8019	76.5538	95.0499	0.30889	0.252717	1.22227	0.221604	0.998273
2-nitropropane dioxygenase	85.775	91.4155	80.1344	-0.190616	0.43686	-0.436333	0.662595	0.998273
ZIP family metal transporter	85.7479	75.2142	96.2815	0.351571	0.366268	0.959873	0.337119	0.998273
lactose ABC transporter permease	85.6116	90.1372	81.0861	-0.159883	0.291438	-0.548601	0.583279	0.998273
5,10-methylenetetrahydromethanopterin reductase	85.6054	103.201	68.0095	-0.600596	0.385304	-1.55876	0.119053	0.998273
MULTISPECIES: ATP synthase F1 subunit gamma	85.5689	80.1029	91.035	0.185556	0.224508	0.826498	0.408521	0.998273
TVP38/TMEM64 family protein	85.5008	89.8151	81.1865	-0.150818	0.265434	-0.568195	0.569903	0.998273
V-type ATP synthase subunit B, partial	85.4439	90.4223	80.4656	-0.17279	0.266986	-0.647189	0.51751	0.998273
glutamate formimidoyltransferase	85.3787	93.468	77.2893	-0.275053	0.350583	-0.784559	0.432712	0.998273
gamma carbonic anhydrase family protein	85.2922	95.1147	75.4696	-0.332604	0.212817	-1.56286	0.118085	0.998273
16S rRNA pseudouridine(516) synthase	85.193	85.0221	85.3639	0.0100263	0.201559	0.049744	0.960326	0.998273
ArsR family transcriptional regulator	85.1466	65.7283	104.565	0.668059	0.282684	2.36328	0.0181142	0.998273
MULTISPECIES: argininosuccinate synthase	85.0887	79.0897	91.0877	0.213698	0.219388	0.974062	0.330026	0.998273
PTS mannose/fructose/sorbose transporter subunit IIB	85.0031	93.673	76.3332	-0.296857	0.26174	-1.13417	0.256724	0.998273
ribosome-associated protein	84.8609	76.829	92.8929	0.274978	0.291764	0.942469	0.345952	0.998273
ATP-dependent RNA helicase DbpA	84.7396	60.2037	109.276	0.859585	0.39501	2.17611	0.029547	0.998273
MULTISPECIES: ATP-dependent helicase	84.6358	90.4927	78.7789	-0.193967	0.292633	-0.662833	0.507437	0.998273
MULTISPECIES: glycerol kinase	84.5916	76.8603	92.3229	0.259122	0.333702	0.776506	0.43745	0.998273
acyl-CoA thioester hydrolase	84.3199	53.9588	114.681	1.08713	0.444575	2.44532	0.0144725	0.998273
tRNA-dihydrouridine synthase	84.1473	76.5241	91.7705	0.26827	0.262508	1.02195	0.306804	0.998273
arabinogalactan endo-1,4-beta-galactosidase	84.1285	91.0493	77.2078	-0.240097	0.414533	-0.579197	0.562456	0.998273
Bcs3	84.1219	107.405	60.8384	-0.820016	1.0552	-0.777119	0.437089	0.998273
NADH:flavin oxidoreductase	84.0474	98.6771	69.4176	-0.507253	0.304607	-1.66527	0.0958594	0.998273
LrgB family protein	83.9955	92.8734	75.1176	-0.305841	0.270739	-1.12965	0.258622	0.998273
riboflavin biosynthesis protein RibF	83.9331	74.5231	93.3432	0.324748	0.2571	1.26312	0.206547	0.998273
saccharopine dehydrogenase	83.9296	83.5104	84.3488	0.0161167	0.323479	0.049823	0.960263	0.998273
RluA family pseudouridine synthase	83.8569	83.9267	83.7871	-0.0058668	0.168216	-0.0348766	0.972178	0.998273
transcription antitermination factor NusB	83.8294	81.6156	86.0432	0.0792801	0.193834	0.409011	0.682532	0.998273
protease	83.7709	82.9324	84.6094	0.0341549	0.24344	0.140301	0.888422	0.998273
endonuclease V	83.6863	91.3898	75.9829	-0.26782	0.385131	-0.695401	0.486804	0.998273
MULTISPECIES: beta-eliminating lyase	83.542	100.395	66.6892	-0.589996	0.551289	-1.07021	0.284524	0.998273
FeS assembly ATPase SufC	83.4944	89.2773	77.7115	-0.194815	0.239248	-0.814278	0.415486	0.998273
divalent metal cation transporter	83.454	81.698	85.2099	0.0587764	0.273293	0.215068	0.829715	0.998273
cysteine hydrolase	83.2906	82.924	83.6572	0.00793335	0.198547	0.039957	0.968127	0.998273
plasmid mobilization relaxosome protein MobC	83.2649	91.5576	74.9721	-0.287976	0.292843	-0.983381	0.32542	0.998273
MULTISPECIES: GntR family transcriptional regulator	83.1807	83.2875	83.074	-0.011435	0.197996	-0.0577535	0.953945	0.998273
MULTISPECIES: uronate isomerase	83.129	83.3675	82.8906	-0.00914327	0.287294	-0.0318254	0.974611	0.998273
4-hydroxybutyrate CoA-transferase	83.0414	91.2585	74.8242	-0.283831	0.278429	-1.0194	0.308012	0.998273
exopolyphosphatase	83.0035	77.6517	88.3553	0.172773	0.189735	0.910602	0.362505	0.998273
TIGR04066 family peptide maturation system protein	82.9801	58.7991	107.161	0.866867	0.835535	1.0375	0.299504	0.998273
MULTISPECIES: metal-binding protein	82.8014	62.121	103.482	0.735599	0.395135	1.86164	0.0626536	0.998273
DUF1177 domain-containing protein	82.7729	82.5448	83.001	0.00969331	0.231576	0.041858	0.966612	0.998273
cell filamentation protein Fic	82.727	83.7824	81.6716	-0.0366044	0.192753	-0.189903	0.849385	0.998273
MULTISPECIES: UMP kinase	82.6802	81.243	84.1175	0.0481092	0.250888	0.191755	0.847934	0.998273
alpha-L-arabinofuranosidase	82.6455	66.1184	99.1726	0.582301	0.309627	1.88066	0.0600187	0.998273
3-oxoacyl	82.6269	77.2031	88.0506	0.191364	0.339552	0.563579	0.57304	0.998273
MULTISPECIES: hydrophobe/amphiphile efflux-1 family RND transporter	82.5209	85.1397	79.9022	-0.0836192	0.285277	-0.293116	0.769433	0.998273
formate C-acetyltransferase/glycerol dehydratase family glycyl radical enzyme	82.3567	72.1104	92.603	0.344013	0.22676	1.51708	0.129247	0.998273
MULTISPECIES: signal recognition particle protein	82.1906	83.3529	81.0283	-0.0410933	0.161368	-0.254655	0.798989	0.998273
Na+/melibiose symporter and related transporter	82.1712	64.0285	100.314	0.634999	0.352099	1.80347	0.0713148	0.998273
toll/interleukin-1 receptor domain-containing protein	82.1586	95.0789	69.2383	-0.456344	0.404881	-1.1271	0.259698	0.998273
NAD-dependent dehydratase	82.1166	79.5804	84.6529	0.0845691	0.265295	0.318774	0.749898	0.998273
phage tail protein	82.0279	91.1369	72.919	-0.324169	0.259801	-1.24776	0.21212	0.998273
MULTISPECIES: L-fucose isomerase	81.9445	83.9604	79.9286	-0.0693581	0.299393	-0.231663	0.8168	0.998273
MULTISPECIES: TRAP transporter large permease	81.9228	83.5045	80.3411	-0.0571216	0.255937	-0.223186	0.823391	0.998273
MULTISPECIES: beta-galactosidase	81.7769	96.8147	66.7391	-0.541817	0.281557	-1.92436	0.0543098	0.998273
sigma-54-dependent Fis family transcriptional regulator	81.7665	87.8985	75.6344	-0.212956	0.28097	-0.757932	0.448492	0.998273
type I restriction-modification system subunit M	81.5139	77.0758	85.9521	0.158799	0.289572	0.548392	0.583423	0.998273
DUF979 domain-containing protein	81.4882	71.9009	91.0756	0.33844	0.315022	1.07434	0.28267	0.998273
type I-C CRISPR-associated protein Cas8c/Csd1	81.4493	78.6777	84.2209	0.0966599	0.189826	0.509201	0.610611	0.998273
beta-N-acetylglucosaminidase	81.4412	66.6546	96.2279	0.534122	0.349802	1.52693	0.12678	0.998273
NgoFVII family restriction endonuclease	81.3805	90.8815	71.8795	-0.337109	0.427303	-0.788922	0.430158	0.998273
aminoglycoside 6-adenylyltransferase	81.2639	90.6469	71.8809	-0.330375	0.326406	-1.01216	0.311462	0.998273
flagellar protein	81.259	86.3108	76.2072	-0.180366	0.242466	-0.74388	0.456949	0.998273
nucleoid-associated protein, YbaB/EbfC family	81.1303	79.6208	82.6397	0.0563499	0.221893	0.25395	0.799534	0.998273
L-asparaginase 1	80.9976	78.1625	83.8327	0.0894187	0.133761	0.668497	0.503817	0.998273
MULTISPECIES: dTDP-glucose 4,6-dehydratase	80.9228	81.8086	80.037	-0.028563	0.187799	-0.152093	0.879113	0.998273
MULTISPECIES: membrane protein insertase YidC	80.7253	85.9964	75.4541	-0.180372	0.261785	-0.68901	0.490817	0.998273
MULTISPECIES: transporter	80.715	83.2862	78.1437	-0.0837291	0.207143	-0.404209	0.686059	0.998273
DUF2334 domain-containing protein	80.711	83.3745	78.0476	-0.0932315	0.306529	-0.304152	0.761012	0.998273
MULTISPECIES: electron transport complex subunit RsxA	80.7081	71.6202	89.7961	0.316419	0.155639	2.03303	0.0420497	0.998273
DNA polymerase IV	80.687	75.6526	85.7213	0.174151	0.185332	0.93967	0.347387	0.998273
quinolinate synthase	80.6393	73.3618	87.9168	0.258821	0.147136	1.75906	0.0785669	0.998273
1-phosphofructokinase	80.5101	77.2295	83.7907	0.124341	0.186476	0.666793	0.504905	0.998273
DUF4280 domain-containing protein	80.5063	63.587	97.4255	0.608545	0.361401	1.68385	0.0922108	0.998273
hydrolyase tartrate subunit beta/fumarate domain-containing protein Fe-S type	80.443	85.7532	75.1329	-0.188085	0.287934	-0.653222	0.513613	0.998273
polyamine ABC transporter ATP-binding protein	80.1864	86.7106	73.6621	-0.23596	0.361488	-0.652747	0.51392	0.998273
glucosylceramidase	80.1652	83.2117	77.1186	-0.111658	0.450636	-0.24778	0.804305	0.998273
MULTISPECIES:	80.151	75.8501	84.452	0.149185	0.170553	0.874714	0.38173	0.998273
oligosaccharide repeat unit polymerase	80.017	82.7368	77.2972	-0.0981735	0.210815	-0.465686	0.64144	0.998273
macrolide ABC transporter permease	79.9673	74.0725	85.8621	0.204027	0.327973	0.622087	0.533885	0.998273
propanediol dehydratase	79.8602	84.4934	75.227	-0.163774	0.339634	-0.482207	0.629659	0.998273
ferrous iron transporter B	79.8257	78.688	80.9634	0.0404009	0.218464	0.184932	0.853283	0.998273
MULTISPECIES: nitrogen-fixing protein NifU	79.8039	78.5092	81.0986	0.0545387	0.24792	0.219985	0.825883	0.998273
galactoside ABC transporter permease	79.7862	51.4487	108.124	1.06864	0.464656	2.29984	0.021457	0.998273
Zn-dependent hydrolase	79.7323	90.2528	69.2119	-0.379669	0.292698	-1.29714	0.194584	0.998273
MULTISPECIES: YebC/PmpR family DNA-binding transcriptional regulator	79.6439	75.9031	83.3848	0.14024	0.170697	0.821574	0.411319	0.998273
MULTISPECIES: phosphoribosylformylglycinamidine synthase	79.6299	75.9912	83.2686	0.132624	0.23575	0.562563	0.573732	0.998273
dipicolinate synthase subunit B	79.5007	69.6746	89.3267	0.355355	0.756951	0.469455	0.638744	0.998273
FMN-binding domain-containing protein	79.4967	82.0859	76.9076	-0.0875656	0.175671	-0.498464	0.618157	0.998273
NAD-dependent malic enzyme	79.164	70.717	87.6111	0.300353	0.220223	1.36386	0.172611	0.998273
V-type H+-transporting ATPase subunit K	79.0631	70.1856	87.9405	0.314149	0.24209	1.29766	0.194406	0.998273
MULTISPECIES: VWA domain-containing protein	78.9453	75.1756	82.7151	0.143802	0.337754	0.425759	0.670283	0.998273
VTC domain-containing protein	78.8736	81.4565	76.2906	-0.0917188	0.318571	-0.287907	0.773418	0.998273
phosphoenolpyruvate mutase	78.6191	52.5375	104.701	0.992998	0.412501	2.40726	0.0160727	0.998273
DUF3431 domain-containing protein	78.5693	89.4259	67.7127	-0.40099	0.553692	-0.72421	0.468937	0.998273
bifunctional folylpolyglutamate synthase/dihydrofolate synthase	78.5229	72.7334	84.3125	0.211984	0.208347	1.01746	0.308936	0.998273
septum formation inhibitor Maf	78.5122	78.0237	79.0007	0.0283899	0.177792	0.15968	0.873133	0.998273
phosphorylase	78.478	87.4074	69.5485	-0.326108	0.337921	-0.965041	0.334524	0.998273
9-O-acetyl-N-acetylneuraminate esterase	78.2681	77.4248	79.1114	0.0292268	0.233911	0.124948	0.900565	0.998273
MULTISPECIES: ATPase AAA	77.8175	83.6139	72.0212	-0.207428	0.25173	-0.82401	0.409934	0.998273
DUF4194 domain-containing protein	77.7407	82.3248	73.1567	-0.166767	0.291232	-0.572627	0.566897	0.998273
MULTISPECIES: ribonuclease R	77.7365	75.9945	79.4784	0.0646051	0.336805	0.191818	0.847885	0.998273
MULTISPECIES: 8-amino-7-oxononanoate synthase	77.7208	79.5194	75.9222	-0.0654643	0.252741	-0.259017	0.795622	0.998273
RNA polymerase subunit sigma-70	77.5507	75.3474	79.754	0.0706144	0.228552	0.308965	0.757348	0.998273
protein CapI	77.5137	92.5222	62.5051	-0.561612	0.399951	-1.4042	0.160259	0.998273
MULTISPECIES: BMC domain-containing protein	77.5115	68.4325	86.5906	0.340225	0.270539	1.25758	0.208544	0.998273
3-oxoacyl-ACP reductase	77.3732	74.6296	80.1168	0.0936894	0.183654	0.510142	0.609952	0.998273
AspT/YidE/YbjL antiporter duplication domain-containing protein	77.3646	67.3265	87.4027	0.374542	0.204932	1.82764	0.0676033	0.998273
methylaspartate ammonia-lyase	77.2707	76.6707	77.8706	0.0223053	0.252669	0.0882785	0.929655	0.998273
DNA starvation/stationary phase protection protein	77.1417	90.42	63.8633	-0.501153	0.476118	-1.05258	0.292533	0.998273
DUF378 domain-containing protein	77.0624	72.7455	81.3792	0.156552	0.253754	0.616947	0.53727	0.998273
MULTISPECIES: Crp/Fnr family transcriptional regulator	76.936	87.4431	66.429	-0.389005	0.249451	-1.55944	0.118892	0.998273
MULTISPECIES: carbohydrate-binding protein	76.8344	77.9451	75.7237	-0.040125	0.475681	-0.0843528	0.932776	0.998273
ABC-2 transporter permease	76.7792	73.4157	80.1428	0.12368	0.272971	0.453087	0.650486	0.998273
5-dehydro-4-deoxy-D-glucuronate isomerase	76.5919	73.5048	79.679	0.105688	0.208498	0.506901	0.612224	0.998273
MULTISPECIES: peptidase M23	76.5013	82.0417	70.9609	-0.203873	0.360432	-0.565635	0.571642	0.998273
MULTISPECIES: GNAT family N-acetyltransferase	76.4091	75.6634	77.1548	0.028268	0.165962	0.170328	0.864752	0.998273
cell division protein FtsI	76.2663	66.8664	85.6662	0.343107	0.195266	1.75712	0.0788969	0.998273
imidazole glycerol phosphate synthase cyclase subunit	76.2497	71.7287	80.7708	0.172707	0.20466	0.843876	0.398739	0.998273
DNA polymerase subunit beta	76.1199	90.9321	61.3076	-0.567368	0.59835	-0.948221	0.343017	0.998273
DUF1062 domain-containing protein	76.0447	81.0225	71.067	-0.186738	0.548344	-0.340549	0.733443	0.998273
methylaspartate mutase subunit E	75.9629	78.514	73.4117	-0.103034	0.234172	-0.439993	0.659942	0.998273
Vi polysaccharide biosynthesis protein VipB/TviC	75.8814	78.9991	72.7637	-0.115671	0.333634	-0.346702	0.728815	0.998273
peptide-binding protein	75.8583	95.7497	55.9668	-0.774456	0.320867	-2.41363	0.0157943	0.998273
flagellar basal-body rod protein FlgF	75.7264	67.3899	84.063	0.305915	0.270974	1.12895	0.258921	0.998273
bifunctional phosphoribosylaminoimidazolecarboxamide formyltransferase/inosine monophosphate cyclohydrolase	75.6586	75.2838	76.0334	0.0158063	0.277435	0.0569729	0.954567	0.998273
DUF2975 domain-containing protein	75.5107	69.766	81.2554	0.217891	0.264606	0.823453	0.41025	0.998273
uroporphyrinogen-III C-methyltransferase	75.4286	77.8481	73.0091	-0.091648	0.276704	-0.331213	0.740483	0.998273
asparagine synthase (glutamine-hydrolyzing)	75.3658	55.4354	95.2962	0.778986	0.403979	1.92828	0.05382	0.998273
tagatose-bisphosphate aldolase	75.3606	86.163	64.5583	-0.425281	0.283302	-1.50115	0.133316	0.998273
dipeptidase PepV	75.2839	72.599	77.9688	0.102096	0.262251	0.389306	0.69705	0.998273
MULTISPECIES: DUF3467 domain-containing protein	75.0491	85.6007	64.4975	-0.402396	0.251015	-1.60307	0.108918	0.998273
biotin synthase BioB	75.0454	60.3986	89.6922	0.565752	0.275906	2.05052	0.0403134	0.998273
MULTISPECIES: cytidylate kinase-like family protein	75.0169	78.3585	71.6753	-0.139002	0.205986	-0.674811	0.499796	0.998273
ribosome-associated inhibitor A/sigma 54 modulation protein	74.9904	38.8603	111.121	1.51966	0.877113	1.73257	0.0831725	0.998273
[truncated: 14,566 more rows]

## Sheet: Organism inf_ DESeq Results
Organism Name	baseMean	CONMean	CNCbl40Mean	log2FoldChange	lfcSE	stat	pvalue	padj
Treponema lecithinolyticum	42.3077	61.772	22.8435	-1.44061	0.384021	-3.75137	0.000175869	0.563431
Lysinibacillus sphaericus	31.8055	20.7251	42.8859	1.02134	0.267078	3.82413	0.000131237	0.563431
Campylobacter upsaliensis	6.97936	2.98791	10.9708	1.86371	0.503746	3.69971	0.000215846	0.563431
Paenibacillus terrigena	45.8013	69.1816	22.421	-1.62604	0.471996	-3.44502	0.000571011	0.704168
Sediminibacillus halophilus	16.2894	26.6972	5.88155	-2.17816	0.612995	-3.55331	0.00038041	0.704168
unclassified Erysipelotrichaceae	2.70332	4.71111	0.695537	-3.01491	0.878307	-3.43264	0.000597737	0.704168
Curvibacter delicatus	1.70586	0.076994	3.33474	3.78192	1.10628	3.4186	0.000629444	0.704168
Clostridium cavendishii	81.837	112.573	51.1009	-1.13843	0.355513	-3.20223	0.00136367	0.868898
Syntrophaceticus schinkii	70.4783	45.2248	95.7319	1.07684	0.337162	3.19384	0.00140393	0.868898
Bacilli	17.8482	115.805	18.1379	-1.95377	0.613231	-3.18602	0.00144243	0.868898
Epulopiscium sp. N.t. morphotype B	6.44237	1.335	11.5497	3.15435	0.989417	3.18809	0.00143218	0.868898
Brenneria sp.	2.3311	4.08442	0.577786	-2.86915	0.892084	-3.21623	0.00129887	0.868898
Peptococcaceae bacterium CEB3	1.67602	0.161169	3.19086	3.71089	1.15944	3.20059	0.00137148	0.868898
Chloroflexus sp.	3.8606	5.99589	1.72531	-1.806	0.572155	-3.15648	0.00159685	0.893208
Acidaminococcus massiliensis	58.3994	76.4608	40.3381	-0.92002	0.305345	-3.01306	0.00258632	0.922524
Dehalobacter	36.7867	49.7068	23.8666	-1.06612	0.352226	-3.0268	0.00247156	0.922524
Aliivibrio wodanis	13.3875	14.5843	21.815	2.15542	0.71192	3.02762	0.00246492	0.922524
Clostridium sp. KNHs209	8.19393	12.197	4.19081	-1.62097	0.536929	-3.01896	0.00253648	0.922524
Chryseobacterium chaponense	5.34743	2.33551	8.35934	1.88038	0.61537	3.05569	0.00224546	0.922524
Endozoicomonas sp.	5.19758	2.50672	7.88844	1.69183	0.552174	3.06394	0.00218442	0.922524
Methylovorus sp.	1.94322	0.213996	3.67244	3.55461	1.17998	3.01243	0.00259169	0.922524
Schlesneria paludicola	1.91964	0.280946	3.55833	3.51366	1.15373	3.04547	0.00232316	0.922524
Enterococcus faecalis	117.288	228.105	93.9665	-0.589159	0.198257	-2.9717	0.00296158	0.966337
Alcaligenaceae	1.51967	2.97705	0.0622932	-3.71754	1.2475	-2.97999	0.00288254	0.966337
OTHER	3.34936e+07	3.26514e+07	3.43358e+07	0.0725701	0.191888	0.37819	0.70529	0.997588
Lachnospiraceae bacterium	528073	636103	420043	-0.598721	0.327649	-1.82733	0.0676508	0.997588
Clostridium sp.	107559	104172	110947	0.0908861	0.28152	0.322841	0.746816	0.997588
Legionella pneumophila	103176	99043.4	107309	0.11565	0.333152	0.347138	0.728488	0.997588
Lachnoclostridium sp.	58932.2	57903.1	59961.4	0.0503977	0.275094	0.183201	0.85464	0.997588
Blautia massiliensis	49508.4	49229.2	49787.6	0.0162761	0.266468	0.061081	0.951295	0.997588
Eubacterium plexicaudatum	47128.1	50582.6	43673.5	-0.21188	0.52003	-0.407437	0.683687	0.997588
Clostridiales	26758.4	26645	26871.7	0.0122103	0.241034	0.0506579	0.959598	0.997588
Bacteroidales	26519.4	22563.9	30474.9	0.433617	0.384844	1.12673	0.259856	0.997588
Bacteroides thetaiotaomicron	25300.3	22159.8	28440.9	0.360029	0.350918	1.02596	0.304909	0.997588
Hungatella hathewayi	24363.2	21501.1	27225.4	0.340537	0.405564	0.839661	0.401099	0.997588
Firmicutes bacterium	22015	23144.6	20885.3	-0.14821	0.181022	-0.818742	0.412934	0.997588
Akkermansia muciniphila	21914.8	18129.1	25700.5	0.503505	0.553844	0.90911	0.363292	0.997588
Ruminococcaceae	20401.4	18244.8	22558	0.306168	0.445986	0.686496	0.4924	0.997588
Clostridiales bacterium	20285.1	19560.5	21009.7	0.103097	0.204391	0.504412	0.613972	0.997588
Klebsiella pneumoniae	18548.7	10709.9	26387.6	1.30093	0.666699	1.9513	0.0510214	0.997588
Eubacterium sp.	17981.5	19737.5	16225.5	-0.282684	0.295369	-0.957053	0.338541	0.997588
[truncated: 7,791 more rows]

## Sheet: Function inf_ DESeq Results
Organism Name	baseMean	CONMean	CNCbl40Mean	log2FoldChange	lfcSE	stat	pvalue	padj
[truncated: 19,025 more rows]

[truncated: 3 more sheets: Lachno. naïve DESeq Results, Lachno. inf_ DESeq Results, Citro. specific DESeq Results]
